# Supplementary material for: Efficacy of signal peptide predictors in identifying signal peptides in the experimental secretome of Picrophilous torridus, a thermoacidophilic archaeon
Source: PLoS One. 2021 Aug 6;16(8):e0255826. doi: 10.1371/journal.pone.0255826 (PMC8345856; doi:10.1371/journal.pone.0255826)
Supplement: S1 File — (XLSX) [file pone.0255826.s004.xlsx]

## Sheet: Metadata
_RESULTS_version	5
RESULTS_SEARCH_STAT_search_begin_time_clock	03/25/2019 13:15:07
RESULTS_SEARCH_STAT_search_end_time_clock	03/25/2019 13:25:01
RESULTS_SEARCH_STAT_search_time_duration	3525-10-02
RESULTS_SEARCH_STAT_stage_signal_processing_begin_time_clock	03/25/2019 13:15:08
RESULTS_SEARCH_STAT_stage_signal_processing_end_time_clock	03/25/2019 13:22:06
RESULTS_SEARCH_STAT_stage_signal_processing_time_duration	3045-02-22
RESULTS_SEARCH_STAT_stage_waiting_begin_time_clock	03/25/2019 13:22:06
RESULTS_SEARCH_STAT_stage_waiting_end_time_clock	03/25/2019 13:22:06
RESULTS_SEARCH_STAT_stage_waiting_time_duration	1900-04-18
RESULTS_SEARCH_STAT_stage_searching_begin_time_clock	03/25/2019 13:22:06
RESULTS_SEARCH_STAT_stage_searching_end_time_clock	03/25/2019 13:24:56
RESULTS_SEARCH_STAT_stage_searching_time_duration	2365-04-24
RESULTS_SEARCH_STAT_stage_fdr_begin_time_clock	03/25/2019 13:24:56
RESULTS_SEARCH_STAT_stage_fdr_end_time_clock	03/25/2019 13:25:01
RESULTS_SEARCH_STAT_stage_fdr_time_duration	1914-01-18
RESULTS_SEARCH_STAT_task_fraglet_exe_begin_time_clock	03/25/2019 13:22:10
RESULTS_SEARCH_STAT_task_fraglet_exe_end_time_clock	03/25/2019 13:22:14
RESULTS_SEARCH_STAT_task_fraglet_exe_time_duration	3931
RESULTS_SEARCH_STAT_task_fraglet_exe_time_cpu	1931-06-23
RESULTS_SEARCH_STAT_task_taglet_exe_begin_time_clock	03/25/2019 13:22:22
RESULTS_SEARCH_STAT_task_taglet_exe_end_time_clock	03/25/2019 13:24:33
RESULTS_SEARCH_STAT_task_taglet_exe_time_duration	131062
RESULTS_SEARCH_STAT_task_taglet_exe_time_cpu	2874-08-18
RESULTS_SEARCH_STAT_task_progroup_begin_time_clock	03/25/2019 13:24:33
RESULTS_SEARCH_STAT_task_progroup_end_time_clock	03/25/2019 13:24:56
RESULTS_SEARCH_STAT_task_progroup_time_duration	22900
RESULTS_SEARCH_STAT_task_progroup_time_cpu	1959-11-01
RESULTS_SEARCH_STAT_task_focusing_begin_time_clock	03/25/2019 13:22:14
RESULTS_SEARCH_STAT_task_focusing_end_time_clock	03/25/2019 13:22:22
RESULTS_SEARCH_STAT_task_focusing_time_duration	7831
RESULTS_SEARCH_STAT_task_focusing_time_cpu	20092
RESULTS_SEARCH_STAT_computer_memory	65035
RESULTS_SEARCH_STAT_computer_name	ADMIN-PC
RESULTS_SEARCH_STAT_num_proteins	3070
RESULTS_SEARCH_STAT_num_residues	942526
RESULTS_SEARCH_STAT_number_cores	24
RESULTS_SEARCH_STAT_number_licensed_tasks	8
RESULTS_SEARCH_STAT_number_processors	48
RESULTS_SEARCH_STAT_os	Windows 7 Professional Service Pack 1 (6.1.7601)
RESULTS_SEARCH_1_time_cpu	3338
RESULTS_SEARCH_1_time_duration	3338
RESULTS_SEARCH_1_version	5.0.1.4874
RESULTS_SEARCH_1_xml:id	SEARCH:1:636891165079124544_0
RESULTS_SEARCH_1_PARAMETERS_chemical_data_edited	FALSE
RESULTS_SEARCH_1_PARAMETERS_do_multiprecursor_search	TRUE
RESULTS_SEARCH_1_PARAMETERS_do_reverse_search	TRUE
RESULTS_SEARCH_1_PARAMETERS_max_quant_labels	35
RESULTS_SEARCH_1_PARAMETERS_maxresults	15
RESULTS_SEARCH_1_PARAMETERS_separate_searches	FALSE
RESULTS_SEARCH_1_PARAMETERS_MSTOLERANCE_type	dalton
RESULTS_SEARCH_1_PARAMETERS_MSTOLERANCE_value	0.05
RESULTS_SEARCH_1_PARAMETERS_MSMSTOLERANCE_type	dalton
RESULTS_SEARCH_1_PARAMETERS_MSMSTOLERANCE_value	0.1
RESULTS_SEARCH_1_PARAMETERS_MS_STANDARD_DEVIATION_type	dalton
RESULTS_SEARCH_1_PARAMETERS_MS_STANDARD_DEVIATION_value	0.0011
RESULTS_SEARCH_1_PARAMETERS_MSMS_STANDARD_DEVIATION_type	dalton
RESULTS_SEARCH_1_PARAMETERS_MSMS_STANDARD_DEVIATION_value	0.01
RESULTS_SEARCH_1_PARAMETERS_FASTA_filename	C:\AB SCIEX\ProteinPilot Data\SearchDatabases\uniprot-proteome_UP000000438 Picrophilus torridus.fasta
RESULTS_SEARCH_1_PARAMETERS_AUTO_CALIBRATION_ms	TRUE
RESULTS_SEARCH_1_PARAMETERS_AUTO_CALIBRATION_msexport	FALSE
RESULTS_SEARCH_1_PARAMETERS_AUTO_CALIBRATION_msms	TRUE
RESULTS_SEARCH_1_PARAMETERS_AUTO_CALIBRATION_msmstolsdratio	2.75
RESULTS_SEARCH_1_PARAMETERS_AUTO_CALIBRATION_mstolsdratio	7
RESULTS_SEARCH_1_PARAMETERS_AUTO_CALIBRATION_squareroot	TRUE
RESULTS_SEARCH_1_PARAMETERS_AUTO_CALIBRATION_type	dalton
RESULTS_SEARCH_1_PARAMETERS_AUTO_CALIBRATION_MCP_d_s_s_f	0.0666667
RESULTS_SEARCH_1_PARAMETERS_AUTO_CALIBRATION_MCP_d_s_w_f	3
RESULTS_SEARCH_1_PARAMETERS_AUTO_CALIBRATION_MCP_m_f_r_mbc	200
RESULTS_SEARCH_1_PARAMETERS_AUTO_CALIBRATION_MCP_m_m_c	10
RESULTS_SEARCH_1_PARAMETERS_AUTO_CALIBRATION_MCP_m_m_f_s	0.25
RESULTS_SEARCH_1_PARAMETERS_AUTO_CALIBRATION_MCP_m_m_p_f	0.33
RESULTS_SEARCH_1_PARAMETERS_AUTO_CALIBRATION_MCP_m_m_p_rms_f	1
RESULTS_SEARCH_1_PARAMETERS_AUTO_CALIBRATION_MCP_m_p_t_f	1
RESULTS_SEARCH_1_PARAMETERS_AUTO_CALIBRATION_MCP_m_r_h_n_b	15
RESULTS_SEARCH_1_PARAMETERS_AUTO_CALIBRATION_MCP_m_z_n_s	99
RESULTS_SEARCH_1_PARAMETERS_AUTO_CALIBRATION_MCP_m_z_s_mn_f_r	0.0666667
RESULTS_SEARCH_1_PARAMETERS_AUTO_CALIBRATION_MCP_m_z_s_mx_f_r	0.1
RESULTS_SEARCH_1_PARAMETERS_MS_AUTO_CALIBRATION_OUT_avres	-9.41035e-10
RESULTS_SEARCH_1_PARAMETERS_MS_AUTO_CALIBRATION_OUT_c0	-4.68406e-05
RESULTS_SEARCH_1_PARAMETERS_MS_AUTO_CALIBRATION_OUT_c1minus1	7.42754e-06
RESULTS_SEARCH_1_PARAMETERS_MS_AUTO_CALIBRATION_OUT_c2	0
RESULTS_SEARCH_1_PARAMETERS_MS_AUTO_CALIBRATION_OUT_file	1
RESULTS_SEARCH_1_PARAMETERS_MS_AUTO_CALIBRATION_OUT_partnumber	1
RESULTS_SEARCH_1_PARAMETERS_MS_AUTO_CALIBRATION_OUT_polyorder	1
RESULTS_SEARCH_1_PARAMETERS_MS_AUTO_CALIBRATION_OUT_sample	1
RESULTS_SEARCH_1_PARAMETERS_MS_AUTO_CALIBRATION_OUT_squareroot	TRUE
RESULTS_SEARCH_1_PARAMETERS_MSMS_AUTO_CALIBRATION_OUT_avres	-1.05528e-07
RESULTS_SEARCH_1_PARAMETERS_MSMS_AUTO_CALIBRATION_OUT_c0	-0.000106465
RESULTS_SEARCH_1_PARAMETERS_MSMS_AUTO_CALIBRATION_OUT_c1minus1	1.04543e-05
RESULTS_SEARCH_1_PARAMETERS_MSMS_AUTO_CALIBRATION_OUT_c2	0
RESULTS_SEARCH_1_PARAMETERS_MSMS_AUTO_CALIBRATION_OUT_file	1
RESULTS_SEARCH_1_PARAMETERS_MSMS_AUTO_CALIBRATION_OUT_partnumber	1
RESULTS_SEARCH_1_PARAMETERS_MSMS_AUTO_CALIBRATION_OUT_polyorder	1
RESULTS_SEARCH_1_PARAMETERS_MSMS_AUTO_CALIBRATION_OUT_sample	1
RESULTS_SEARCH_1_PARAMETERS_MSMS_AUTO_CALIBRATION_OUT_squareroot	TRUE
RESULTS_SEARCH_1_PARAMETERS_MAX_PRECURSORS_FRAGLET	5
RESULTS_SEARCH_1_PARAMETERS_MAX_PRECURSORS_TAGLET	1
RESULTS_SEARCH_1_PARAMETERS_PRECURSORS_DR_FRAGLET	10
RESULTS_SEARCH_1_PARAMETERS_PRECURSORS_DR_TAGLET	3
RESULTS_SEARCH_1_PARAMETERS_DEFAULT_CHARGE_STATE_1_charge	2
RESULTS_SEARCH_1_PARAMETERS_DEFAULT_CHARGE_STATE_1_probability	1
RESULTS_SEARCH_1_PARAMETERS_DEFAULT_CHARGE_STATE_2_charge	3
RESULTS_SEARCH_1_PARAMETERS_DEFAULT_CHARGE_STATE_2_probability	1
RESULTS_SEARCH_1_PARAMETERS_DEFAULT_CHARGE_STATE_3_charge	4
RESULTS_SEARCH_1_PARAMETERS_DEFAULT_CHARGE_STATE_3_probability	1
RESULTS_SEARCH_1_PARAMETERS_VERSION	5.0.1.0, 4895
RESULTS_SEARCH_1_PARAMETERS_PARAGON_VERSION	5.0.1.0, 4874
RESULTS_SEARCH_1_PARAMETERS_APPLICATION	ProteinPilot(tm) Software
RESULTS_SEARCH_1_PARAMETERS_PROGROUP_alternativedispositionmaximumfoldprobabilitydrop	100
RESULTS_SEARCH_1_PARAMETERS_PROGROUP_alternativedispositionmaximumfoldscoredrop	2
RESULTS_SEARCH_1_PARAMETERS_PROGROUP_autodiscordantpeptidethreshold	0.3
RESULTS_SEARCH_1_PARAMETERS_PROGROUP_bayesconfidencecalclulation	TRUE
RESULTS_SEARCH_1_PARAMETERS_PROGROUP_calibrateconfidence	TRUE
RESULTS_SEARCH_1_PARAMETERS_PROGROUP_compresspeptides	FALSE
RESULTS_SEARCH_1_PARAMETERS_PROGROUP_confidencepercentthresholdforexcludingothersfromquant	15
RESULTS_SEARCH_1_PARAMETERS_PROGROUP_confidencepercentthresholdforincludingselfinquant	15
RESULTS_SEARCH_1_PARAMETERS_PROGROUP_donotstoremspeaklists	FALSE
RESULTS_SEARCH_1_PARAMETERS_PROGROUP_fasta	C:\AB SCIEX\ProteinPilot Data\SearchDatabases\uniprot-proteome_UP000000438 Picrophilus torridus.fasta
RESULTS_SEARCH_1_PARAMETERS_PROGROUP_featuregroupminpepconf	0.66
RESULTS_SEARCH_1_PARAMETERS_PROGROUP_featuregroupminups	0.47
RESULTS_SEARCH_1_PARAMETERS_PROGROUP_focusingintersection	4
RESULTS_SEARCH_1_PARAMETERS_PROGROUP_focusingminimummatchconfidence	0.1
RESULTS_SEARCH_1_PARAMETERS_PROGROUP_focusingminunusedprotscore	0.1
RESULTS_SEARCH_1_PARAMETERS_PROGROUP_focusingsubsetcutoff	6
RESULTS_SEARCH_1_PARAMETERS_PROGROUP_intersection	1.3
RESULTS_SEARCH_1_PARAMETERS_PROGROUP_minimummatchconfidencecutoff	0.001
RESULTS_SEARCH_1_PARAMETERS_PROGROUP_minunusedprotscore	0.0458
RESULTS_SEARCH_1_PARAMETERS_PROGROUP_subsetcutoff	2
RESULTS_SEARCH_1_PARAMETERS_PROGROUP_unusedprotscorethresholdforexcludingothersfromquant	1.3
RESULTS_SEARCH_1_PARAMETERS_PEAKLIST_count	1909-02-07
RESULTS_SEARCH_1_PARAMETERS_PEAKLIST_filenumber	1
RESULTS_SEARCH_1_PARAMETERS_PEAKLIST_original_count	3326
RESULTS_SEARCH_1_PARAMETERS_PEAKLIST_originalfilename	D:\ESI ATPC\2019\March\20032019 All\20032019 (Dr Neelija)\A.wiff
RESULTS_SEARCH_1_PARAMETERS_PEAKLIST_partnumber	1
RESULTS_SEARCH_1_PARAMETERS_QUANT_TYPE_background_correction	FALSE
RESULTS_SEARCH_1_PARAMETERS_QUANT_TYPE_bias_correction	TRUE
RESULTS_SEARCH_1_PARAMETERS_QUANT_TYPE_keep_extreme_peptides_over_fraction	0
RESULTS_SEARCH_1_PARAMETERS_QUANT_TYPE_low_confidence_check	TRUE
RESULTS_SEARCH_1_PARAMETERS_QUANT_TYPE_low_intensity_check	TRUE
RESULTS_SEARCH_1_PARAMETERS_QUANT_TYPE_median_statistic	TRUE
RESULTS_SEARCH_1_PARAMETERS_QUANT_TYPE_mod_check	TRUE
RESULTS_SEARCH_1_PARAMETERS_QUANT_TYPE_quant_threshold	-1
RESULTS_SEARCH_1_PARAMETERS_QUANT_TYPE_quant_threshold_sn	9
RESULTS_SEARCH_1_PARAMETERS_QUANT_TYPE_separate_searches	FALSE
RESULTS_SEARCH_1_PARAMETERS_QUANT_TYPE_shared_msms_check	TRUE
RESULTS_SEARCH_1_PARAMETERS_PARAGON_METHOD_SETTINGS_UI_SAMPLE_TYPE	Identification
RESULTS_SEARCH_1_PARAMETERS_PARAGON_METHOD_SETTINGS_UI_CYS_ALKYLATION	Iodoacetic acid
RESULTS_SEARCH_1_PARAMETERS_PARAGON_METHOD_SETTINGS_UI_DIGESTION	Trypsin
RESULTS_SEARCH_1_PARAMETERS_PARAGON_METHOD_SETTINGS_UI_INSTRUMENT	TripleTOF 5600
RESULTS_SEARCH_1_PARAMETERS_PARAGON_METHOD_SETTINGS_UI_SEARCH_EFFORT	Thorough
RESULTS_SEARCH_1_PARAMETERS_PARAGON_METHOD_SETTINGS_UI_ID_FOCUS	Biological modifications
RESULTS_SEARCH_1_PARAMETERS_PARAGON_METHOD_SETTINGS_UI_USER_NAME	Admin-PC\Admin
RESULTS_SEARCH_1_PARAMETERS_PARAGON_METHOD_SETTINGS_UI_MACHINE_NAME	ADMIN-PC
RESULTS_SEARCH_1_PARAMETERS_PARAGON_METHOD_SETTINGS_UI_SEARCH_ID	6.36891e+17
RESULTS_SEARCH_1_PARAMETERS_PARAGON_METHOD_SETTINGS_UI_START_TIME	2019-03-25 13:15:07
RESULTS_SEARCH_1_PARAMETERS_PARAGON_METHOD_SETTINGS_UI_MIN_UNUSED_PROTSCORE	0.0458
RESULTS_SEARCH_1_PARAMETERS_PARAGON_METHOD_SETTINGS_UI_PSPEP	TRUE
RESULTS_SEARCH_2_time_cpu	106595
RESULTS_SEARCH_2_time_duration	109565
RESULTS_SEARCH_2_version	5.0.1.4874
RESULTS_SEARCH_2_xml:id	SEARCH:2:636891165079124544_0
RESULTS_SEARCH_2_PARAMETERS_chemical_data_edited	FALSE
RESULTS_SEARCH_2_PARAMETERS_do_multiprecursor_search	TRUE
RESULTS_SEARCH_2_PARAMETERS_do_reverse_search	TRUE
RESULTS_SEARCH_2_PARAMETERS_max_quant_labels	35
RESULTS_SEARCH_2_PARAMETERS_maxresults	15
RESULTS_SEARCH_2_PARAMETERS_separate_searches	FALSE
RESULTS_SEARCH_2_PARAMETERS_MSTOLERANCE_type	dalton
RESULTS_SEARCH_2_PARAMETERS_MSTOLERANCE_value	0.05
RESULTS_SEARCH_2_PARAMETERS_MSMSTOLERANCE_type	dalton
RESULTS_SEARCH_2_PARAMETERS_MSMSTOLERANCE_value	0.1
RESULTS_SEARCH_2_PARAMETERS_MS_STANDARD_DEVIATION_type	dalton
RESULTS_SEARCH_2_PARAMETERS_MS_STANDARD_DEVIATION_value	0.0011
RESULTS_SEARCH_2_PARAMETERS_MSMS_STANDARD_DEVIATION_type	dalton
RESULTS_SEARCH_2_PARAMETERS_MSMS_STANDARD_DEVIATION_value	0.01
RESULTS_SEARCH_2_PARAMETERS_FASTA_filename	C:\AB SCIEX\ProteinPilot Data\SearchDatabases\uniprot-proteome_UP000000438 Picrophilus torridus.fasta
RESULTS_SEARCH_2_PARAMETERS_AUTO_CALIBRATION_ms	TRUE
RESULTS_SEARCH_2_PARAMETERS_AUTO_CALIBRATION_msexport	FALSE
RESULTS_SEARCH_2_PARAMETERS_AUTO_CALIBRATION_msms	TRUE
RESULTS_SEARCH_2_PARAMETERS_AUTO_CALIBRATION_msmstolsdratio	2.75
RESULTS_SEARCH_2_PARAMETERS_AUTO_CALIBRATION_mstolsdratio	7
RESULTS_SEARCH_2_PARAMETERS_AUTO_CALIBRATION_squareroot	TRUE
RESULTS_SEARCH_2_PARAMETERS_AUTO_CALIBRATION_type	dalton
RESULTS_SEARCH_2_PARAMETERS_AUTO_CALIBRATION_MCP_d_s_s_f	0.0666667
RESULTS_SEARCH_2_PARAMETERS_AUTO_CALIBRATION_MCP_d_s_w_f	3
RESULTS_SEARCH_2_PARAMETERS_AUTO_CALIBRATION_MCP_m_f_r_mbc	200
RESULTS_SEARCH_2_PARAMETERS_AUTO_CALIBRATION_MCP_m_m_c	10
RESULTS_SEARCH_2_PARAMETERS_AUTO_CALIBRATION_MCP_m_m_f_s	0.25
RESULTS_SEARCH_2_PARAMETERS_AUTO_CALIBRATION_MCP_m_m_p_f	0.33
RESULTS_SEARCH_2_PARAMETERS_AUTO_CALIBRATION_MCP_m_m_p_rms_f	1
RESULTS_SEARCH_2_PARAMETERS_AUTO_CALIBRATION_MCP_m_p_t_f	1
RESULTS_SEARCH_2_PARAMETERS_AUTO_CALIBRATION_MCP_m_r_h_n_b	15
RESULTS_SEARCH_2_PARAMETERS_AUTO_CALIBRATION_MCP_m_z_n_s	99
RESULTS_SEARCH_2_PARAMETERS_AUTO_CALIBRATION_MCP_m_z_s_mn_f_r	0.0666667
RESULTS_SEARCH_2_PARAMETERS_AUTO_CALIBRATION_MCP_m_z_s_mx_f_r	0.1
RESULTS_SEARCH_2_PARAMETERS_MS_AUTO_CALIBRATION_OUT_avres	-9.41035e-10
RESULTS_SEARCH_2_PARAMETERS_MS_AUTO_CALIBRATION_OUT_c0	-4.68406e-05
RESULTS_SEARCH_2_PARAMETERS_MS_AUTO_CALIBRATION_OUT_c1minus1	7.42754e-06
RESULTS_SEARCH_2_PARAMETERS_MS_AUTO_CALIBRATION_OUT_c2	0
RESULTS_SEARCH_2_PARAMETERS_MS_AUTO_CALIBRATION_OUT_file	1
RESULTS_SEARCH_2_PARAMETERS_MS_AUTO_CALIBRATION_OUT_partnumber	1900-01-01
RESULTS_SEARCH_2_PARAMETERS_MS_AUTO_CALIBRATION_OUT_polyorder	1
RESULTS_SEARCH_2_PARAMETERS_MS_AUTO_CALIBRATION_OUT_sample	1
RESULTS_SEARCH_2_PARAMETERS_MS_AUTO_CALIBRATION_OUT_squareroot	TRUE
RESULTS_SEARCH_2_PARAMETERS_MSMS_AUTO_CALIBRATION_OUT_avres	-1.05528e-07
RESULTS_SEARCH_2_PARAMETERS_MSMS_AUTO_CALIBRATION_OUT_c0	-0.000106465
RESULTS_SEARCH_2_PARAMETERS_MSMS_AUTO_CALIBRATION_OUT_c1minus1	1.04543e-05
RESULTS_SEARCH_2_PARAMETERS_MSMS_AUTO_CALIBRATION_OUT_c2	0
RESULTS_SEARCH_2_PARAMETERS_MSMS_AUTO_CALIBRATION_OUT_file	1
RESULTS_SEARCH_2_PARAMETERS_MSMS_AUTO_CALIBRATION_OUT_partnumber	1
RESULTS_SEARCH_2_PARAMETERS_MSMS_AUTO_CALIBRATION_OUT_polyorder	1
RESULTS_SEARCH_2_PARAMETERS_MSMS_AUTO_CALIBRATION_OUT_sample	1
RESULTS_SEARCH_2_PARAMETERS_MSMS_AUTO_CALIBRATION_OUT_squareroot	TRUE
RESULTS_SEARCH_2_PARAMETERS_MAX_PRECURSORS_FRAGLET	5
RESULTS_SEARCH_2_PARAMETERS_MAX_PRECURSORS_TAGLET	1
RESULTS_SEARCH_2_PARAMETERS_PRECURSORS_DR_FRAGLET	10
RESULTS_SEARCH_2_PARAMETERS_PRECURSORS_DR_TAGLET	3
RESULTS_SEARCH_2_PARAMETERS_DEFAULT_CHARGE_STATE_1_charge	2
RESULTS_SEARCH_2_PARAMETERS_DEFAULT_CHARGE_STATE_1_probability	1
RESULTS_SEARCH_2_PARAMETERS_DEFAULT_CHARGE_STATE_2_charge	3
RESULTS_SEARCH_2_PARAMETERS_DEFAULT_CHARGE_STATE_2_probability	1
RESULTS_SEARCH_2_PARAMETERS_DEFAULT_CHARGE_STATE_3_charge	4
RESULTS_SEARCH_2_PARAMETERS_DEFAULT_CHARGE_STATE_3_probability	1
RESULTS_SEARCH_2_PARAMETERS_VERSION	5.0.1.0, 4895
RESULTS_SEARCH_2_PARAMETERS_PARAGON_VERSION	5.0.1.0, 4874
RESULTS_SEARCH_2_PARAMETERS_APPLICATION	ProteinPilot(tm) Software
RESULTS_SEARCH_2_PARAMETERS_PROGROUP_alternativedispositionmaximumfoldprobabilitydrop	100
RESULTS_SEARCH_2_PARAMETERS_PROGROUP_alternativedispositionmaximumfoldscoredrop	2
RESULTS_SEARCH_2_PARAMETERS_PROGROUP_autodiscordantpeptidethreshold	0.3
RESULTS_SEARCH_2_PARAMETERS_PROGROUP_bayesconfidencecalclulation	TRUE
RESULTS_SEARCH_2_PARAMETERS_PROGROUP_calibrateconfidence	TRUE
RESULTS_SEARCH_2_PARAMETERS_PROGROUP_compresspeptides	FALSE
RESULTS_SEARCH_2_PARAMETERS_PROGROUP_confidencepercentthresholdforexcludingothersfromquant	15
RESULTS_SEARCH_2_PARAMETERS_PROGROUP_confidencepercentthresholdforincludingselfinquant	15
RESULTS_SEARCH_2_PARAMETERS_PROGROUP_donotstoremspeaklists	FALSE
RESULTS_SEARCH_2_PARAMETERS_PROGROUP_fasta	C:\AB SCIEX\ProteinPilot Data\SearchDatabases\uniprot-proteome_UP000000438 Picrophilus torridus.fasta
RESULTS_SEARCH_2_PARAMETERS_PROGROUP_featuregroupminpepconf	0.66
RESULTS_SEARCH_2_PARAMETERS_PROGROUP_featuregroupminups	0.47
RESULTS_SEARCH_2_PARAMETERS_PROGROUP_focusingintersection	4
RESULTS_SEARCH_2_PARAMETERS_PROGROUP_focusingminimummatchconfidence	0.1
RESULTS_SEARCH_2_PARAMETERS_PROGROUP_focusingminunusedprotscore	0.1
RESULTS_SEARCH_2_PARAMETERS_PROGROUP_focusingsubsetcutoff	6
RESULTS_SEARCH_2_PARAMETERS_PROGROUP_intersection	1.3
RESULTS_SEARCH_2_PARAMETERS_PROGROUP_minimummatchconfidencecutoff	0.001
RESULTS_SEARCH_2_PARAMETERS_PROGROUP_minunusedprotscore	0.0458
RESULTS_SEARCH_2_PARAMETERS_PROGROUP_subsetcutoff	2
RESULTS_SEARCH_2_PARAMETERS_PROGROUP_unusedprotscorethresholdforexcludingothersfromquant	1.3
RESULTS_SEARCH_2_PARAMETERS_PEAKLIST_count	3326
RESULTS_SEARCH_2_PARAMETERS_PEAKLIST_filenumber	1
RESULTS_SEARCH_2_PARAMETERS_PEAKLIST_original_count	3326
RESULTS_SEARCH_2_PARAMETERS_PEAKLIST_originalfilename	D:\ESI ATPC\2019\March\20032019 All\20032019 (Dr Neelija)\A.wiff
RESULTS_SEARCH_2_PARAMETERS_PEAKLIST_partnumber	1
RESULTS_SEARCH_2_PARAMETERS_QUANT_TYPE_background_correction	FALSE
RESULTS_SEARCH_2_PARAMETERS_QUANT_TYPE_bias_correction	TRUE
RESULTS_SEARCH_2_PARAMETERS_QUANT_TYPE_keep_extreme_peptides_over_fraction	0
RESULTS_SEARCH_2_PARAMETERS_QUANT_TYPE_low_confidence_check	TRUE
RESULTS_SEARCH_2_PARAMETERS_QUANT_TYPE_low_intensity_check	TRUE
RESULTS_SEARCH_2_PARAMETERS_QUANT_TYPE_median_statistic	TRUE
RESULTS_SEARCH_2_PARAMETERS_QUANT_TYPE_mod_check	TRUE
RESULTS_SEARCH_2_PARAMETERS_QUANT_TYPE_quant_threshold	-1
RESULTS_SEARCH_2_PARAMETERS_QUANT_TYPE_quant_threshold_sn	9
RESULTS_SEARCH_2_PARAMETERS_QUANT_TYPE_separate_searches	FALSE
RESULTS_SEARCH_2_PARAMETERS_QUANT_TYPE_shared_msms_check	TRUE
RESULTS_SEARCH_2_PARAMETERS_PARAGON_METHOD_SETTINGS_UI_SAMPLE_TYPE	Identification
RESULTS_SEARCH_2_PARAMETERS_PARAGON_METHOD_SETTINGS_UI_CYS_ALKYLATION	Iodoacetic acid
RESULTS_SEARCH_2_PARAMETERS_PARAGON_METHOD_SETTINGS_UI_DIGESTION	Trypsin
RESULTS_SEARCH_2_PARAMETERS_PARAGON_METHOD_SETTINGS_UI_INSTRUMENT	TripleTOF 5600
RESULTS_SEARCH_2_PARAMETERS_PARAGON_METHOD_SETTINGS_UI_SEARCH_EFFORT	Thorough
RESULTS_SEARCH_2_PARAMETERS_PARAGON_METHOD_SETTINGS_UI_ID_FOCUS	Biological modifications
RESULTS_SEARCH_2_PARAMETERS_PARAGON_METHOD_SETTINGS_UI_USER_NAME	Admin-PC\Admin
RESULTS_SEARCH_2_PARAMETERS_PARAGON_METHOD_SETTINGS_UI_MACHINE_NAME	ADMIN-PC
RESULTS_SEARCH_2_PARAMETERS_PARAGON_METHOD_SETTINGS_UI_SEARCH_ID	6.36891e+17
RESULTS_SEARCH_2_PARAMETERS_PARAGON_METHOD_SETTINGS_UI_START_TIME	2019-03-25 13:15:07
RESULTS_SEARCH_2_PARAMETERS_PARAGON_METHOD_SETTINGS_UI_MIN_UNUSED_PROTSCORE	0.0458
RESULTS_SEARCH_2_PARAMETERS_PARAGON_METHOD_SETTINGS_UI_PSPEP	TRUE
RESULTS_SEARCH_3_time_cpu	3510
RESULTS_SEARCH_3_time_duration	3510
RESULTS_SEARCH_3_version	5.0.1.4874
RESULTS_SEARCH_3_xml:id	SEARCH:1:636891165079124544_1
RESULTS_SEARCH_3_PARAMETERS_chemical_data_edited	FALSE
RESULTS_SEARCH_3_PARAMETERS_do_multiprecursor_search	TRUE
RESULTS_SEARCH_3_PARAMETERS_do_reverse_search	TRUE
RESULTS_SEARCH_3_PARAMETERS_max_quant_labels	35
RESULTS_SEARCH_3_PARAMETERS_maxresults	15
RESULTS_SEARCH_3_PARAMETERS_separate_searches	FALSE
RESULTS_SEARCH_3_PARAMETERS_MSTOLERANCE_type	dalton
RESULTS_SEARCH_3_PARAMETERS_MSTOLERANCE_value	0.05
RESULTS_SEARCH_3_PARAMETERS_MSMSTOLERANCE_type	dalton
RESULTS_SEARCH_3_PARAMETERS_MSMSTOLERANCE_value	0.1
RESULTS_SEARCH_3_PARAMETERS_MS_STANDARD_DEVIATION_type	dalton
RESULTS_SEARCH_3_PARAMETERS_MS_STANDARD_DEVIATION_value	0.0011
RESULTS_SEARCH_3_PARAMETERS_MSMS_STANDARD_DEVIATION_type	dalton
RESULTS_SEARCH_3_PARAMETERS_MSMS_STANDARD_DEVIATION_value	0.01
RESULTS_SEARCH_3_PARAMETERS_FASTA_filename	C:\AB SCIEX\ProteinPilot Data\SearchDatabases\uniprot-proteome_UP000000438 Picrophilus torridus.fasta
RESULTS_SEARCH_3_PARAMETERS_AUTO_CALIBRATION_ms	TRUE
RESULTS_SEARCH_3_PARAMETERS_AUTO_CALIBRATION_msexport	FALSE
RESULTS_SEARCH_3_PARAMETERS_AUTO_CALIBRATION_msms	TRUE
RESULTS_SEARCH_3_PARAMETERS_AUTO_CALIBRATION_msmstolsdratio	2.75
RESULTS_SEARCH_3_PARAMETERS_AUTO_CALIBRATION_mstolsdratio	7
RESULTS_SEARCH_3_PARAMETERS_AUTO_CALIBRATION_squareroot	TRUE
RESULTS_SEARCH_3_PARAMETERS_AUTO_CALIBRATION_type	dalton
RESULTS_SEARCH_3_PARAMETERS_AUTO_CALIBRATION_MCP_d_s_s_f	0.0666667
RESULTS_SEARCH_3_PARAMETERS_AUTO_CALIBRATION_MCP_d_s_w_f	3
RESULTS_SEARCH_3_PARAMETERS_AUTO_CALIBRATION_MCP_m_f_r_mbc	200
RESULTS_SEARCH_3_PARAMETERS_AUTO_CALIBRATION_MCP_m_m_c	10
RESULTS_SEARCH_3_PARAMETERS_AUTO_CALIBRATION_MCP_m_m_f_s	0.25
RESULTS_SEARCH_3_PARAMETERS_AUTO_CALIBRATION_MCP_m_m_p_f	0.33
RESULTS_SEARCH_3_PARAMETERS_AUTO_CALIBRATION_MCP_m_m_p_rms_f	1
RESULTS_SEARCH_3_PARAMETERS_AUTO_CALIBRATION_MCP_m_p_t_f	1
RESULTS_SEARCH_3_PARAMETERS_AUTO_CALIBRATION_MCP_m_r_h_n_b	15
RESULTS_SEARCH_3_PARAMETERS_AUTO_CALIBRATION_MCP_m_z_n_s	99
RESULTS_SEARCH_3_PARAMETERS_AUTO_CALIBRATION_MCP_m_z_s_mn_f_r	0.0666667
RESULTS_SEARCH_3_PARAMETERS_AUTO_CALIBRATION_MCP_m_z_s_mx_f_r	0.1
RESULTS_SEARCH_3_PARAMETERS_MAX_PRECURSORS_FRAGLET	5
RESULTS_SEARCH_3_PARAMETERS_MAX_PRECURSORS_TAGLET	1
RESULTS_SEARCH_3_PARAMETERS_PRECURSORS_DR_FRAGLET	10
RESULTS_SEARCH_3_PARAMETERS_PRECURSORS_DR_TAGLET	3
RESULTS_SEARCH_3_PARAMETERS_DEFAULT_CHARGE_STATE_1_charge	2
RESULTS_SEARCH_3_PARAMETERS_DEFAULT_CHARGE_STATE_1_probability	1
RESULTS_SEARCH_3_PARAMETERS_DEFAULT_CHARGE_STATE_2_charge	3
RESULTS_SEARCH_3_PARAMETERS_DEFAULT_CHARGE_STATE_2_probability	1
RESULTS_SEARCH_3_PARAMETERS_DEFAULT_CHARGE_STATE_3_charge	4
RESULTS_SEARCH_3_PARAMETERS_DEFAULT_CHARGE_STATE_3_probability	1
RESULTS_SEARCH_3_PARAMETERS_VERSION	5.0.1.0, 4895
RESULTS_SEARCH_3_PARAMETERS_PARAGON_VERSION	5.0.1.0, 4874
RESULTS_SEARCH_3_PARAMETERS_APPLICATION	ProteinPilot(tm) Software
RESULTS_SEARCH_3_PARAMETERS_PROGROUP_alternativedispositionmaximumfoldprobabilitydrop	100
RESULTS_SEARCH_3_PARAMETERS_PROGROUP_alternativedispositionmaximumfoldscoredrop	2
RESULTS_SEARCH_3_PARAMETERS_PROGROUP_autodiscordantpeptidethreshold	0.3
RESULTS_SEARCH_3_PARAMETERS_PROGROUP_bayesconfidencecalclulation	TRUE
RESULTS_SEARCH_3_PARAMETERS_PROGROUP_calibrateconfidence	TRUE
RESULTS_SEARCH_3_PARAMETERS_PROGROUP_compresspeptides	FALSE
RESULTS_SEARCH_3_PARAMETERS_PROGROUP_confidencepercentthresholdforexcludingothersfromquant	15
RESULTS_SEARCH_3_PARAMETERS_PROGROUP_confidencepercentthresholdforincludingselfinquant	15
RESULTS_SEARCH_3_PARAMETERS_PROGROUP_donotstoremspeaklists	FALSE
RESULTS_SEARCH_3_PARAMETERS_PROGROUP_fasta	C:\AB SCIEX\ProteinPilot Data\SearchDatabases\uniprot-proteome_UP000000438 Picrophilus torridus.fasta
RESULTS_SEARCH_3_PARAMETERS_PROGROUP_featuregroupminpepconf	0.66
RESULTS_SEARCH_3_PARAMETERS_PROGROUP_featuregroupminups	0.47
RESULTS_SEARCH_3_PARAMETERS_PROGROUP_focusingintersection	4
RESULTS_SEARCH_3_PARAMETERS_PROGROUP_focusingminimummatchconfidence	0.1
RESULTS_SEARCH_3_PARAMETERS_PROGROUP_focusingminunusedprotscore	0.1
RESULTS_SEARCH_3_PARAMETERS_PROGROUP_focusingsubsetcutoff	6
RESULTS_SEARCH_3_PARAMETERS_PROGROUP_intersection	1.3
RESULTS_SEARCH_3_PARAMETERS_PROGROUP_minimummatchconfidencecutoff	0.001
RESULTS_SEARCH_3_PARAMETERS_PROGROUP_minunusedprotscore	0.0458
RESULTS_SEARCH_3_PARAMETERS_PROGROUP_subsetcutoff	2
RESULTS_SEARCH_3_PARAMETERS_PROGROUP_unusedprotscorethresholdforexcludingothersfromquant	1.3
RESULTS_SEARCH_3_PARAMETERS_PEAKLIST_count	3291
RESULTS_SEARCH_3_PARAMETERS_PEAKLIST_filenumber	1
RESULTS_SEARCH_3_PARAMETERS_PEAKLIST_original_count	3292
RESULTS_SEARCH_3_PARAMETERS_PEAKLIST_originalfilename	D:\ESI ATPC\2019\March\20032019 All\20032019 (Dr Neelija)\A.wiff
RESULTS_SEARCH_3_PARAMETERS_PEAKLIST_partnumber	2
RESULTS_SEARCH_3_PARAMETERS_QUANT_TYPE_background_correction	FALSE
RESULTS_SEARCH_3_PARAMETERS_QUANT_TYPE_bias_correction	TRUE
RESULTS_SEARCH_3_PARAMETERS_QUANT_TYPE_keep_extreme_peptides_over_fraction	0
RESULTS_SEARCH_3_PARAMETERS_QUANT_TYPE_low_confidence_check	TRUE
RESULTS_SEARCH_3_PARAMETERS_QUANT_TYPE_low_intensity_check	TRUE
RESULTS_SEARCH_3_PARAMETERS_QUANT_TYPE_median_statistic	TRUE
RESULTS_SEARCH_3_PARAMETERS_QUANT_TYPE_mod_check	TRUE
RESULTS_SEARCH_3_PARAMETERS_QUANT_TYPE_quant_threshold	-1
RESULTS_SEARCH_3_PARAMETERS_QUANT_TYPE_quant_threshold_sn	9
RESULTS_SEARCH_3_PARAMETERS_QUANT_TYPE_separate_searches	FALSE
RESULTS_SEARCH_3_PARAMETERS_QUANT_TYPE_shared_msms_check	TRUE
RESULTS_SEARCH_3_PARAMETERS_PARAGON_METHOD_SETTINGS_UI_SAMPLE_TYPE	Identification
RESULTS_SEARCH_3_PARAMETERS_PARAGON_METHOD_SETTINGS_UI_CYS_ALKYLATION	Iodoacetic acid
RESULTS_SEARCH_3_PARAMETERS_PARAGON_METHOD_SETTINGS_UI_DIGESTION	Trypsin
RESULTS_SEARCH_3_PARAMETERS_PARAGON_METHOD_SETTINGS_UI_INSTRUMENT	TripleTOF 5600
RESULTS_SEARCH_3_PARAMETERS_PARAGON_METHOD_SETTINGS_UI_SEARCH_EFFORT	Thorough
RESULTS_SEARCH_3_PARAMETERS_PARAGON_METHOD_SETTINGS_UI_ID_FOCUS	Biological modifications
RESULTS_SEARCH_3_PARAMETERS_PARAGON_METHOD_SETTINGS_UI_USER_NAME	Admin-PC\Admin
RESULTS_SEARCH_3_PARAMETERS_PARAGON_METHOD_SETTINGS_UI_MACHINE_NAME	ADMIN-PC
RESULTS_SEARCH_3_PARAMETERS_PARAGON_METHOD_SETTINGS_UI_SEARCH_ID	6.36891e+17
RESULTS_SEARCH_3_PARAMETERS_PARAGON_METHOD_SETTINGS_UI_START_TIME	2019-03-25 13:15:07
RESULTS_SEARCH_3_PARAMETERS_PARAGON_METHOD_SETTINGS_UI_MIN_UNUSED_PROTSCORE	0.0458
RESULTS_SEARCH_3_PARAMETERS_PARAGON_METHOD_SETTINGS_UI_PSPEP	TRUE
RESULTS_SEARCH_4_time_cpu	121321
RESULTS_SEARCH_4_time_duration	124557
RESULTS_SEARCH_4_version	5.0.1.4874
RESULTS_SEARCH_4_xml:id	SEARCH:2:636891165079124544_1
RESULTS_SEARCH_4_PARAMETERS_chemical_data_edited	FALSE
RESULTS_SEARCH_4_PARAMETERS_do_multiprecursor_search	TRUE
RESULTS_SEARCH_4_PARAMETERS_do_reverse_search	TRUE
RESULTS_SEARCH_4_PARAMETERS_max_quant_labels	35
RESULTS_SEARCH_4_PARAMETERS_maxresults	15
RESULTS_SEARCH_4_PARAMETERS_separate_searches	FALSE
RESULTS_SEARCH_4_PARAMETERS_MSTOLERANCE_type	dalton
RESULTS_SEARCH_4_PARAMETERS_MSTOLERANCE_value	0.05
RESULTS_SEARCH_4_PARAMETERS_MSMSTOLERANCE_type	dalton
RESULTS_SEARCH_4_PARAMETERS_MSMSTOLERANCE_value	0.1
RESULTS_SEARCH_4_PARAMETERS_MS_STANDARD_DEVIATION_type	dalton
RESULTS_SEARCH_4_PARAMETERS_MS_STANDARD_DEVIATION_value	0.0011
RESULTS_SEARCH_4_PARAMETERS_MSMS_STANDARD_DEVIATION_type	dalton
RESULTS_SEARCH_4_PARAMETERS_MSMS_STANDARD_DEVIATION_value	0.01
RESULTS_SEARCH_4_PARAMETERS_FASTA_filename	C:\AB SCIEX\ProteinPilot Data\SearchDatabases\uniprot-proteome_UP000000438 Picrophilus torridus.fasta
RESULTS_SEARCH_4_PARAMETERS_AUTO_CALIBRATION_ms	TRUE
RESULTS_SEARCH_4_PARAMETERS_AUTO_CALIBRATION_msexport	FALSE
RESULTS_SEARCH_4_PARAMETERS_AUTO_CALIBRATION_msms	TRUE
RESULTS_SEARCH_4_PARAMETERS_AUTO_CALIBRATION_msmstolsdratio	2.75
RESULTS_SEARCH_4_PARAMETERS_AUTO_CALIBRATION_mstolsdratio	7
RESULTS_SEARCH_4_PARAMETERS_AUTO_CALIBRATION_squareroot	TRUE
RESULTS_SEARCH_4_PARAMETERS_AUTO_CALIBRATION_type	dalton
RESULTS_SEARCH_4_PARAMETERS_AUTO_CALIBRATION_MCP_d_s_s_f	0.0666667
RESULTS_SEARCH_4_PARAMETERS_AUTO_CALIBRATION_MCP_d_s_w_f	3
RESULTS_SEARCH_4_PARAMETERS_AUTO_CALIBRATION_MCP_m_f_r_mbc	200
RESULTS_SEARCH_4_PARAMETERS_AUTO_CALIBRATION_MCP_m_m_c	10
RESULTS_SEARCH_4_PARAMETERS_AUTO_CALIBRATION_MCP_m_m_f_s	0.25
RESULTS_SEARCH_4_PARAMETERS_AUTO_CALIBRATION_MCP_m_m_p_f	0.33
RESULTS_SEARCH_4_PARAMETERS_AUTO_CALIBRATION_MCP_m_m_p_rms_f	1
RESULTS_SEARCH_4_PARAMETERS_AUTO_CALIBRATION_MCP_m_p_t_f	1
RESULTS_SEARCH_4_PARAMETERS_AUTO_CALIBRATION_MCP_m_r_h_n_b	15
RESULTS_SEARCH_4_PARAMETERS_AUTO_CALIBRATION_MCP_m_z_n_s	99
RESULTS_SEARCH_4_PARAMETERS_AUTO_CALIBRATION_MCP_m_z_s_mn_f_r	0.0666667
RESULTS_SEARCH_4_PARAMETERS_AUTO_CALIBRATION_MCP_m_z_s_mx_f_r	0.1
RESULTS_SEARCH_4_PARAMETERS_MAX_PRECURSORS_FRAGLET	5
RESULTS_SEARCH_4_PARAMETERS_MAX_PRECURSORS_TAGLET	1
RESULTS_SEARCH_4_PARAMETERS_PRECURSORS_DR_FRAGLET	10
RESULTS_SEARCH_4_PARAMETERS_PRECURSORS_DR_TAGLET	3
RESULTS_SEARCH_4_PARAMETERS_DEFAULT_CHARGE_STATE_1_charge	2
RESULTS_SEARCH_4_PARAMETERS_DEFAULT_CHARGE_STATE_1_probability	1
RESULTS_SEARCH_4_PARAMETERS_DEFAULT_CHARGE_STATE_2_charge	3
RESULTS_SEARCH_4_PARAMETERS_DEFAULT_CHARGE_STATE_2_probability	1
RESULTS_SEARCH_4_PARAMETERS_DEFAULT_CHARGE_STATE_3_charge	4
RESULTS_SEARCH_4_PARAMETERS_DEFAULT_CHARGE_STATE_3_probability	1
RESULTS_SEARCH_4_PARAMETERS_VERSION	5.0.1.0, 4895
RESULTS_SEARCH_4_PARAMETERS_PARAGON_VERSION	5.0.1.0, 4874
RESULTS_SEARCH_4_PARAMETERS_APPLICATION	ProteinPilot(tm) Software
RESULTS_SEARCH_4_PARAMETERS_PROGROUP_alternativedispositionmaximumfoldprobabilitydrop	100
RESULTS_SEARCH_4_PARAMETERS_PROGROUP_alternativedispositionmaximumfoldscoredrop	2
RESULTS_SEARCH_4_PARAMETERS_PROGROUP_autodiscordantpeptidethreshold	0.3
RESULTS_SEARCH_4_PARAMETERS_PROGROUP_bayesconfidencecalclulation	TRUE
RESULTS_SEARCH_4_PARAMETERS_PROGROUP_calibrateconfidence	TRUE
RESULTS_SEARCH_4_PARAMETERS_PROGROUP_compresspeptides	FALSE
RESULTS_SEARCH_4_PARAMETERS_PROGROUP_confidencepercentthresholdforexcludingothersfromquant	1900-01-15
RESULTS_SEARCH_4_PARAMETERS_PROGROUP_confidencepercentthresholdforincludingselfinquant	15
RESULTS_SEARCH_4_PARAMETERS_PROGROUP_donotstoremspeaklists	FALSE
RESULTS_SEARCH_4_PARAMETERS_PROGROUP_fasta	C:\AB SCIEX\ProteinPilot Data\SearchDatabases\uniprot-proteome_UP000000438 Picrophilus torridus.fasta
RESULTS_SEARCH_4_PARAMETERS_PROGROUP_featuregroupminpepconf	0.66
RESULTS_SEARCH_4_PARAMETERS_PROGROUP_featuregroupminups	0.47
RESULTS_SEARCH_4_PARAMETERS_PROGROUP_focusingintersection	4
RESULTS_SEARCH_4_PARAMETERS_PROGROUP_focusingminimummatchconfidence	0.1
RESULTS_SEARCH_4_PARAMETERS_PROGROUP_focusingminunusedprotscore	0.1
RESULTS_SEARCH_4_PARAMETERS_PROGROUP_focusingsubsetcutoff	6
RESULTS_SEARCH_4_PARAMETERS_PROGROUP_intersection	1.3
RESULTS_SEARCH_4_PARAMETERS_PROGROUP_minimummatchconfidencecutoff	0.001
RESULTS_SEARCH_4_PARAMETERS_PROGROUP_minunusedprotscore	0.0458
RESULTS_SEARCH_4_PARAMETERS_PROGROUP_subsetcutoff	2
RESULTS_SEARCH_4_PARAMETERS_PROGROUP_unusedprotscorethresholdforexcludingothersfromquant	1.3
RESULTS_SEARCH_4_PARAMETERS_PEAKLIST_count	3291
RESULTS_SEARCH_4_PARAMETERS_PEAKLIST_filenumber	1
RESULTS_SEARCH_4_PARAMETERS_PEAKLIST_original_count	3292
RESULTS_SEARCH_4_PARAMETERS_PEAKLIST_originalfilename	D:\ESI ATPC\2019\March\20032019 All\20032019 (Dr Neelija)\A.wiff
RESULTS_SEARCH_4_PARAMETERS_PEAKLIST_partnumber	2
RESULTS_SEARCH_4_PARAMETERS_QUANT_TYPE_background_correction	FALSE
RESULTS_SEARCH_4_PARAMETERS_QUANT_TYPE_bias_correction	TRUE
RESULTS_SEARCH_4_PARAMETERS_QUANT_TYPE_keep_extreme_peptides_over_fraction	0
RESULTS_SEARCH_4_PARAMETERS_QUANT_TYPE_low_confidence_check	TRUE
RESULTS_SEARCH_4_PARAMETERS_QUANT_TYPE_low_intensity_check	TRUE
RESULTS_SEARCH_4_PARAMETERS_QUANT_TYPE_median_statistic	TRUE
RESULTS_SEARCH_4_PARAMETERS_QUANT_TYPE_mod_check	TRUE
RESULTS_SEARCH_4_PARAMETERS_QUANT_TYPE_quant_threshold	-1
RESULTS_SEARCH_4_PARAMETERS_QUANT_TYPE_quant_threshold_sn	9
RESULTS_SEARCH_4_PARAMETERS_QUANT_TYPE_separate_searches	FALSE
RESULTS_SEARCH_4_PARAMETERS_QUANT_TYPE_shared_msms_check	TRUE
RESULTS_SEARCH_4_PARAMETERS_PARAGON_METHOD_SETTINGS_UI_SAMPLE_TYPE	Identification
RESULTS_SEARCH_4_PARAMETERS_PARAGON_METHOD_SETTINGS_UI_CYS_ALKYLATION	Iodoacetic acid
RESULTS_SEARCH_4_PARAMETERS_PARAGON_METHOD_SETTINGS_UI_DIGESTION	Trypsin
RESULTS_SEARCH_4_PARAMETERS_PARAGON_METHOD_SETTINGS_UI_INSTRUMENT	TripleTOF 5600
RESULTS_SEARCH_4_PARAMETERS_PARAGON_METHOD_SETTINGS_UI_SEARCH_EFFORT	Thorough
RESULTS_SEARCH_4_PARAMETERS_PARAGON_METHOD_SETTINGS_UI_ID_FOCUS	Biological modifications
RESULTS_SEARCH_4_PARAMETERS_PARAGON_METHOD_SETTINGS_UI_USER_NAME	Admin-PC\Admin
RESULTS_SEARCH_4_PARAMETERS_PARAGON_METHOD_SETTINGS_UI_MACHINE_NAME	ADMIN-PC
RESULTS_SEARCH_4_PARAMETERS_PARAGON_METHOD_SETTINGS_UI_SEARCH_ID	6.36891e+17
RESULTS_SEARCH_4_PARAMETERS_PARAGON_METHOD_SETTINGS_UI_START_TIME	2019-03-25 13:15:07
RESULTS_SEARCH_4_PARAMETERS_PARAGON_METHOD_SETTINGS_UI_MIN_UNUSED_PROTSCORE	0.0458
RESULTS_SEARCH_4_PARAMETERS_PARAGON_METHOD_SETTINGS_UI_PSPEP	TRUE
RESULTS_SEARCH_5_time_cpu	3541
RESULTS_SEARCH_5_time_duration	3556
RESULTS_SEARCH_5_version	5.0.1.4874
RESULTS_SEARCH_5_xml:id	SEARCH:1:636891165079124544_2
RESULTS_SEARCH_5_PARAMETERS_chemical_data_edited	FALSE
RESULTS_SEARCH_5_PARAMETERS_do_multiprecursor_search	TRUE
RESULTS_SEARCH_5_PARAMETERS_do_reverse_search	TRUE
RESULTS_SEARCH_5_PARAMETERS_max_quant_labels	35
RESULTS_SEARCH_5_PARAMETERS_maxresults	15
RESULTS_SEARCH_5_PARAMETERS_separate_searches	FALSE
RESULTS_SEARCH_5_PARAMETERS_MSTOLERANCE_type	dalton
RESULTS_SEARCH_5_PARAMETERS_MSTOLERANCE_value	0.05
RESULTS_SEARCH_5_PARAMETERS_MSMSTOLERANCE_type	dalton
RESULTS_SEARCH_5_PARAMETERS_MSMSTOLERANCE_value	0.1
RESULTS_SEARCH_5_PARAMETERS_MS_STANDARD_DEVIATION_type	dalton
RESULTS_SEARCH_5_PARAMETERS_MS_STANDARD_DEVIATION_value	0.0011
RESULTS_SEARCH_5_PARAMETERS_MSMS_STANDARD_DEVIATION_type	dalton
RESULTS_SEARCH_5_PARAMETERS_MSMS_STANDARD_DEVIATION_value	0.01
RESULTS_SEARCH_5_PARAMETERS_FASTA_filename	C:\AB SCIEX\ProteinPilot Data\SearchDatabases\uniprot-proteome_UP000000438 Picrophilus torridus.fasta
RESULTS_SEARCH_5_PARAMETERS_AUTO_CALIBRATION_ms	TRUE
RESULTS_SEARCH_5_PARAMETERS_AUTO_CALIBRATION_msexport	FALSE
RESULTS_SEARCH_5_PARAMETERS_AUTO_CALIBRATION_msms	TRUE
RESULTS_SEARCH_5_PARAMETERS_AUTO_CALIBRATION_msmstolsdratio	2.75
RESULTS_SEARCH_5_PARAMETERS_AUTO_CALIBRATION_mstolsdratio	7
RESULTS_SEARCH_5_PARAMETERS_AUTO_CALIBRATION_squareroot	TRUE
RESULTS_SEARCH_5_PARAMETERS_AUTO_CALIBRATION_type	dalton
RESULTS_SEARCH_5_PARAMETERS_AUTO_CALIBRATION_MCP_d_s_s_f	0.0666667
RESULTS_SEARCH_5_PARAMETERS_AUTO_CALIBRATION_MCP_d_s_w_f	3
RESULTS_SEARCH_5_PARAMETERS_AUTO_CALIBRATION_MCP_m_f_r_mbc	200
RESULTS_SEARCH_5_PARAMETERS_AUTO_CALIBRATION_MCP_m_m_c	1900-01-10
RESULTS_SEARCH_5_PARAMETERS_AUTO_CALIBRATION_MCP_m_m_f_s	0.25
RESULTS_SEARCH_5_PARAMETERS_AUTO_CALIBRATION_MCP_m_m_p_f	0.33
RESULTS_SEARCH_5_PARAMETERS_AUTO_CALIBRATION_MCP_m_m_p_rms_f	1
RESULTS_SEARCH_5_PARAMETERS_AUTO_CALIBRATION_MCP_m_p_t_f	1
RESULTS_SEARCH_5_PARAMETERS_AUTO_CALIBRATION_MCP_m_r_h_n_b	15
RESULTS_SEARCH_5_PARAMETERS_AUTO_CALIBRATION_MCP_m_z_n_s	99
RESULTS_SEARCH_5_PARAMETERS_AUTO_CALIBRATION_MCP_m_z_s_mn_f_r	0.0666667
RESULTS_SEARCH_5_PARAMETERS_AUTO_CALIBRATION_MCP_m_z_s_mx_f_r	0.1
RESULTS_SEARCH_5_PARAMETERS_MAX_PRECURSORS_FRAGLET	5
RESULTS_SEARCH_5_PARAMETERS_MAX_PRECURSORS_TAGLET	1
RESULTS_SEARCH_5_PARAMETERS_PRECURSORS_DR_FRAGLET	10
RESULTS_SEARCH_5_PARAMETERS_PRECURSORS_DR_TAGLET	1900-01-03
RESULTS_SEARCH_5_PARAMETERS_DEFAULT_CHARGE_STATE_1_charge	2
RESULTS_SEARCH_5_PARAMETERS_DEFAULT_CHARGE_STATE_1_probability	1
RESULTS_SEARCH_5_PARAMETERS_DEFAULT_CHARGE_STATE_2_charge	3
RESULTS_SEARCH_5_PARAMETERS_DEFAULT_CHARGE_STATE_2_probability	1
RESULTS_SEARCH_5_PARAMETERS_DEFAULT_CHARGE_STATE_3_charge	4
RESULTS_SEARCH_5_PARAMETERS_DEFAULT_CHARGE_STATE_3_probability	1
RESULTS_SEARCH_5_PARAMETERS_VERSION	5.0.1.0, 4895
RESULTS_SEARCH_5_PARAMETERS_PARAGON_VERSION	5.0.1.0, 4874
RESULTS_SEARCH_5_PARAMETERS_APPLICATION	ProteinPilot(tm) Software
RESULTS_SEARCH_5_PARAMETERS_PROGROUP_alternativedispositionmaximumfoldprobabilitydrop	100
RESULTS_SEARCH_5_PARAMETERS_PROGROUP_alternativedispositionmaximumfoldscoredrop	2
RESULTS_SEARCH_5_PARAMETERS_PROGROUP_autodiscordantpeptidethreshold	07:12:00
RESULTS_SEARCH_5_PARAMETERS_PROGROUP_bayesconfidencecalclulation	TRUE
RESULTS_SEARCH_5_PARAMETERS_PROGROUP_calibrateconfidence	TRUE
RESULTS_SEARCH_5_PARAMETERS_PROGROUP_compresspeptides	FALSE
RESULTS_SEARCH_5_PARAMETERS_PROGROUP_confidencepercentthresholdforexcludingothersfromquant	15
RESULTS_SEARCH_5_PARAMETERS_PROGROUP_confidencepercentthresholdforincludingselfinquant	15
RESULTS_SEARCH_5_PARAMETERS_PROGROUP_donotstoremspeaklists	FALSE
RESULTS_SEARCH_5_PARAMETERS_PROGROUP_fasta	C:\AB SCIEX\ProteinPilot Data\SearchDatabases\uniprot-proteome_UP000000438 Picrophilus torridus.fasta
RESULTS_SEARCH_5_PARAMETERS_PROGROUP_featuregroupminpepconf	0.66
RESULTS_SEARCH_5_PARAMETERS_PROGROUP_featuregroupminups	0.47
RESULTS_SEARCH_5_PARAMETERS_PROGROUP_focusingintersection	4
RESULTS_SEARCH_5_PARAMETERS_PROGROUP_focusingminimummatchconfidence	0.1
RESULTS_SEARCH_5_PARAMETERS_PROGROUP_focusingminunusedprotscore	0.1
RESULTS_SEARCH_5_PARAMETERS_PROGROUP_focusingsubsetcutoff	6
RESULTS_SEARCH_5_PARAMETERS_PROGROUP_intersection	1.3
RESULTS_SEARCH_5_PARAMETERS_PROGROUP_minimummatchconfidencecutoff	0.001
RESULTS_SEARCH_5_PARAMETERS_PROGROUP_minunusedprotscore	0.0458
RESULTS_SEARCH_5_PARAMETERS_PROGROUP_subsetcutoff	2
RESULTS_SEARCH_5_PARAMETERS_PROGROUP_unusedprotscorethresholdforexcludingothersfromquant	1.3
RESULTS_SEARCH_5_PARAMETERS_PEAKLIST_count	3281
RESULTS_SEARCH_5_PARAMETERS_PEAKLIST_filenumber	1
RESULTS_SEARCH_5_PARAMETERS_PEAKLIST_original_count	3295
RESULTS_SEARCH_5_PARAMETERS_PEAKLIST_originalfilename	D:\ESI ATPC\2019\March\20032019 All\20032019 (Dr Neelija)\A.wiff
RESULTS_SEARCH_5_PARAMETERS_PEAKLIST_partnumber	3
RESULTS_SEARCH_5_PARAMETERS_QUANT_TYPE_background_correction	FALSE
RESULTS_SEARCH_5_PARAMETERS_QUANT_TYPE_bias_correction	TRUE
RESULTS_SEARCH_5_PARAMETERS_QUANT_TYPE_keep_extreme_peptides_over_fraction	0
RESULTS_SEARCH_5_PARAMETERS_QUANT_TYPE_low_confidence_check	TRUE
RESULTS_SEARCH_5_PARAMETERS_QUANT_TYPE_low_intensity_check	TRUE
RESULTS_SEARCH_5_PARAMETERS_QUANT_TYPE_median_statistic	TRUE
RESULTS_SEARCH_5_PARAMETERS_QUANT_TYPE_mod_check	TRUE
RESULTS_SEARCH_5_PARAMETERS_QUANT_TYPE_quant_threshold	-1
RESULTS_SEARCH_5_PARAMETERS_QUANT_TYPE_quant_threshold_sn	9
RESULTS_SEARCH_5_PARAMETERS_QUANT_TYPE_separate_searches	FALSE
RESULTS_SEARCH_5_PARAMETERS_QUANT_TYPE_shared_msms_check	TRUE
RESULTS_SEARCH_5_PARAMETERS_PARAGON_METHOD_SETTINGS_UI_SAMPLE_TYPE	Identification
RESULTS_SEARCH_5_PARAMETERS_PARAGON_METHOD_SETTINGS_UI_CYS_ALKYLATION	Iodoacetic acid
RESULTS_SEARCH_5_PARAMETERS_PARAGON_METHOD_SETTINGS_UI_DIGESTION	Trypsin
RESULTS_SEARCH_5_PARAMETERS_PARAGON_METHOD_SETTINGS_UI_INSTRUMENT	TripleTOF 5600
RESULTS_SEARCH_5_PARAMETERS_PARAGON_METHOD_SETTINGS_UI_SEARCH_EFFORT	Thorough
RESULTS_SEARCH_5_PARAMETERS_PARAGON_METHOD_SETTINGS_UI_ID_FOCUS	Biological modifications
RESULTS_SEARCH_5_PARAMETERS_PARAGON_METHOD_SETTINGS_UI_USER_NAME	Admin-PC\Admin
RESULTS_SEARCH_5_PARAMETERS_PARAGON_METHOD_SETTINGS_UI_MACHINE_NAME	ADMIN-PC
RESULTS_SEARCH_5_PARAMETERS_PARAGON_METHOD_SETTINGS_UI_SEARCH_ID	6.36891e+17
RESULTS_SEARCH_5_PARAMETERS_PARAGON_METHOD_SETTINGS_UI_START_TIME	2019-03-25 13:15:07
RESULTS_SEARCH_5_PARAMETERS_PARAGON_METHOD_SETTINGS_UI_MIN_UNUSED_PROTSCORE	0.0458
RESULTS_SEARCH_5_PARAMETERS_PARAGON_METHOD_SETTINGS_UI_PSPEP	TRUE
RESULTS_SEARCH_6_time_cpu	127374
RESULTS_SEARCH_6_time_duration	130844
RESULTS_SEARCH_6_version	5.0.1.4874
RESULTS_SEARCH_6_xml:id	SEARCH:2:636891165079124544_2
RESULTS_SEARCH_6_PARAMETERS_chemical_data_edited	FALSE
RESULTS_SEARCH_6_PARAMETERS_do_multiprecursor_search	TRUE
RESULTS_SEARCH_6_PARAMETERS_do_reverse_search	TRUE
RESULTS_SEARCH_6_PARAMETERS_max_quant_labels	35
RESULTS_SEARCH_6_PARAMETERS_maxresults	15
RESULTS_SEARCH_6_PARAMETERS_separate_searches	FALSE
RESULTS_SEARCH_6_PARAMETERS_MSTOLERANCE_type	dalton
RESULTS_SEARCH_6_PARAMETERS_MSTOLERANCE_value	0.05
RESULTS_SEARCH_6_PARAMETERS_MSMSTOLERANCE_type	dalton
RESULTS_SEARCH_6_PARAMETERS_MSMSTOLERANCE_value	0.1
RESULTS_SEARCH_6_PARAMETERS_MS_STANDARD_DEVIATION_type	dalton
RESULTS_SEARCH_6_PARAMETERS_MS_STANDARD_DEVIATION_value	0.0011
RESULTS_SEARCH_6_PARAMETERS_MSMS_STANDARD_DEVIATION_type	dalton
RESULTS_SEARCH_6_PARAMETERS_MSMS_STANDARD_DEVIATION_value	0.01
RESULTS_SEARCH_6_PARAMETERS_FASTA_filename	C:\AB SCIEX\ProteinPilot Data\SearchDatabases\uniprot-proteome_UP000000438 Picrophilus torridus.fasta
RESULTS_SEARCH_6_PARAMETERS_AUTO_CALIBRATION_ms	TRUE
RESULTS_SEARCH_6_PARAMETERS_AUTO_CALIBRATION_msexport	FALSE
RESULTS_SEARCH_6_PARAMETERS_AUTO_CALIBRATION_msms	TRUE
RESULTS_SEARCH_6_PARAMETERS_AUTO_CALIBRATION_msmstolsdratio	2.75
RESULTS_SEARCH_6_PARAMETERS_AUTO_CALIBRATION_mstolsdratio	7
RESULTS_SEARCH_6_PARAMETERS_AUTO_CALIBRATION_squareroot	TRUE
RESULTS_SEARCH_6_PARAMETERS_AUTO_CALIBRATION_type	dalton
RESULTS_SEARCH_6_PARAMETERS_AUTO_CALIBRATION_MCP_d_s_s_f	0.0666667
RESULTS_SEARCH_6_PARAMETERS_AUTO_CALIBRATION_MCP_d_s_w_f	3
RESULTS_SEARCH_6_PARAMETERS_AUTO_CALIBRATION_MCP_m_f_r_mbc	200
RESULTS_SEARCH_6_PARAMETERS_AUTO_CALIBRATION_MCP_m_m_c	10
RESULTS_SEARCH_6_PARAMETERS_AUTO_CALIBRATION_MCP_m_m_f_s	0.25
RESULTS_SEARCH_6_PARAMETERS_AUTO_CALIBRATION_MCP_m_m_p_f	0.33
RESULTS_SEARCH_6_PARAMETERS_AUTO_CALIBRATION_MCP_m_m_p_rms_f	1
RESULTS_SEARCH_6_PARAMETERS_AUTO_CALIBRATION_MCP_m_p_t_f	1
RESULTS_SEARCH_6_PARAMETERS_AUTO_CALIBRATION_MCP_m_r_h_n_b	15
RESULTS_SEARCH_6_PARAMETERS_AUTO_CALIBRATION_MCP_m_z_n_s	99
RESULTS_SEARCH_6_PARAMETERS_AUTO_CALIBRATION_MCP_m_z_s_mn_f_r	0.0666667
RESULTS_SEARCH_6_PARAMETERS_AUTO_CALIBRATION_MCP_m_z_s_mx_f_r	0.1
RESULTS_SEARCH_6_PARAMETERS_MAX_PRECURSORS_FRAGLET	5
RESULTS_SEARCH_6_PARAMETERS_MAX_PRECURSORS_TAGLET	1
RESULTS_SEARCH_6_PARAMETERS_PRECURSORS_DR_FRAGLET	10
RESULTS_SEARCH_6_PARAMETERS_PRECURSORS_DR_TAGLET	3
RESULTS_SEARCH_6_PARAMETERS_DEFAULT_CHARGE_STATE_1_charge	2
RESULTS_SEARCH_6_PARAMETERS_DEFAULT_CHARGE_STATE_1_probability	1
RESULTS_SEARCH_6_PARAMETERS_DEFAULT_CHARGE_STATE_2_charge	3
RESULTS_SEARCH_6_PARAMETERS_DEFAULT_CHARGE_STATE_2_probability	1
RESULTS_SEARCH_6_PARAMETERS_DEFAULT_CHARGE_STATE_3_charge	4
RESULTS_SEARCH_6_PARAMETERS_DEFAULT_CHARGE_STATE_3_probability	1
RESULTS_SEARCH_6_PARAMETERS_VERSION	5.0.1.0, 4895
RESULTS_SEARCH_6_PARAMETERS_PARAGON_VERSION	5.0.1.0, 4874
RESULTS_SEARCH_6_PARAMETERS_APPLICATION	ProteinPilot(tm) Software
RESULTS_SEARCH_6_PARAMETERS_PROGROUP_alternativedispositionmaximumfoldprobabilitydrop	100
RESULTS_SEARCH_6_PARAMETERS_PROGROUP_alternativedispositionmaximumfoldscoredrop	2
RESULTS_SEARCH_6_PARAMETERS_PROGROUP_autodiscordantpeptidethreshold	0.3
RESULTS_SEARCH_6_PARAMETERS_PROGROUP_bayesconfidencecalclulation	TRUE
RESULTS_SEARCH_6_PARAMETERS_PROGROUP_calibrateconfidence	TRUE
RESULTS_SEARCH_6_PARAMETERS_PROGROUP_compresspeptides	FALSE
RESULTS_SEARCH_6_PARAMETERS_PROGROUP_confidencepercentthresholdforexcludingothersfromquant	15
RESULTS_SEARCH_6_PARAMETERS_PROGROUP_confidencepercentthresholdforincludingselfinquant	15
RESULTS_SEARCH_6_PARAMETERS_PROGROUP_donotstoremspeaklists	FALSE
RESULTS_SEARCH_6_PARAMETERS_PROGROUP_fasta	C:\AB SCIEX\ProteinPilot Data\SearchDatabases\uniprot-proteome_UP000000438 Picrophilus torridus.fasta
RESULTS_SEARCH_6_PARAMETERS_PROGROUP_featuregroupminpepconf	0.66
RESULTS_SEARCH_6_PARAMETERS_PROGROUP_featuregroupminups	0.47
RESULTS_SEARCH_6_PARAMETERS_PROGROUP_focusingintersection	4
RESULTS_SEARCH_6_PARAMETERS_PROGROUP_focusingminimummatchconfidence	0.1
RESULTS_SEARCH_6_PARAMETERS_PROGROUP_focusingminunusedprotscore	0.1
RESULTS_SEARCH_6_PARAMETERS_PROGROUP_focusingsubsetcutoff	6
RESULTS_SEARCH_6_PARAMETERS_PROGROUP_intersection	1.3
RESULTS_SEARCH_6_PARAMETERS_PROGROUP_minimummatchconfidencecutoff	0.001
RESULTS_SEARCH_6_PARAMETERS_PROGROUP_minunusedprotscore	0.0458
RESULTS_SEARCH_6_PARAMETERS_PROGROUP_subsetcutoff	2
RESULTS_SEARCH_6_PARAMETERS_PROGROUP_unusedprotscorethresholdforexcludingothersfromquant	1.3
RESULTS_SEARCH_6_PARAMETERS_PEAKLIST_count	3281
RESULTS_SEARCH_6_PARAMETERS_PEAKLIST_filenumber	1
RESULTS_SEARCH_6_PARAMETERS_PEAKLIST_original_count	3295
RESULTS_SEARCH_6_PARAMETERS_PEAKLIST_originalfilename	D:\ESI ATPC\2019\March\20032019 All\20032019 (Dr Neelija)\A.wiff
RESULTS_SEARCH_6_PARAMETERS_PEAKLIST_partnumber	3
RESULTS_SEARCH_6_PARAMETERS_QUANT_TYPE_background_correction	FALSE
RESULTS_SEARCH_6_PARAMETERS_QUANT_TYPE_bias_correction	TRUE
RESULTS_SEARCH_6_PARAMETERS_QUANT_TYPE_keep_extreme_peptides_over_fraction	00:00:00
RESULTS_SEARCH_6_PARAMETERS_QUANT_TYPE_low_confidence_check	TRUE
RESULTS_SEARCH_6_PARAMETERS_QUANT_TYPE_low_intensity_check	TRUE
RESULTS_SEARCH_6_PARAMETERS_QUANT_TYPE_median_statistic	TRUE
RESULTS_SEARCH_6_PARAMETERS_QUANT_TYPE_mod_check	TRUE
RESULTS_SEARCH_6_PARAMETERS_QUANT_TYPE_quant_threshold	-1
RESULTS_SEARCH_6_PARAMETERS_QUANT_TYPE_quant_threshold_sn	9
RESULTS_SEARCH_6_PARAMETERS_QUANT_TYPE_separate_searches	FALSE
RESULTS_SEARCH_6_PARAMETERS_QUANT_TYPE_shared_msms_check	TRUE
RESULTS_SEARCH_6_PARAMETERS_PARAGON_METHOD_SETTINGS_UI_SAMPLE_TYPE	Identification
RESULTS_SEARCH_6_PARAMETERS_PARAGON_METHOD_SETTINGS_UI_CYS_ALKYLATION	Iodoacetic acid
RESULTS_SEARCH_6_PARAMETERS_PARAGON_METHOD_SETTINGS_UI_DIGESTION	Trypsin
RESULTS_SEARCH_6_PARAMETERS_PARAGON_METHOD_SETTINGS_UI_INSTRUMENT	TripleTOF 5600
RESULTS_SEARCH_6_PARAMETERS_PARAGON_METHOD_SETTINGS_UI_SEARCH_EFFORT	Thorough
RESULTS_SEARCH_6_PARAMETERS_PARAGON_METHOD_SETTINGS_UI_ID_FOCUS	Biological modifications
RESULTS_SEARCH_6_PARAMETERS_PARAGON_METHOD_SETTINGS_UI_USER_NAME	Admin-PC\Admin
RESULTS_SEARCH_6_PARAMETERS_PARAGON_METHOD_SETTINGS_UI_MACHINE_NAME	ADMIN-PC
RESULTS_SEARCH_6_PARAMETERS_PARAGON_METHOD_SETTINGS_UI_SEARCH_ID	6.36891e+17
RESULTS_SEARCH_6_PARAMETERS_PARAGON_METHOD_SETTINGS_UI_START_TIME	2019-03-25 13:15:07
RESULTS_SEARCH_6_PARAMETERS_PARAGON_METHOD_SETTINGS_UI_MIN_UNUSED_PROTSCORE	0.0458
RESULTS_SEARCH_6_PARAMETERS_PARAGON_METHOD_SETTINGS_UI_PSPEP	TRUE
RESULTS_GROUPRESULTSUMMARY_1_confidence	0.99
RESULTS_GROUPRESULTSUMMARY_1_distinctpeptides	263
RESULTS_GROUPRESULTSUMMARY_1_proteinsbeforegroupping	41
RESULTS_GROUPRESULTSUMMARY_1_proteinsidentified	40
RESULTS_GROUPRESULTSUMMARY_1_spectraidentified	835
RESULTS_GROUPRESULTSUMMARY_2_confidence	0.95
RESULTS_GROUPRESULTSUMMARY_2_distinctpeptides	291
RESULTS_GROUPRESULTSUMMARY_2_proteinsbeforegroupping	65
RESULTS_GROUPRESULTSUMMARY_2_proteinsidentified	65
RESULTS_GROUPRESULTSUMMARY_2_spectraidentified	911
RESULTS_GROUPRESULTSUMMARY_3_confidence	0.66
RESULTS_GROUPRESULTSUMMARY_3_distinctpeptides	291
RESULTS_GROUPRESULTSUMMARY_3_proteinsbeforegroupping	65
RESULTS_GROUPRESULTSUMMARY_3_proteinsidentified	65
RESULTS_GROUPRESULTSUMMARY_3_spectraidentified	911
RESULTS_GROUPRESULTSUMMARY_4_confidence	0.100088
RESULTS_GROUPRESULTSUMMARY_4_distinctpeptides	296
RESULTS_GROUPRESULTSUMMARY_4_proteinsbeforegroupping	1900-03-10
RESULTS_GROUPRESULTSUMMARY_4_proteinsidentified	68
RESULTS_GROUPRESULTSUMMARY_4_spectraidentified	917

## Sheet: Metadata Calculations
	Subsearch	Search string	present		File index down	Part number	Spectra - 'original'	Spectra 'count' - non-empty?	max original Spectra for part	Max non-empty spectra for part	File Index for first only
	1	RESULTS_SEARCH_1_PARAMETERS_PEAKLIST_rawdatafilename		D:\ESI ATPC\2019\March\20032019 All\20032019 (Dr Neelija)\A.wiff	1	1	3326	3326	3326	3326	1
	2	RESULTS_SEARCH_2_PARAMETERS_PEAKLIST_rawdatafilename		D:\ESI ATPC\2019\March\20032019 All\20032019 (Dr Neelija)\A.wiff	1	1	3326	3326
	3	RESULTS_SEARCH_3_PARAMETERS_PEAKLIST_rawdatafilename		D:\ESI ATPC\2019\March\20032019 All\20032019 (Dr Neelija)\A.wiff	1	2	3292	3291	3292	3291
1 if Rapid, 2 if Thor	4	RESULTS_SEARCH_4_PARAMETERS_PEAKLIST_rawdatafilename		D:\ESI ATPC\2019\March\20032019 All\20032019 (Dr Neelija)\A.wiff	1	2	3292	3291
2	5	RESULTS_SEARCH_5_PARAMETERS_PEAKLIST_rawdatafilename		D:\ESI ATPC\2019\March\20032019 All\20032019 (Dr Neelija)\A.wiff	1	3	3295	3281	3295	3281
	6	RESULTS_SEARCH_6_PARAMETERS_PEAKLIST_rawdatafilename		D:\ESI ATPC\2019\March\20032019 All\20032019 (Dr Neelija)\A.wiff	1	3	3295	3281
# Segments
6
(max is 1000 segments)

## Sheet: Curated Metadata
Group file metadata term	Metadata Description (of raw extracted item)	Use Partial Match	Term in Stream	Derived (Calculated)	Value	Validation check/comments	Conversion type, if done	Conversion factor		Metadata Category	Metadata Description of Final Metadata Item (converted manually, if applicable)	Value
	Group filename			1						Attributes - General	Group filename	Supplementary File 1.group
RESULTS_SEARCH_1_PARAMETERS_PARAGON_METHOD_SETTINGS_UI_START_TIME	Start date		1		2019-03-25 13:15:07					Attributes - General	Start date	2019-03-25 13:15:07
RESULTS_SEARCH_STAT_search_begin_time_clock	Start time		1		03/25/2019 13:15:07					Attributes - General	Start time	03/25/2019 13:15:07
RESULTS_SEARCH_1_PARAMETERS_PARAGON_METHOD_SETTINGS_UI_USER_NAME	User name		1		Admin-PC\Admin					Attributes - General	User name	Admin-PC\Admin
RESULTS_SEARCH_1_xml:id	Internal search identifier number		1	1						Attributes - General	Internal search identifier number
PARAMETERS_PEAKLIST_original_count				1						Attributes - Input data	Number of spectra in search	9913
PARAMETERS_PEAKLIST_count				1						Attributes - Input data	Number of non-empty spectra in search	9898
PARAMETERS_PEAKLIST_filenumber	Number of input files	1	1	1	1					Attributes - Input data	Number of input files	1
RESULTS_SEARCH_1_PARAMETERS_PARAGON_METHOD_SETTINGS_UI_SAMPLE_TYPE	Sample Type		1		Identification					Parameters - User settings	Sample Type	Identification
RESULTS_SEARCH_1_PARAMETERS_PARAGON_METHOD_SETTINGS_UI_CYS_ALKYLATION	Cysteine Alkylation		1		Iodoacetic acid					Parameters - User settings	Cysteine Alkylation	Iodoacetic acid
RESULTS_SEARCH_1_PARAMETERS_PARAGON_METHOD_SETTINGS_UI_DIGESTION	Digestion		1		Trypsin					Parameters - User settings	Digestion	Trypsin
RESULTS_SEARCH_1_PARAMETERS_PARAGON_METHOD_SETTINGS_UI_SPECIAL_FACTOR	Special Factors									Parameters - User settings	Special Factors
RESULTS_SEARCH_1_PARAMETERS_PARAGON_METHOD_SETTINGS_UI_INSTRUMENT	Instrument		1		TripleTOF 5600					Parameters - User settings	Instrument	TripleTOF 5600
RESULTS_SEARCH_1_PARAMETERS_PARAGON_METHOD_SETTINGS_UI_SPECIES	Species									Parameters - User settings	Species
RESULTS_SEARCH_1_PARAMETERS_PARAGON_METHOD_SETTINGS_UI_SEARCH_EFFORT	Search Effort		1		Thorough					Parameters - User settings	Search Effort	Thorough
RESULTS_SEARCH_1_PARAMETERS_PARAGON_METHOD_SETTINGS_UI_ID_FOCUS	ID Focus		1		Biological modifications					Parameters - User settings	ID Focus	Biological modifications
RESULTS_SEARCH_1_PARAMETERS_PARAGON_METHOD_SETTINGS_UI_MIN_UNUSED_PROTSCORE	Minimum Unused ProtScore		1		0.0458					Parameters - User settings	Minimum Unused ProtScore	0.0458
RESULTS_SEARCH_1_PARAMETERS_PARAGON_METHOD_SETTINGS_UI_PSPEP	FDR Analysis		1		TRUE		Logical to English			Parameters - User settings	FDR Analysis	Yes
	Quantitation						Logical to English			Parameters - User settings	Quantitation
RESULTS_SEARCH_1_PARAMETERS_QUANT_TYPE_background_correction	Background Correction		1		FALSE		Logical to English			Parameters - User settings	Background Correction	No
RESULTS_SEARCH_1_PARAMETERS_QUANT_TYPE_bias_correction	Bias Correction		1		TRUE		Logical to English			Parameters - User settings	Bias Correction	Yes
	Channel to use as denominator in ratios									Parameters - User settings	Channel to use as denominator in ratios
RESULTS_SEARCH_1_PARAMETERS_chemical_data_edited	Modified Data Dictionary or Parameter Translation		1		FALSE		Logical to English			Parameters - User settings	Modified Data Dictionary or Parameter Translation	No
RESULTS_SEARCH_1_PARAMETERS_FASTA_filename	Database filename		1		C:\AB SCIEX\ProteinPilot Data\SearchDatabases\uniprot-proteome_UP000000438 Picrophilus torridus.fasta					Attributes - Search database	Database filename	C:\AB SCIEX\ProteinPilot Data\SearchDatabases\uniprot-proteome_UP000000438 Picrophilus torridus.fasta
				1						Attributes - Search database	Number of Proteins in Database	1535
RESULTS_SEARCH_STAT_num_proteins	Number of proteins searched		1		3070					Attributes - Search database	Number of proteins searched	3070
				1						Attributes - Search database	Number of Residues in Database	471263
RESULTS_SEARCH_STAT_num_residues	Number of residues searched		1		942526					Attributes - Search database	Number of residues searched	942526
RESULTS_SEARCH_STAT_computer_memory	RAM (MB)		1		65035					Attributes - Hardware	RAM (MB)	65035
RESULTS_SEARCH_STAT_computer_name	Computer name		1		ADMIN-PC					Attributes - Hardware	Computer name	ADMIN-PC
RESULTS_SEARCH_STAT_number_cores	Number of cores in computer		1		24					Attributes - Hardware	Number of cores in computer	24
RESULTS_SEARCH_STAT_number_processors	Number of threads (double cores if hyperthreading on)		1		48					Attributes - Hardware	Number of threads (double cores if hyperthreading on)	48
RESULTS_SEARCH_STAT_number_licensed_tasks	Number of cores licensed to use		1		8					Attributes - Software environment	Number of cores licensed to use	8
RESULTS_SEARCH_STAT_os	Operating system		1		Windows 7 Professional Service Pack 1 (6.1.7601)					Attributes - Software environment	Operating system	Windows 7 Professional Service Pack 1 (6.1.7601)
RESULTS_SEARCH_1_PARAMETERS_VERSION	ProteinPilot Software Version		1		5.0.1.0, 4895					Attributes - Software environment	ProteinPilot Software Version	5.0.1.0, 4895
RESULTS_SEARCH_1_PARAMETERS_PARAGON_VERSION	Paragon Algorithm Version		1		5.0.1.0, 4874					Attributes - Software environment	Paragon Algorithm Version	5.0.1.0, 4874
RESULTS_SEARCH_1_PARAMETERS_APPLICATION	Application name		1		ProteinPilot(tm) Software					Attributes - Software environment	Application name	ProteinPilot(tm) Software
RESULTS_GROUPRESULTSUMMARY_1_confidence	Confidence of first row in summary statistics ID statistics		1		0.99		Fraction to %	100		Statistics - Protein Summary Table	Percent Confidence of first row in Summary Statistics ID Statistics	99
RESULTS_GROUPRESULTSUMMARY_1_distinctpeptides	Distinct peptides associated with 99% confidence proteins		1		263					Statistics - Protein Summary Table	Distinct peptides associated with 99% confidence proteins	263
RESULTS_GROUPRESULTSUMMARY_1_proteinsbeforegroupping	Proteins before grouping (99% confidence)		1		41					Statistics - Protein Summary Table	Proteins before grouping (99% confidence)	41
RESULTS_GROUPRESULTSUMMARY_1_proteinsidentified	Proteins detected (99% confidence)		1		40					Statistics - Protein Summary Table	Proteins detected (99% confidence)	40
RESULTS_GROUPRESULTSUMMARY_1_spectraidentified	Spectra associated with 99% confidence proteins		1		835					Statistics - Protein Summary Table	Spectra associated with 99% confidence proteins	835
RESULTS_GROUPRESULTSUMMARY_2_confidence	Confidence of second row in Summary Statistics ID statistics		1		0.95		Fraction to %	100		Statistics - Protein Summary Table	Percent Confidence of first row in Summary Statistics ID Statistics	95
RESULTS_GROUPRESULTSUMMARY_2_distinctpeptides	Distinct peptides associated with 95% confidence proteins		1		291					Statistics - Protein Summary Table	Distinct peptides associated with 95% confidence proteins	291
RESULTS_GROUPRESULTSUMMARY_2_proteinsbeforegroupping	Proteins before grouping (95% confidence)		1		65					Statistics - Protein Summary Table	Proteins before grouping (95% confidence)	65
RESULTS_GROUPRESULTSUMMARY_2_proteinsidentified	Proteins detected (95% confidence)		1		65					Statistics - Protein Summary Table	Proteins detected (95% confidence)	65
RESULTS_GROUPRESULTSUMMARY_2_spectraidentified	Spectra associated with 95% confidence proteins		1		911					Statistics - Protein Summary Table	Spectra associated with 95% confidence proteins	911
RESULTS_GROUPRESULTSUMMARY_3_confidence	Confidence of third row in summary statistics ID statistics		1		0.66		Fraction to %	100		Statistics - Protein Summary Table	Percent Confidence of first row in Summary Statistics ID Statistics	66
RESULTS_GROUPRESULTSUMMARY_3_distinctpeptides	Distinct peptides associated with 66% confidence proteins		1		291					Statistics - Protein Summary Table	Distinct peptides associated with 66% confidence proteins	291
RESULTS_GROUPRESULTSUMMARY_3_proteinsbeforegroupping	Proteins before grouping (66% confidence)		1		65					Statistics - Protein Summary Table	Proteins before grouping (66% confidence)	65
RESULTS_GROUPRESULTSUMMARY_3_proteinsidentified	Proteins detected (66% confidence)		1		65					Statistics - Protein Summary Table	Proteins detected (66% confidence)	65
RESULTS_GROUPRESULTSUMMARY_3_spectraidentified	Spectra associated with 66% confidence proteins		1		911					Statistics - Protein Summary Table	Spectra associated with 66% confidence proteins	911
RESULTS_GROUPRESULTSUMMARY_4_confidence	Confidence of fourth row in Summary Statistics ID statistics		1		0.100088		Fraction to %	100		Statistics - Protein Summary Table	Percent Confidence of first row in Summary Statistics ID Statistics	10.0088
RESULTS_GROUPRESULTSUMMARY_4_distinctpeptides	Distinct peptides associated with 10% confidence proteins		1		296					Statistics - Protein Summary Table	Distinct peptides associated with 10% confidence proteins	296
RESULTS_GROUPRESULTSUMMARY_4_proteinsbeforegroupping	Proteins before grouping (10% confidence)		1		70					Statistics - Protein Summary Table	Proteins before grouping (10% confidence)	70
RESULTS_GROUPRESULTSUMMARY_4_proteinsidentified	Proteins detected (10% confidence)		1		68					Statistics - Protein Summary Table	Proteins detected (10% confidence)	68
RESULTS_GROUPRESULTSUMMARY_4_spectraidentified	Spectra associated with 10% confidence proteins		1		917					Statistics - Protein Summary Table	Spectra associated with 10% confidence proteins	917
PARAMETERS_PEAKLIST_partnumber	Number of segments the input data are broken into	1	1	1	3					Parameters - Search Dimension Factors	Number of segments the input data are broken into	3
				1						Parameters - Search Dimension Factors	Number of searches per segment (2 for Thorough, 1 for Rapid)	2
				1						Parameters - Search Dimension Factors	Number of apparent sub-searches in group file	6
RESULTS_SEARCH_1_PARAMETERS_do_reverse_search	Do reversed search		1		TRUE					Parameters - Search Dimension Factors	Do reversed search	TRUE
RESULTS_SEARCH_1_PARAMETERS_QUANT_TYPE_separate_searches	Do separate searches for each plex in MS1 quantitation		1		FALSE					Parameters - Search Dimension Factors	Do separate searches for each plex in MS1 quantitation	FALSE
RESULTS_SEARCH_1_PARAMETERS_maxresults	Maximum number of hypotheses to keep per spectrum		1		15					Parameters - Search Dimension Factors	Maximum number of hypotheses to keep per spectrum	15
RESULTS_SEARCH_1_PARAMETERS_MSTOLERANCE_type	MS1 initial mass error tolerance type		1		dalton					Parameters - Identification - Mass accuracy	MS1 initial mass error tolerance type	dalton
RESULTS_SEARCH_1_PARAMETERS_MSTOLERANCE_value	MS1 initial mass error tolerance value		1		0.05					Parameters - Identification - Mass accuracy	MS1 initial mass error tolerance value	0.05
RESULTS_SEARCH_1_PARAMETERS_MSMSTOLERANCE_type	MS2 initial mass error tolerance type		1		dalton					Parameters - Identification - Mass accuracy	MS2 initial mass error tolerance type	dalton
RESULTS_SEARCH_1_PARAMETERS_MSMSTOLERANCE_value	MS2 initial mass error tolerance value		1		0.1					Parameters - Identification - Mass accuracy	MS2 initial mass error tolerance value	0.1
RESULTS_SEARCH_1_PARAMETERS_MS_STANDARD_DEVIATION_type	MS1 final mass error standard deviation type		1		dalton					Parameters - Identification - Mass accuracy	MS1 final mass error standard deviation type	dalton
RESULTS_SEARCH_1_PARAMETERS_MS_STANDARD_DEVIATION_value	MS1 final mass error standard deviation value		1		0.0011					Parameters - Identification - Mass accuracy	MS1 final mass error standard deviation value	0.0011
RESULTS_SEARCH_1_PARAMETERS_MSMS_STANDARD_DEVIATION_type	MS2 final mass error standard deviation type		1		dalton					Parameters - Identification - Mass accuracy	MS2 final mass error standard deviation type	dalton
RESULTS_SEARCH_1_PARAMETERS_MSMS_STANDARD_DEVIATION_value	MS2 final mass error standard deviation value		1		0.01					Parameters - Identification - Mass accuracy	MS2 final mass error standard deviation value	0.01
RESULTS_SEARCH_1_PARAMETERS_do_multiprecursor_search	Use multi-precursor search function		1		TRUE					Parameters - Identification - Multi-precursor search	Use multi-precursor search function	TRUE
RESULTS_SEARCH_1_PARAMETERS_MAX_PRECURSORS_FRAGLET	Maximum number of different precursor masses to try to match to in the Fraglet stage when doing multi-precursor search		1		5					Parameters - Identification - Multi-precursor search	Maximum number of different precursor masses to try to match to in the Fraglet stage when doing multi-precursor search	5
RESULTS_SEARCH_1_PARAMETERS_PRECURSORS_DR_FRAGLET	Maximum dynamic range gap of secondary precursors vs primary precursor in the Fraglet stage when doing multi-precursor search		1		10					Parameters - Identification - Multi-precursor search	Maximum dynamic range gap of secondary precursors vs primary precursor in the Fraglet stage when doing multi-precursor search	10
RESULTS_SEARCH_1_PARAMETERS_MAX_PRECURSORS_TAGLET	Maximum number of different precursor masses to try to match to in the Taglet stage when doing multi-precursor search		1		1					Parameters - Identification - Multi-precursor search	Maximum number of different precursor masses to try to match to in the Taglet stage when doing multi-precursor search	1
RESULTS_SEARCH_1_PARAMETERS_PRECURSORS_DR_TAGLET	Maximum dynamic range gap of secondary precursors vs primary precursor in the Taglet stage when doing multi-precursor search		1		3					Parameters - Identification - Multi-precursor search	Maximum dynamic range gap of secondary precursors vs primary precursor in the Taglet stage when doing multi-precursor search	3
RESULTS_SEARCH_1_PARAMETERS_DEFAULT_CHARGE_STATE_1_charge	First charge state to consider when precursor z is not determined		1		2					Parameters - Identification - Charge ambiguity	First charge state to consider when precursor z is not determined	2
RESULTS_SEARCH_1_PARAMETERS_DEFAULT_CHARGE_STATE_1_probability	Probability of first charge state to consider when precursor z is not determined		1		1					Parameters - Identification - Charge ambiguity	Probability of first charge state to consider when precursor z is not determined	1
RESULTS_SEARCH_1_PARAMETERS_DEFAULT_CHARGE_STATE_2_charge	Second charge state to consider when precursor z is not determined		1		3					Parameters - Identification - Charge ambiguity	Second charge state to consider when precursor z is not determined	3
RESULTS_SEARCH_1_PARAMETERS_DEFAULT_CHARGE_STATE_2_probability	Probability of second charge state to consider when precursor z is not determined		1		1					Parameters - Identification - Charge ambiguity	Probability of second charge state to consider when precursor z is not determined	1
RESULTS_SEARCH_1_PARAMETERS_DEFAULT_CHARGE_STATE_3_charge	Third charge state to consider when precursor z is not determined		1		4					Parameters - Identification - Charge ambiguity	Third charge state to consider when precursor z is not determined	4
RESULTS_SEARCH_1_PARAMETERS_DEFAULT_CHARGE_STATE_3_probability	Probability of third charge state to consider when precursor z is not determined		1		1					Parameters - Identification - Charge ambiguity	Probability of third charge state to consider when precursor z is not determined	1
RESULTS_SEARCH_1_PARAMETERS_DEFAULT_CHARGE_STATE_4_charge	Fourth charge state to consider when precursor z is not determined									Parameters - Identification - Charge ambiguity	Fourth charge state to consider when precursor z is not determined
RESULTS_SEARCH_1_PARAMETERS_DEFAULT_CHARGE_STATE_4_probability	Probability of fourth charge state to consider when precursor z is not determined									Parameters - Identification - Charge ambiguity	Probability of fourth charge state to consider when precursor z is not determined
RESULTS_SEARCH_1_PARAMETERS_PROGROUP_bayesconfidencecalclulation	Use Bayesian protein confidence calculation		1		TRUE					Parameters - Protein Grouping	Use Bayesian protein confidence calculation	TRUE
RESULTS_SEARCH_1_PARAMETERS_PROGROUP_calibrateconfidence	Use peptide FDR analysis to recalibrate peptide confidences		1		TRUE					Parameters - Protein Grouping	Use peptide FDR analysis to recalibrate peptide confidences	TRUE
RESULTS_SEARCH_1_PARAMETERS_PROGROUP_focusingintersection	In mid-Pro Group, minimum Intersection ProtScore to be in Same Group		1		4					Parameters - Protein Grouping	In mid-Pro Group, minimum Intersection ProtScore to be in Same Group	4
RESULTS_SEARCH_1_PARAMETERS_PROGROUP_focusingminunusedprotscore	In mid-Pro Group, minimum Unused ProtScore to keep a Group		1		0.1					Parameters - Protein Grouping	In mid-Pro Group, minimum Unused ProtScore to keep a Group	0.1
RESULTS_SEARCH_1_PARAMETERS_PROGROUP_focusingsubsetcutoff	In mid-Pro Group, keep competitor proteins with ProtScore units from winner		1		6					Parameters - Protein Grouping	In mid-Pro Group, keep competitor proteins with ProtScore units from winner	6
RESULTS_SEARCH_1_PARAMETERS_PROGROUP_intersection	In final Pro Group, minimum Intersection ProtScore to be in same group		1		1.3					Parameters - Protein Grouping	In final Pro Group, minimum Intersection ProtScore to be in same group	1.3
RESULTS_SEARCH_1_PARAMETERS_PROGROUP_minunusedprotscore	In final Pro Group, minimum Unused ProtScore to keep a group		1		0.0458					Parameters - Protein Grouping	In final Pro Group, minimum Unused ProtScore to keep a group	0.0458
RESULTS_SEARCH_1_PARAMETERS_PROGROUP_subsetcutoff	In final Pro Group, keep competitor proteins with ProtScore units from winner		1		2					Parameters - Protein Grouping	In final Pro Group, keep competitor proteins with ProtScore units from winner	2
RESULTS_SEARCH_1_PARAMETERS_QUANT_TYPE_background_correction	Do isobaric quant background correction algorithm		1		FALSE					Parameters - Quantitation - processing	Do isobaric quant background correction algorithm	FALSE
RESULTS_SEARCH_1_PARAMETERS_QUANT_TYPE_bias_correction	Normalize the central tendency of protein ratios to be unity		1		TRUE					Parameters - Quantitation - processing	Normalize the central tendency of protein ratios to be unity	TRUE
RESULTS_SEARCH_1_PARAMETERS_QUANT_TYPE_median_statistic	Compute protein-level ratios from the median of peptide ratios		1		TRUE					Parameters - Quantitation - processing	Compute protein-level ratios from the median of peptide ratios	TRUE
RESULTS_SEARCH_1_PARAMETERS_QUANT_TYPE_quant_threshold	Quant threshold setting no longer used		1		-1					Parameters - Quantitation - processing	Quant threshold setting no longer used	-1
RESULTS_SEARCH_1_PARAMETERS_QUANT_TYPE_quant_threshold_sn	Use measures for quantitation if signal to noise is greater than		1		9					Parameters - Quantitation - processing	Use measures for quantitation if signal to noise is greater than	9
RESULTS_SEARCH_1_PARAMETERS_max_quant_labels	Maximum number of labels allowed on a peptide for it to be used for quantitation		1		35					Parameters - Quantitation - curation	Maximum number of labels allowed on a peptide for it to be used for quantitation	35
RESULTS_SEARCH_1_PARAMETERS_QUANT_TYPE_keep_extreme_peptides_over_fraction	Include extreme ratios in the protein ratio calculation if the fraction of peptides from a protein having extreme ratios is greater than		1		0					Parameters - Quantitation - curation	Include extreme ratios in the protein ratio calculation if the fraction of peptides from a protein having extreme ratios is greater than	0
RESULTS_SEARCH_1_PARAMETERS_QUANT_TYPE_low_confidence_check	Exclude quantitation data if identification confidence does not pass a threshold value		1		TRUE					Parameters - Quantitation - curation	Exclude quantitation data if identification confidence does not pass a threshold value	TRUE
RESULTS_SEARCH_1_PARAMETERS_QUANT_TYPE_low_intensity_check	Exclude quantitation data if a minimum intensity is not passed		1		TRUE					Parameters - Quantitation - curation	Exclude quantitation data if a minimum intensity is not passed	TRUE
RESULTS_SEARCH_1_PARAMETERS_QUANT_TYPE_mod_check	Exclude quantitation data based on discordant peptide logic		1		TRUE					Parameters - Quantitation - curation	Exclude quantitation data based on discordant peptide logic	TRUE
RESULTS_SEARCH_1_PARAMETERS_QUANT_TYPE_shared_msms_check	Exclude quantitation data using sharing logic		1		TRUE					Parameters - Quantitation - curation	Exclude quantitation data using sharing logic	TRUE
RESULTS_SEARCH_1_PARAMETERS_PROGROUP_unusedprotscorethresholdforexcludingothersfromquant	Minimum protein confidence to consider a protein confident and capable of excluding spectra as shared		1		1.3					Parameters - Quantitation - curation	Minimum protein confidence to consider a protein confident and capable of excluding spectra as shared	1.3
RESULTS_SEARCH_1_PARAMETERS_PROGROUP_confidencepercentthresholdforexcludingothersfromquant	Minimum peptide percent confidence from a confident protein to consider a spectrum shared		1		15					Parameters - Quantitation - curation	Minimum peptide percent confidence from a confident protein to consider a spectrum shared	15
RESULTS_SEARCH_1_PARAMETERS_PROGROUP_confidencepercentthresholdforincludingselfinquant	Minimum peptide confidence to be used for quantitation		1		15					Parameters - Quantitation - curation	Minimum peptide confidence to be used for quantitation	15
RESULTS_SEARCH_1_PARAMETERS_PROGROUP_autodiscordantpeptidethreshold	Consider a peptide discordant if joint feature probability less than		1		0.3					Parameters - Quantitation - curation	Consider a peptide discordant if joint feature probability less than	0.3
RESULTS_SEARCH_1_PARAMETERS_PROGROUP_compresspeptides	Show results only for distinct peptides, suppressing redundancy		1		FALSE					Parameters - Non-functional	Show results only for distinct peptides, suppressing redundancy	FALSE
RESULTS_SEARCH_1_PARAMETERS_PROGROUP_donotstoremspeaklists	Do not store MS1 level data		1		FALSE					Parameters - Non-functional	Do not store MS1 level data	FALSE
RESULTS_SEARCH_STAT_search_begin_time_clock	Start time - Search		1		03/25/2019 13:15:07					Statistics - Processing Times - Start&Stop Clock Times	Start time - Search	03/25/2019 13:15:07
RESULTS_SEARCH_STAT_search_end_time_clock	End time - Search		1		03/25/2019 13:25:01					Statistics - Processing Times - Start&Stop Clock Times	End time - Search	03/25/2019 13:25:01
RESULTS_SEARCH_STAT_stage_searching_begin_time_clock	Start time - Identification algorithm stages		1		03/25/2019 13:22:06					Statistics - Processing Times - Start&Stop Clock Times	Start time - Identification algorithm stages	03/25/2019 13:22:06
RESULTS_SEARCH_STAT_stage_searching_end_time_clock	End time - Identification algorithm stages		1		03/25/2019 13:24:56					Statistics - Processing Times - Start&Stop Clock Times	End time - Identification algorithm stages	03/25/2019 13:24:56
RESULTS_SEARCH_STAT_stage_signal_processing_begin_time_clock	Start time - Signal processing stage		1		03/25/2019 13:15:08					Statistics - Processing Times - Start&Stop Clock Times	Start time - Signal processing stage	03/25/2019 13:15:08
RESULTS_SEARCH_STAT_stage_signal_processing_end_time_clock	End time - Signal processing stage		1		03/25/2019 13:22:06					Statistics - Processing Times - Start&Stop Clock Times	End time - Signal processing stage	03/25/2019 13:22:06
RESULTS_SEARCH_STAT_stage_waiting_begin_time_clock	Start time - Waiting stage		1		03/25/2019 13:22:06					Statistics - Processing Times - Start&Stop Clock Times	Start time - Waiting stage	03/25/2019 13:22:06
RESULTS_SEARCH_STAT_stage_waiting_end_time_clock	End time - Waiting stage		1		03/25/2019 13:22:06					Statistics - Processing Times - Start&Stop Clock Times	End time - Waiting stage	03/25/2019 13:22:06
RESULTS_SEARCH_STAT_task_fraglet_exe_begin_time_clock	Start time - Fraglet Algorithm search stage		1		03/25/2019 13:22:10					Statistics - Processing Times - Start&Stop Clock Times	Start time - Fraglet Algorithm search stage	03/25/2019 13:22:10
RESULTS_SEARCH_STAT_task_fraglet_exe_end_time_clock	End time - Fraglet Algorithm search stage		1		03/25/2019 13:22:14					Statistics - Processing Times - Start&Stop Clock Times	End time - Fraglet Algorithm search stage	03/25/2019 13:22:14
RESULTS_SEARCH_STAT_task_focusing_begin_time_clock	Start time - Mid-Pro Group Algorithm stage		1		03/25/2019 13:22:14					Statistics - Processing Times - Start&Stop Clock Times	Start time - Mid-Pro Group Algorithm stage	03/25/2019 13:22:14
RESULTS_SEARCH_STAT_task_focusing_end_time_clock	End time - Mid-Pro Group Algorithm stage		1		03/25/2019 13:22:22					Statistics - Processing Times - Start&Stop Clock Times	End time - Mid-Pro Group Algorithm stage	03/25/2019 13:22:22
RESULTS_SEARCH_STAT_task_taglet_exe_begin_time_clock	Start time - Taglet Algorithm search stage		1		03/25/2019 13:22:22					Statistics - Processing Times - Start&Stop Clock Times	Start time - Taglet Algorithm search stage	03/25/2019 13:22:22
RESULTS_SEARCH_STAT_task_taglet_exe_end_time_clock	End time - Taglet Algorithm search stage		1		03/25/2019 13:24:33					Statistics - Processing Times - Start&Stop Clock Times	End time - Taglet Algorithm search stage	03/25/2019 13:24:33
RESULTS_SEARCH_STAT_task_progroup_begin_time_clock	Start time - Final Pro Group Algorithm stage		1		03/25/2019 13:24:33					Statistics - Processing Times - Start&Stop Clock Times	Start time - Final Pro Group Algorithm stage	03/25/2019 13:24:33
RESULTS_SEARCH_STAT_task_progroup_end_time_clock	End time - Final Pro Group Algorithm stage		1		03/25/2019 13:24:56					Statistics - Processing Times - Start&Stop Clock Times	End time - Final Pro Group Algorithm stage	03/25/2019 13:24:56
RESULTS_SEARCH_STAT_stage_fdr_begin_time_clock	Start time - FDR analysis stage		1		03/25/2019 13:24:56					Statistics - Processing Times - Start&Stop Clock Times	Start time - FDR analysis stage	03/25/2019 13:24:56
RESULTS_SEARCH_STAT_stage_fdr_end_time_clock	End time - FDR analysis stage		1		03/25/2019 13:25:01					Statistics - Processing Times - Start&Stop Clock Times	End time - FDR analysis stage	03/25/2019 13:25:01
RESULTS_SEARCH_STAT_search_time_duration	Clock Time Duration for Full Search (ms)		1		593795		msec to min	1.66667e-05		Statistics - Processing Times - Duration in Real Clock Times	Clock time duration - Full search (min)	9.89658
RESULTS_SEARCH_STAT_stage_searching_time_duration	Clock Time Duration for Identification Algorithm Stages (ms)		1		169953		msec to min	1.66667e-05		Statistics - Processing Times - Duration in Real Clock Times	Clock time duration - Identification algorithm stages (min)	2.83255
RESULTS_SEARCH_STAT_stage_signal_processing_time_duration	Clock Time Duration for Waiting Stage (ms)		1		418257		msec to min	1.66667e-05		Statistics - Processing Times - Duration in Real Clock Times	Clock time duration - Signal processing stage (min)	6.97095
RESULTS_SEARCH_STAT_stage_waiting_time_duration	Clock Time Duration for Signal Processing Stage (ms)		1		109		msec to min	1.66667e-05		Statistics - Processing Times - Duration in Real Clock Times	Clock time duration - Waiting stage (min)	0.00181667
RESULTS_SEARCH_STAT_task_fraglet_exe_time_duration	Clock Time Duration for Fraglet Algorithm Stage (ms)		1		3931		msec to min	1.66667e-05		Statistics - Processing Times - Duration in Real Clock Times	Clock time duration - Fraglet Algorithm stage (min)	0.0655167
RESULTS_SEARCH_STAT_task_focusing_time_duration	Clock Time Duration for Mid-Pro Group Algorithm Stage (ms)		1		7831		msec to min	1.66667e-05		Statistics - Processing Times - Duration in Real Clock Times	Clock time duration - Mid-Pro Group Algorithm stage (min)	0.130517
RESULTS_SEARCH_STAT_task_taglet_exe_time_duration	Clock Time Duration for Taglet Algorithm Stage (ms)		1		131062		msec to min	1.66667e-05		Statistics - Processing Times - Duration in Real Clock Times	Clock time duration - Taglet Algorithm stage (min)	2.18437
RESULTS_SEARCH_STAT_task_progroup_time_duration	Clock Time Duration for Pro Group Algorithm Stage (ms)		1		22900		msec to min	1.66667e-05		Statistics - Processing Times - Duration in Real Clock Times	Clock time duration - Pro Group Algorithm stage (min)	0.381667
RESULTS_SEARCH_STAT_stage_fdr_time_duration	Clock Time Duration for FDR Analysis (ms)		1		5132		msec to min	1.66667e-05		Statistics - Processing Times - Duration in Real Clock Times	Clock time duration - FDR Analysis (min)	0.0855333
				1						Statistics - Processing Times - Duration in Real Clock Times	Clock time not accounted for in measured stages	0.0762167
	CPU Time Duration for Signal Processing Stage (ms)						msec to min	1.66667e-05		Statistics - Processing Times - Duration in CPU Time	CPU time duration - Signal Processing stage (min)
RESULTS_SEARCH_STAT_task_fraglet_exe_time_cpu	CPU Time Duration for Fraglet Algorithm Stage (ms)		1		11497		msec to min	1.66667e-05		Statistics - Processing Times - Duration in CPU Time	CPU time duration - Fraglet Algorithm stage (min)	0.191617
RESULTS_SEARCH_STAT_task_focusing_time_cpu	CPU Time Duration for Mid-Pro Group Algorithm Stage (ms)		1		20092		msec to min	1.66667e-05		Statistics - Processing Times - Duration in CPU Time	CPU time duration - Mid-Pro Group Algorithm stage (min)	0.334867
RESULTS_SEARCH_STAT_task_taglet_exe_time_cpu	CPU Time Duration for Taglet Algorithm Stage (ms)		1		355978		msec to min	1.66667e-05		Statistics - Processing Times - Duration in CPU Time	CPU time duration - Taglet Algorithm stage (min)	5.93297
RESULTS_SEARCH_STAT_task_progroup_time_cpu	CPU Time Duration for Pro Group Algorithm Stage (ms)		1		21855		msec to min	1.66667e-05		Statistics - Processing Times - Duration in CPU Time	CPU time duration - Pro Group Algorithm stage (min)	0.36425
				1						Statistics - Processing Times - Percent by Stage	Percent of clock time - Identification Algorithm stages	0.286215
				1						Statistics - Processing Times - Percent by Stage	Percent of clock time - Signal Processing stage	0.704379
				1						Statistics - Processing Times - Percent by Stage	Percent of clock time - Waiting stage	0.000183565
				1						Statistics - Processing Times - Percent by Stage	Percent of clock time - Fraglet Algorithm stage	0.00662013
				1						Statistics - Processing Times - Percent by Stage	Percent of clock time - Mid-Pro Group Algorithm stage	0.0131881
				1						Statistics - Processing Times - Percent by Stage	Percent of clock time - Taglet Algorithm stage	0.220719
				1						Statistics - Processing Times - Percent by Stage	Percent of clock time - Pro Group Algorithm stage	0.0385655
				1						Statistics - Processing Times - Percent by Stage	Percent of clock time - FDR Analysis	0.00864271
				1						Statistics - Processing Rate - Clock (Sec/Spectrum)	Clock time rate (sec/spect) - Full Search	0.0599006
				1						Statistics - Processing Rate - Clock (Sec/Spectrum)	Clock time rate (sec/spect) - Identification Algorithm stages	0.0171445
				1						Statistics - Processing Rate - Clock (Sec/Spectrum)	Clock time rate (sec/spect) - Signal processing stage	0.0421928
				1						Statistics - Processing Rate - Clock (Sec/Spectrum)	Clock time rate (sec/spect) - Waiting stage	1.09957e-05
				1						Statistics - Processing Rate - Clock (Sec/Spectrum)	Clock time rate (sec/spect) - Fraglet Algorithm stage	0.00039655
				1						Statistics - Processing Rate - Clock (Sec/Spectrum)	Clock time rate (sec/spect) - Mid-Pro Group Algorithm stage	0.000789973
				1						Statistics - Processing Rate - Clock (Sec/Spectrum)	Clock time rate (sec/spect) - Taglet Algorithm stage	0.0132212
				1						Statistics - Processing Rate - Clock (Sec/Spectrum)	Clock time rate (sec/spect) - Pro Group Algorithm stage	0.0023101
				1						Statistics - Processing Rate - Clock (Sec/Spectrum)	Clock time rate (sec/spect) - FDR Analysis	0.000517704
				1						Statistics - Processing Rate - CPU (Sec/Spectrum)	CPU time rate (sec/spect) - Signal processing stage
				1						Statistics - Processing Rate - CPU (Sec/Spectrum)	CPU time rate (sec/spect) - Fraglet Algorithm stage	0.00115979
				1						Statistics - Processing Rate - CPU (Sec/Spectrum)	CPU time rate (sec/spect) - Mid-Pro Group Algorithm stage	0.00202683
				1						Statistics - Processing Rate - CPU (Sec/Spectrum)	CPU time rate (sec/spect) - Taglet Algorithm stage	0.0359102
				1						Statistics - Processing Rate - CPU (Sec/Spectrum)	CPU time rate (sec/spect) - Pro Group Algorithm stage	0.00220468
				1						Statistics - Processing Rate - Clock (Sec/Spectrum/DB Protein)	Clock time rate (sec/spect/DB protein) - Full search	1.95116e-05
				1						Statistics - Processing Rate - Clock (Sec/Spectrum/DB Protein)	Clock time rate (sec/spect/DB protein) - Identification algorithm stages	5.58451e-06
				1						Statistics - Processing Rate - Clock (Sec/Spectrum/DB Protein)	Clock time rate (sec/spect/DB protein) - Signal processing stage	1.37436e-05
				1						Statistics - Processing Rate - Clock (Sec/Spectrum/DB Protein)	Clock time rate (sec/spect/DB protein) - Waiting stage	3.58165e-09
				1						Statistics - Processing Rate - Clock (Sec/Spectrum/DB Protein)	Clock time rate (sec/spect/DB protein) - Fraglet Algorithm stage	1.29169e-07
				1						Statistics - Processing Rate - Clock (Sec/Spectrum/DB Protein)	Clock time rate (sec/spect/DB protein) - Mid-Pro Group Algorithm stage	2.5732e-07
				1						Statistics - Processing Rate - Clock (Sec/Spectrum/DB Protein)	Clock time rate (sec/spect/DB protein) - Taglet Algorithm stage	4.30659e-06
				1						Statistics - Processing Rate - Clock (Sec/Spectrum/DB Protein)	Clock time rate (sec/spect/DB protein) - Pro Group Algorithm stage	7.52475e-07
				1						Statistics - Processing Rate - Clock (Sec/Spectrum/DB Protein)	Clock time rate (sec/spect/DB protein) - FDR Analysis	1.68633e-07
				1						Statistics - Processing Rate - CPU (Sec/Spectrum/DB Protein)	CPU time rate (sec/spect/DB protein) - Signal processing stage
				1						Statistics - Processing Rate - CPU (Sec/Spectrum/DB Protein)	CPU time rate (sec/spect/DB protein) - Fraglet Algorithm stage	3.77782e-07
				1						Statistics - Processing Rate - CPU (Sec/Spectrum/DB Protein)	CPU time rate (sec/spect/DB protein) - Mid-Pro Group Algorithm stage	6.60206e-07
				1						Statistics - Processing Rate - CPU (Sec/Spectrum/DB Protein)	CPU time rate (sec/spect/DB protein) - Taglet Algorithm stage	1.16971e-05
				1						Statistics - Processing Rate - CPU (Sec/Spectrum/DB Protein)	CPU time rate (sec/spect/DB protein) - Pro Group Algorithm stage	7.18137e-07
				1						Statistics - Extent of Distribution - Fundamental	Distribution factor - CPU vs. clock time - Signal processing stage
				1						Statistics - Extent of Distribution - Fundamental	Distribution factor - CPU vs. clock time - Fraglet Algorithm stage	2.9247
				1						Statistics - Extent of Distribution - Fundamental	Distribution factor - CPU vs. clock time - Mid-Pro Group Algorithm stage	2.5657
				1						Statistics - Extent of Distribution - Fundamental	Distribution factor - CPU vs. clock time - Taglet Algorithm stage	2.7161
				1						Statistics - Extent of Distribution - Fundamental	Distribution factor - CPU vs. clock time - Pro Group Algorithm stage	0.954367
				1						Statistics - Extent of Distribution - vs Segments	Ratio of distribution factor to number of search segments - Signal processing stage
				1						Statistics - Extent of Distribution - vs Segments	Ratio of distribution factor to number of search segments - Fraglet Algorithm stage	0.9749
				1						Statistics - Extent of Distribution - vs Segments	Ratio of distribution factor to number of search segments - Mid-Pro Group Algorithm stage	0.855233
				1						Statistics - Extent of Distribution - vs Segments	Ratio of distribution factor to number of search segments - Taglet Algorithm stage	0.905368
				1						Statistics - Extent of Distribution - vs Segments	Ratio of distribution factor to number of search segments - Pro Group Algorithm stage	0.318122
				1						Statistics - Extent of Distribution - vs Licensed Cores	Ratio of distribution factor to number of licensed cores - Signal processing stage
				1						Statistics - Extent of Distribution - vs Licensed Cores	Ratio of distribution factor to number of licensed cores - Fraglet Algorithm stage	0.365588
				1						Statistics - Extent of Distribution - vs Licensed Cores	Ratio of distribution factor to number of licensed cores - Mid-Pro Group Algorithm stage	0.320713
				1						Statistics - Extent of Distribution - vs Licensed Cores	Ratio of distribution factor to number of licensed cores - Taglet Algorithm stage	0.339513
				1						Statistics - Extent of Distribution - vs Licensed Cores	Ratio of distribution factor to number of licensed cores - Pro Group Algorithm stage	0.119296
PARAMETERS_PEAKLIST_original_count	Average number of spectra per segment	1	1	1	3304.33					Statistics - Search Segmentation	Average number of spectra per segment	3304.33
PARAMETERS_PEAKLIST_original_count	Standard deviation of number of spectra per segment	1	1	1	16.8365					Statistics - Search Segmentation	Standard deviation of number of spectra per segment	16.8365
PARAMETERS_PEAKLIST_original_count	Maximum number of spectra per segment	1	1	1	3326					Statistics - Search Segmentation	Maximum number of spectra per segment	3326
PARAMETERS_PEAKLIST_original_count	Minimum number of spectra per segment	1	1	1	3292					Statistics - Search Segmentation	Minimum number of spectra per segment	3292
										Attributes - Input data filenames	Filename of Input File 1	D:\ESI ATPC\2019\March\20032019 All\20032019 (Dr Neelija)\A.wiff
										Attributes - Input data filenames	Filename of Input File 2
										Attributes - Input data filenames	Filename of Input File 3
										Attributes - Input data filenames	Filename of Input File 4
										Attributes - Input data filenames	Filename of Input File 5
										Attributes - Input data filenames	Filename of Input File 6
										Attributes - Input data filenames	Filename of Input File 7
										Attributes - Input data filenames	Filename of Input File 8
										Attributes - Input data filenames	Filename of Input File 9
										Attributes - Input data filenames	Filename of Input File 10
										Attributes - Input data filenames	Filename of Input File 11
										Attributes - Input data filenames	Filename of Input File 12
										Attributes - Input data filenames	Filename of Input File 13
										Attributes - Input data filenames	Filename of Input File 14
										Attributes - Input data filenames	Filename of Input File 15
										Attributes - Input data filenames	Filename of Input File 16
										Attributes - Input data filenames	Filename of Input File 17
										Attributes - Input data filenames	Filename of Input File 18
										Attributes - Input data filenames	Filename of Input File 19
										Attributes - Input data filenames	Filename of Input File 20
										Attributes - Input data filenames	Filename of Input File 21
										Attributes - Input data filenames	Filename of Input File 22
										Attributes - Input data filenames	Filename of Input File 23
										Attributes - Input data filenames	Filename of Input File 24
										Attributes - Input data filenames	Filename of Input File 25
										Attributes - Input data filenames	Filename of Input File 26
										Attributes - Input data filenames	Filename of Input File 27
										Attributes - Input data filenames	Filename of Input File 28
										Attributes - Input data filenames	Filename of Input File 29
										Attributes - Input data filenames	Filename of Input File 30
										Attributes - Input data filenames	Filename of Input File 31
										Attributes - Input data filenames	Filename of Input File 32
										Attributes - Input data filenames	Filename of Input File 33
										Attributes - Input data filenames	Filename of Input File 34
										Attributes - Input data filenames	Filename of Input File 35
										Attributes - Input data filenames	Filename of Input File 36
										Attributes - Input data filenames	Filename of Input File 37
										Attributes - Input data filenames	Filename of Input File 38
										Attributes - Input data filenames	Filename of Input File 39
										Attributes - Input data filenames	Filename of Input File 40
										Attributes - Input data filenames	Filename of Input File 41
										Attributes - Input data filenames	Filename of Input File 42
										Attributes - Input data filenames	Filename of Input File 43
										Attributes - Input data filenames	Filename of Input File 44
										Attributes - Input data filenames	Filename of Input File 45
										Attributes - Input data filenames	Filename of Input File 46
										Attributes - Input data filenames	Filename of Input File 47
										Attributes - Input data filenames	Filename of Input File 48
										Attributes - Input data filenames	Filename of Input File 49
										Attributes - Input data filenames	Filename of Input File 50
										Attributes - Input data filenames	Filename of Input File 51
										Attributes - Input data filenames	Filename of Input File 52
										Attributes - Input data filenames	Filename of Input File 53
										Attributes - Input data filenames	Filename of Input File 54
										Attributes - Input data filenames	Filename of Input File 55
										Attributes - Input data filenames	Filename of Input File 56
										Attributes - Input data filenames	Filename of Input File 57
										Attributes - Input data filenames	Filename of Input File 58
										Attributes - Input data filenames	Filename of Input File 59
										Attributes - Input data filenames	Filename of Input File 60
										Attributes - Input data filenames	Filename of Input File 61
										Attributes - Input data filenames	Filename of Input File 62
										Attributes - Input data filenames	Filename of Input File 63
										Attributes - Input data filenames	Filename of Input File 64
										Attributes - Input data filenames	Filename of Input File 65
										Attributes - Input data filenames	Filename of Input File 66
										Attributes - Input data filenames	Filename of Input File 67
										Attributes - Input data filenames	Filename of Input File 68
										Attributes - Input data filenames	Filename of Input File 69
										Attributes - Input data filenames	Filename of Input File 70
										Attributes - Input data filenames	Filename of Input File 71
										Attributes - Input data filenames	Filename of Input File 72
										Attributes - Input data filenames	Filename of Input File 73
										Attributes - Input data filenames	Filename of Input File 74
										Attributes - Input data filenames	Filename of Input File 75
										Attributes - Input data filenames	Filename of Input File 76
										Attributes - Input data filenames	Filename of Input File 77
										Attributes - Input data filenames	Filename of Input File 78
										Attributes - Input data filenames	Filename of Input File 79
										Attributes - Input data filenames	Filename of Input File 80
										Attributes - Input data filenames	Filename of Input File 81
										Attributes - Input data filenames	Filename of Input File 82
										Attributes - Input data filenames	Filename of Input File 83
										Attributes - Input data filenames	Filename of Input File 84
										Attributes - Input data filenames	Filename of Input File 85
										Attributes - Input data filenames	Filename of Input File 86
										Attributes - Input data filenames	Filename of Input File 87
										Attributes - Input data filenames	Filename of Input File 88
										Attributes - Input data filenames	Filename of Input File 89
										Attributes - Input data filenames	Filename of Input File 90
										Attributes - Input data filenames	Filename of Input File 91
										Attributes - Input data filenames	Filename of Input File 92
										Attributes - Input data filenames	Filename of Input File 93
										Attributes - Input data filenames	Filename of Input File 94
										Attributes - Input data filenames	Filename of Input File 95
										Attributes - Input data filenames	Filename of Input File 96
										Attributes - Input data filenames	Filename of Input File 97
										Attributes - Input data filenames	Filename of Input File 98
										Attributes - Input data filenames	Filename of Input File 99
										Attributes - Input data filenames	Filename of Input File 100
										Attributes - Input data filenames	Filename of Input File 101
										Attributes - Input data filenames	Filename of Input File 102
										Attributes - Input data filenames	Filename of Input File 103
										Attributes - Input data filenames	Filename of Input File 104
										Attributes - Input data filenames	Filename of Input File 105
										Attributes - Input data filenames	Filename of Input File 106
										Attributes - Input data filenames	Filename of Input File 107
										Attributes - Input data filenames	Filename of Input File 108
										Attributes - Input data filenames	Filename of Input File 109
										Attributes - Input data filenames	Filename of Input File 110
										Attributes - Input data filenames	Filename of Input File 111
										Attributes - Input data filenames	Filename of Input File 112
										Attributes - Input data filenames	Filename of Input File 113
										Attributes - Input data filenames	Filename of Input File 114
										Attributes - Input data filenames	Filename of Input File 115
										Attributes - Input data filenames	Filename of Input File 116
										Attributes - Input data filenames	Filename of Input File 117
										Attributes - Input data filenames	Filename of Input File 118
										Attributes - Input data filenames	Filename of Input File 119
										Attributes - Input data filenames	Filename of Input File 120
										Attributes - Input data filenames	Filename of Input File 121
										Attributes - Input data filenames	Filename of Input File 122
										Attributes - Input data filenames	Filename of Input File 123
										Attributes - Input data filenames	Filename of Input File 124
										Attributes - Input data filenames	Filename of Input File 125
										Attributes - Input data filenames	Filename of Input File 126
										Attributes - Input data filenames	Filename of Input File 127
										Attributes - Input data filenames	Filename of Input File 128
										Attributes - Input data filenames	Filename of Input File 129
										Attributes - Input data filenames	Filename of Input File 130
										Attributes - Input data filenames	Filename of Input File 131
										Attributes - Input data filenames	Filename of Input File 132
										Attributes - Input data filenames	Filename of Input File 133
										Attributes - Input data filenames	Filename of Input File 134
										Attributes - Input data filenames	Filename of Input File 135
										Attributes - Input data filenames	Filename of Input File 136
										Attributes - Input data filenames	Filename of Input File 137
										Attributes - Input data filenames	Filename of Input File 138
										Attributes - Input data filenames	Filename of Input File 139
										Attributes - Input data filenames	Filename of Input File 140
										Attributes - Input data filenames	Filename of Input File 141
										Attributes - Input data filenames	Filename of Input File 142
										Attributes - Input data filenames	Filename of Input File 143
										Attributes - Input data filenames	Filename of Input File 144
										Attributes - Input data filenames	Filename of Input File 145
										Attributes - Input data filenames	Filename of Input File 146
										Attributes - Input data filenames	Filename of Input File 147
										Attributes - Input data filenames	Filename of Input File 148
										Attributes - Input data filenames	Filename of Input File 149
										Attributes - Input data filenames	Filename of Input File 150
										Attributes - Input data filenames	Filename of Input File 151
										Attributes - Input data filenames	Filename of Input File 152
										Attributes - Input data filenames	Filename of Input File 153
										Attributes - Input data filenames	Filename of Input File 154
										Attributes - Input data filenames	Filename of Input File 155
										Attributes - Input data filenames	Filename of Input File 156
										Attributes - Input data filenames	Filename of Input File 157
										Attributes - Input data filenames	Filename of Input File 158
										Attributes - Input data filenames	Filename of Input File 159
										Attributes - Input data filenames	Filename of Input File 160
										Attributes - Input data filenames	Filename of Input File 161
										Attributes - Input data filenames	Filename of Input File 162
										Attributes - Input data filenames	Filename of Input File 163
										Attributes - Input data filenames	Filename of Input File 164
										Attributes - Input data filenames	Filename of Input File 165
										Attributes - Input data filenames	Filename of Input File 166
										Attributes - Input data filenames	Filename of Input File 167
										Attributes - Input data filenames	Filename of Input File 168
										Attributes - Input data filenames	Filename of Input File 169
										Attributes - Input data filenames	Filename of Input File 170
										Attributes - Input data filenames	Filename of Input File 171
										Attributes - Input data filenames	Filename of Input File 172
										Attributes - Input data filenames	Filename of Input File 173
										Attributes - Input data filenames	Filename of Input File 174
										Attributes - Input data filenames	Filename of Input File 175
										Attributes - Input data filenames	Filename of Input File 176
										Attributes - Input data filenames	Filename of Input File 177
										Attributes - Input data filenames	Filename of Input File 178
										Attributes - Input data filenames	Filename of Input File 179
										Attributes - Input data filenames	Filename of Input File 180
										Attributes - Input data filenames	Filename of Input File 181
										Attributes - Input data filenames	Filename of Input File 182
										Attributes - Input data filenames	Filename of Input File 183
										Attributes - Input data filenames	Filename of Input File 184
										Attributes - Input data filenames	Filename of Input File 185
										Attributes - Input data filenames	Filename of Input File 186
										Attributes - Input data filenames	Filename of Input File 187
										Attributes - Input data filenames	Filename of Input File 188
										Attributes - Input data filenames	Filename of Input File 189
										Attributes - Input data filenames	Filename of Input File 190
										Attributes - Input data filenames	Filename of Input File 191
										Attributes - Input data filenames	Filename of Input File 192
										Attributes - Input data filenames	Filename of Input File 193
										Attributes - Input data filenames	Filename of Input File 194
										Attributes - Input data filenames	Filename of Input File 195
										Attributes - Input data filenames	Filename of Input File 196
										Attributes - Input data filenames	Filename of Input File 197
										Attributes - Input data filenames	Filename of Input File 198
										Attributes - Input data filenames	Filename of Input File 199
										Attributes - Input data filenames	Filename of Input File 200

## Sheet: Protein Level Data
Protein Level Data	Unused ProtScore Threshold	Confidence Threshold	Forward	Reverse	Correct	Incorrect	Total	Global FDR	q-value	Fit Unused ProtScore Threshold	Fit Confidence Threshold	Fit Forward	Fit Reverse	Fit Correct	Fit Incorrect	Fit Total	Fit Global FDR	Fit Local FDR
	26	1	1	0	1	0	1	0	0	26	1	0.999999	8.89951e-07	0.999998	1.7799e-06	1	1.7799e-06	1.78393e-06
	24	1	2	0	2	0	2	0	0	24	1	2	1.78394e-06	2	3.56787e-06	2	1.78394e-06	1.78797e-06
	23.2	1	3	0	3	0	3	0	0	23.2	1	3	2.68197e-06	2.99999	5.36393e-06	3	1.78798e-06	1.79606e-06
	20	1	4	0	4	0	4	0	0	20	1	4	3.58405e-06	3.99999	7.1681e-06	4	1.79202e-06	1.80416e-06
	16	1	5	0	5	0	5	0	0	16	1	5	4.49019e-06	4.99999	8.98039e-06	5	1.79608e-06	1.81229e-06
	14.15	1	6	0	6	0	6	0	0	14.15	1	5.99999	5.40042e-06	5.99999	1.08008e-05	6	1.80014e-06	1.82044e-06
	14	1	8	0	8	0	8	0	0	14	1	6.99999	6.31472e-06	6.99999	1.26294e-05	7	1.80421e-06	1.8327e-06
	13.82	1	9	0	9	0	9	0	0	14	1	7.99999	7.23312e-06	7.99999	1.44662e-05	8	1.80828e-06	1.8327e-06
	12.23	1	10	0	10	0	10	0	0	13.82	1	8.99999	8.15562e-06	8.99998	1.63112e-05	9	1.81236e-06	1.845e-06
	12	1	11	0	11	0	11	0	0	12.23	1	9.99999	9.08223e-06	9.99998	1.81645e-05	10	1.81645e-06	1.85323e-06
	10	1	12	0	12	0	12	0	0	12	1	11	1.0013e-05	11	2.00259e-05	11	1.82054e-06	1.86147e-06
	8.5	1	13	0	13	0	13	0	0	10	1	12	1.09478e-05	12	2.18957e-05	12	1.82464e-06	1.86973e-06
	8.24	1	14	0	14	0	14	0	0	8.5	1	13	1.18868e-05	13	2.37737e-05	13	1.82874e-06	1.87802e-06
	8	1	18	0	18	0	18	0	0	8.24	1	14	1.283e-05	14	2.566e-05	14	1.83286e-06	1.88632e-06
	6.56	1	19	0	19	0	19	0	0	8	1	15	1.37773e-05	15	2.75546e-05	15	1.83698e-06	1.90715e-06
	6.03	0.999999	20	0	20	0	20	0	0	8	1	16	1.47288e-05	16	2.94576e-05	16	1.8411e-06	1.90715e-06
	6	0.999999	24	0	24	0	24	0	0	8	1	17	1.56845e-05	17	3.1369e-05	17	1.84523e-06	1.90715e-06
	4.68	0.999979	25	0	25	0	25	0	0	8	1	18	1.66443e-05	18	3.32887e-05	18	1.84937e-06	1.90715e-06
	4.34	0.999954	26	0	26	0	26	0	0	6.56	1	19	1.76084e-05	19	3.52168e-05	19	1.85351e-06	1.92811e-06
	4.23	0.999941	27	0	27	0	27	0	0	6.03	0.999999	20	1.85766e-05	20	3.71533e-05	20	1.85766e-06	1.93652e-06
	4	0.9999	35	0	35	0	35	0	0	6	0.999999	21	1.95491e-05	21	3.90982e-05	21	1.86182e-06	1.95763e-06
	2.16	0.993082	36	0	36	0	36	0	0	6	0.999999	22	2.05258e-05	22	4.10516e-05	22	1.86598e-06	1.95763e-06
	2.13	0.992587	37	0	37	0	37	0	0	6	0.999999	23	2.15068e-05	23	4.30135e-05	23	1.87015e-06	1.95763e-06
	2.12	0.992414	38	0	38	0	38	0	0	6	0.999999	24	2.24919e-05	24	4.49839e-05	24	1.87433e-06	1.95763e-06
	2.1	0.992057	40	0	40	0	40	0	0	4.68	0.999979	25	2.34814e-05	25	4.69627e-05	25	1.87851e-06	1.97885e-06
	2	0.99	64	1	63	2	65	0.0307692	0.0294118	4.34	0.999954	26	2.4475e-05	26	4.89501e-05	26	1.8827e-06	1.98737e-06
	0.1	0.205672	65	1	64	2	66	0.030303	0.0294118	4.23	0.999941	27	2.5473e-05	26.9999	5.0946e-05	27	1.88689e-06	1.99591e-06
	0.07	0.148862	66	1	65	2	67	0.0298507	0.0294118	4	0.9999	28	2.64752e-05	27.9999	5.29505e-05	28	1.89109e-06	2.03454e-06
	0.05	0.108749	67	1	66	2	68	0.0294118	0.0294118	4	0.9999	29	2.74818e-05	28.9999	5.49635e-05	29	1.89529e-06	2.03454e-06
										4	0.9999	30	2.84926e-05	29.9999	5.69851e-05	30	1.8995e-06	2.03454e-06
										4	0.9999	31	2.95077e-05	30.9999	5.90154e-05	31	1.90372e-06	2.03454e-06
										4	0.9999	32	3.05271e-05	31.9999	6.10542e-05	32	1.90794e-06	2.03454e-06
										4	0.9999	33	3.15508e-05	32.9999	6.31017e-05	33	1.91217e-06	2.03454e-06
										4	0.9999	34	3.25789e-05	33.9999	6.51578e-05	34	1.91641e-06	2.03454e-06
										4	0.9999	35	3.36113e-05	34.9999	6.72227e-05	35	1.92065e-06	2.03454e-06
										2.16	0.993082	36	3.46481e-05	35.9999	6.92962e-05	36	1.92489e-06	2.0735e-06
										2.13	0.992587	37	3.56892e-05	36.9999	7.13784e-05	37	1.92914e-06	2.0822e-06
										2.12	0.992414	38	3.67346e-05	37.9999	7.34693e-05	38	1.9334e-06	2.09092e-06
										2.1	0.992057	39	3.77845e-05	38.9999	7.55689e-05	39	1.93766e-06	2.10403e-06
										2.1	0.992057	40	3.88387e-05	39.9999	7.76773e-05	40	1.94193e-06	2.10403e-06
										2	0.99	41	3.98973e-05	40.9999	7.97945e-05	41	1.94621e-06	2.2235e-06
										2	0.99	42	4.09602e-05	41.9999	8.19205e-05	42	1.95049e-06	2.2235e-06
										2	0.99	43	4.20276e-05	42.9999	8.40552e-05	43	1.95477e-06	2.2235e-06
										2	0.99	44	4.30994e-05	43.9999	8.61988e-05	44	1.95906e-06	2.2235e-06
										2	0.99	45	4.41756e-05	44.9999	8.83511e-05	45	1.96336e-06	2.2235e-06
										2	0.99	46	4.52562e-05	45.9999	9.05124e-05	46	1.96766e-06	2.2235e-06
										2	0.99	47	4.63412e-05	46.9999	9.26824e-05	47	1.97197e-06	2.2235e-06
										2	0.99	48	4.74307e-05	47.9999	9.48614e-05	48	1.97628e-06	2.2235e-06
										2	0.99	49	4.85246e-05	48.9999	9.70492e-05	49	1.9806e-06	2.2235e-06
										2	0.99	50	4.9623e-05	49.9999	9.92459e-05	50	1.98492e-06	2.2235e-06
										2	0.99	50.9999	5.07258e-05	50.9999	0.000101452	51	1.98925e-06	2.2235e-06
										2	0.99	51.9999	5.18331e-05	51.9999	0.000103666	52	1.99358e-06	2.2235e-06
										2	0.99	52.9999	5.29448e-05	52.9999	0.00010589	53	1.99792e-06	2.2235e-06
										2	0.99	53.9999	5.4061e-05	53.9999	0.000108122	54	2.00226e-06	2.2235e-06
										2	0.99	54.9999	5.51818e-05	54.9999	0.000110364	55	2.00661e-06	2.2235e-06
										2	0.99	55.9999	5.63069e-05	55.9999	0.000112614	56	2.01096e-06	2.2235e-06
										2	0.99	56.9999	5.74366e-05	56.9999	0.000114873	57	2.01532e-06	2.2235e-06
										2	0.99	57.9999	5.85708e-05	57.9999	0.000117142	58	2.01968e-06	2.2235e-06
										2	0.99	58.9999	5.97095e-05	58.9999	0.000119419	59	2.02405e-06	2.2235e-06
										2	0.99	59.9999	6.08528e-05	59.9999	0.000121706	60	2.02843e-06	2.2235e-06
										2	0.99	60.9999	6.20005e-05	60.9999	0.000124001	61	2.0328e-06	2.2235e-06
										2	0.99	61.9999	6.31527e-05	61.9999	0.000126305	62	2.03719e-06	2.2235e-06
										2	0.99	62.9999	6.43095e-05	62.9999	0.000128619	63	2.04157e-06	2.2235e-06
										2	0.99	63.9999	6.54709e-05	63.9999	0.000130942	64	2.04596e-06	2.2235e-06
										2	0.99	64.996	0.00397497	64.9921	0.00794993	65	0.000122307	2.2235e-06
										0.1	0.205672	65.6063	0.393711	65.2126	0.787422	66	0.0119306	0.779472
										0.07	0.148862	66.2165	0.783468	65.4331	1.56694	67	0.0233871	1
										0.05	0.108749	66.8268	1.17324	65.6535	2.34649	68	0.0345072	1

## Sheet: Distinct Peptide Level Data
Distinct Peptide Level Data		Confidence Threshold	Forward	Reverse	Correct	Incorrect	Total	Global FDR	q-value		Fit Confidence Threshold	Fit Forward	Fit Reverse	Fit Correct	Fit Incorrect	Fit Total	Fit Global FDR	Fit Local FDR
		1	225	0	225	0	225	0	0		1	0.99982	0.000179621	0.999641	0.000359242	1	0.000359242	0.000374074
		0.9894	226	0	226	0	226	0	0		1	1.99964	0.000359291	1.99928	0.000718583	2	0.000359291	0.000374074
		0.8799	227	0	227	0	227	0	0		1	2.99946	0.000539011	2.99892	0.00107802	3	0.000359341	0.000374074
		0.8597	228	0	228	0	228	0	0		1	3.99928	0.00071878	3.99856	0.00143756	4	0.00035939	0.000374074
		0.8577	229	0	229	0	229	0	0		1	4.9991	0.000898599	4.9982	0.0017972	5	0.000359439	0.000374074
		0.856	229	1	228	2	230	0.00869565	0.00793651		1	5.99892	0.00107847	5.99784	0.00215693	6	0.000359489	0.000374074
		0.8543	231	1	230	2	232	0.00862069	0.00793651		1	6.99874	0.00125838	6.99748	0.00251677	7	0.000359538	0.000374074
		0.8526	232	1	231	2	233	0.00858369	0.00793651		1	7.99856	0.00143835	7.99712	0.0028767	8	0.000359587	0.000374074
		0.8492	233	1	232	2	234	0.00854701	0.00793651		1	8.99838	0.00161837	8.99676	0.00323673	9	0.000359637	0.000374074
		0.8474	234	1	233	2	235	0.00851064	0.00793651		1	9.9982	0.00179843	9.9964	0.00359686	10	0.000359686	0.000374074
		0.8457	235	1	234	2	236	0.00847458	0.00793651		1	10.998	0.00197854	10.996	0.00395709	11	0.000359735	0.000374074
		0.8422	236	1	235	2	237	0.00843882	0.00793651		1	11.9978	0.00215871	11.9957	0.00431742	12	0.000359785	0.000374074
		0.8386	237	1	236	2	238	0.00840336	0.00793651		1	12.9977	0.00233892	12.9953	0.00467784	13	0.000359834	0.000374074
		0.8368	238	1	237	2	239	0.0083682	0.00793651		1	13.9975	0.00251918	13.995	0.00503837	14	0.000359883	0.000374074
		0.835	239	1	238	2	240	0.00833333	0.00793651		1	14.9973	0.0026995	14.9946	0.00539899	15	0.000359933	0.000374074
		0.8314	240	1	239	2	241	0.00829876	0.00793651		1	15.9971	0.00287986	15.9942	0.00575972	16	0.000359982	0.000374074
		0.8278	241	1	240	2	242	0.00826446	0.00793651		1	16.9969	0.00306027	16.9939	0.00612054	17	0.000360032	0.000374074
		0.826	242	1	241	2	243	0.00823045	0.00793651		1	17.9968	0.00324073	17.9935	0.00648146	18	0.000360081	0.000374074
		0.8241	243	1	242	2	244	0.00819672	0.00793651		1	18.9966	0.00342124	18.9932	0.00684248	19	0.00036013	0.000374074
		0.8205	244	1	243	2	245	0.00816327	0.00793651		1	19.9964	0.0036018	19.9928	0.0072036	20	0.00036018	0.000374074
		0.813	245	1	244	2	246	0.00813008	0.00793651		1	20.9962	0.00378241	20.9924	0.00756482	21	0.000360229	0.000374074
		0.8111	247	1	246	2	248	0.00806452	0.00793651		1	21.996	0.00396307	21.9921	0.00792613	22	0.000360279	0.000374074
		0.8092	248	1	247	2	249	0.00803213	0.00793651		1	22.9959	0.00414377	22.9917	0.00828755	23	0.000360328	0.000374074
		0.8074	250	1	249	2	251	0.00796813	0.00793651		1	23.9957	0.00432453	23.9914	0.00864906	24	0.000360378	0.000374074
		0.8055	251	1	250	2	252	0.00793651	0.00793651		1	24.9955	0.00450534	24.991	0.00901068	25	0.000360427	0.000374074
		0.8016	251	2	249	4	253	0.0158103	0.0149254		1	25.9953	0.0046862	25.9906	0.00937239	26	0.000360477	0.000374074
		0.7978	252	2	250	4	254	0.015748	0.0149254		1	26.9951	0.0048671	26.9903	0.00973421	27	0.000360526	0.000374074
		0.794	253	2	251	4	255	0.0156863	0.0149254		1	27.995	0.00504806	27.9899	0.0100961	28	0.000360576	0.000374074
		0.792	254	2	252	4	256	0.015625	0.0149254		1	28.9948	0.00522907	28.9895	0.0104581	29	0.000360625	0.000374074
		0.7901	255	2	253	4	257	0.0155642	0.0149254		1	29.9946	0.00541012	29.9892	0.0108202	30	0.000360675	0.000374074
		0.7881	257	2	255	4	259	0.015444	0.0149254		1	30.9944	0.00559123	30.9888	0.0111825	31	0.000360724	0.000374074
		0.7862	258	2	256	4	260	0.0153846	0.0149254		1	31.9942	0.00577239	31.9885	0.0115448	32	0.000360774	0.000374074
		0.7822	259	2	257	4	261	0.0153257	0.0149254		1	32.994	0.00595359	32.9881	0.0119072	33	0.000360824	0.000374074
		0.7783	260	2	258	4	262	0.0152672	0.0149254		1	33.9939	0.00613485	33.9877	0.0122697	34	0.000360873	0.000374074
		0.7763	264	2	262	4	266	0.0150376	0.0149254		1	34.9937	0.00631615	34.9874	0.0126323	35	0.000360923	0.000374074
		0.7743	265	2	263	4	267	0.0149813	0.0149254		1	35.9935	0.00649751	35.987	0.012995	36	0.000360973	0.000374074
		0.7704	266	2	264	4	268	0.0149254	0.0149254		1	36.9933	0.00667891	36.9866	0.0133578	37	0.000361022	0.000374074
		0.7664	266	3	263	6	269	0.0223048	0.0215827		1	37.9931	0.00686037	37.9863	0.0137207	38	0.000361072	0.000374074
		0.7623	267	3	264	6	270	0.0222222	0.0215827		1	38.993	0.00704188	38.9859	0.0140838	39	0.000361122	0.000374074
		0.7563	268	3	265	6	271	0.0221402	0.0215827		1	39.9928	0.00722343	39.9856	0.0144469	40	0.000361172	0.000374074
		0.7522	270	3	267	6	273	0.021978	0.0215827		1	40.9926	0.00740504	40.9852	0.0148101	41	0.000361221	0.000374074
		0.7502	271	3	268	6	274	0.0218978	0.0215827		1	41.9924	0.0075867	41.9848	0.0151734	42	0.000361271	0.000374074
		0.7481	272	3	269	6	275	0.0218182	0.0215827		1	42.9922	0.0077684	42.9845	0.0155368	43	0.000361321	0.000374074
		0.7461	273	3	270	6	276	0.0217391	0.0215827		1	43.992	0.00795016	43.9841	0.0159003	44	0.000361371	0.000374074
		0.742	274	3	271	6	277	0.0216606	0.0215827		1	44.9919	0.00813197	44.9837	0.0162639	45	0.000361421	0.000374074
		0.7378	275	3	272	6	278	0.0215827	0.0215827		1	45.9917	0.00831383	45.9834	0.0166277	46	0.000361471	0.000374074
		0.7337	275	4	271	8	279	0.0286738	0.0283688		1	46.9915	0.00849574	46.983	0.0169915	47	0.000361521	0.000374074
		0.7254	276	4	272	8	280	0.0285714	0.0283688		1	47.9913	0.0086777	47.9826	0.0173554	48	0.000361571	0.000374074
		0.7212	277	4	273	8	281	0.0284698	0.0283688		1	48.9911	0.00885971	48.9823	0.0177194	49	0.000361621	0.000374074
		0.717	278	4	274	8	282	0.0283688	0.0283688		1	49.991	0.00904177	49.9819	0.0180835	50	0.000361671	0.000374074
		0.7128	278	5	273	10	283	0.0353357	0.0353357		1	50.9908	0.00922388	50.9816	0.0184478	51	0.000361721	0.000374074
		0.7086	278	6	272	12	284	0.0422535	0.0422535		1	51.9906	0.00940605	51.9812	0.0188121	52	0.000361771	0.000374074
		0.7001	278	7	271	14	285	0.0491228	0.0465116		1	52.9904	0.00958826	52.9808	0.0191765	53	0.000361821	0.000374074
		0.6958	279	7	272	14	286	0.048951	0.0465116		1	53.9902	0.00977053	53.9805	0.0195411	54	0.000361872	0.000374074
		0.6916	280	7	273	14	287	0.0487805	0.0465116		1	54.99	0.00995285	54.9801	0.0199057	55	0.000361922	0.000374074
		0.683	281	7	274	14	288	0.0486111	0.0465116		1	55.9899	0.0101352	55.9797	0.0202704	56	0.000361972	0.000374074
		0.6787	282	7	275	14	289	0.0484429	0.0465116		1	56.9897	0.0103176	56.9794	0.0206353	57	0.000362023	0.000374074
		0.6744	283	7	276	14	290	0.0482759	0.0465116		1	57.9895	0.0105001	57.979	0.0210002	58	0.000362073	0.000374074
		0.5949	286	7	279	14	293	0.0477816	0.0465116		1	58.9893	0.0106826	58.9786	0.0213653	59	0.000362124	0.000374074
		0.5669	287	7	280	14	294	0.047619	0.0465116		1	59.9891	0.0108652	59.9783	0.0217304	60	0.000362174	0.000374074
		0.5529	288	7	281	14	295	0.0474576	0.0465116		1	60.989	0.0110479	60.9779	0.0220957	61	0.000362225	0.000374074
		0.5389	291	7	284	14	298	0.0469799	0.0465116		1	61.9888	0.0112305	61.9775	0.0224611	62	0.000362275	0.000374074
		0.4216	292	7	285	14	299	0.0468227	0.0465116		1	62.9886	0.0114133	62.9772	0.0228266	63	0.000362326	0.000374074
		0.4125	293	7	286	14	300	0.0466667	0.0465116		1	63.9884	0.0115961	63.9768	0.0231921	64	0.000362377	0.000374074
		0.2177	294	7	287	14	301	0.0465116	0.0465116		1	64.9882	0.0117789	64.9764	0.0235578	65	0.000362428	0.000374074
		0.137	294	8	286	16	302	0.0529801	0.0526316		1	65.988	0.0119618	65.9761	0.0239236	66	0.000362479	0.000374074
		0.09761	295	8	287	16	303	0.0528053	0.0526316		1	66.9879	0.0121448	66.9757	0.0242895	67	0.00036253	0.000374074
		0.09682	296	8	288	16	304	0.0526316	0.0526316		1	67.9877	0.0123278	67.9753	0.0246555	68	0.000362581	0.000374074
		0.07412	296	9	287	18	305	0.0590164	0.0590164		1	68.9875	0.0125108	68.975	0.0250217	69	0.000362633	0.000374074
		0.06007	296	10	286	20	306	0.0653595	0.0651466		1	69.9873	0.0126939	69.9746	0.0253879	70	0.000362684	0.000374074
		0.05078	297	10	287	20	307	0.0651466	0.0651466		1	70.9871	0.0128771	70.9742	0.0257542	71	0.000362736	0.000374074
		0.03863	297	11	286	22	308	0.0714286	0.0714286		1	71.9869	0.0130604	71.9739	0.0261207	72	0.000362788	0.000374074
		0.03617	297	12	285	24	309	0.0776699	0.0776699		1	72.9868	0.0132436	72.9735	0.0264873	73	0.000362839	0.000374074
		0.0335	297	13	284	26	310	0.083871	0.083871		1	73.9866	0.013427	73.9731	0.026854	74	0.000362891	0.000374074
		0.02972	297	14	283	28	311	0.0900322	0.0900322		1	74.9864	0.0136104	74.9728	0.0272208	75	0.000362944	0.000374074
		0.02836	297	15	282	30	312	0.0961538	0.0961538		1	75.9862	0.0137938	75.9724	0.0275877	76	0.000362996	0.000374074
		0.02483	297	16	281	32	313	0.102236	0.102236		1	76.986	0.0139774	76.972	0.0279547	77	0.000363048	0.000374074
		0.02425	297	17	280	34	314	0.10828	0.107256		1	77.9858	0.0141609	77.9717	0.0283219	78	0.000363101	0.000374074
		0.0233	298	17	281	34	315	0.107937	0.107256		1	78.9857	0.0143446	78.9713	0.0286892	79	0.000363154	0.000374074
		0.02291	299	17	282	34	316	0.107595	0.107256		1	79.9855	0.0145283	79.9709	0.0290566	80	0.000363207	0.000374074
		0.02226	300	17	283	34	317	0.107256	0.107256		1	80.9853	0.014712	80.9706	0.0294241	81	0.00036326	0.000374074
		0.02198	300	18	282	36	318	0.113208	0.112853		1	81.9851	0.0148959	81.9702	0.0297917	82	0.000363314	0.000374074
		0.02162	301	18	283	36	319	0.112853	0.112853		1	82.9849	0.0150798	82.9698	0.0301595	83	0.000363368	0.000374074
		0.02131	301	19	282	38	320	0.11875	0.11838		1	83.9847	0.0152637	83.9695	0.0305274	84	0.000363422	0.000374074
		0.02112	302	19	283	38	321	0.11838	0.11838		1	84.9846	0.0154477	84.9691	0.0308955	85	0.000363476	0.000374074
		0.02095	302	20	282	40	322	0.124224	0.124224		1	85.9844	0.0156318	85.9687	0.0312636	86	0.000363531	0.000374074
		0.02079	302	21	281	42	323	0.130031	0.128049		1	86.9842	0.015816	86.9684	0.031632	87	0.000363586	0.000374074
		0.02038	303	21	282	42	324	0.12963	0.128049		1	87.984	0.0160002	87.968	0.0320004	88	0.000363641	0.000374074
		0.02026	304	21	283	42	325	0.129231	0.128049		1	88.9838	0.0161845	88.9676	0.032369	89	0.000363697	0.000374074
		0.02009	305	21	284	42	326	0.128834	0.128049		1	89.9836	0.0163689	89.9673	0.0327378	90	0.000363753	0.000374074
		0.02004	306	21	285	42	327	0.12844	0.128049		1	90.9834	0.0165533	90.9669	0.0331067	91	0.00036381	0.000374074
		0.01994	307	21	286	42	328	0.128049	0.128049		1	91.9833	0.0167379	91.9665	0.0334757	92	0.000363867	0.000374074
		0.01985	307	22	285	44	329	0.133739	0.132931		1	92.9831	0.0169225	92.9662	0.0338449	93	0.000363924	0.000374074
		0.01981	308	22	286	44	330	0.133333	0.132931		1	93.9829	0.0171072	93.9658	0.0342143	94	0.000363982	0.000374074
		0.01976	309	22	287	44	331	0.132931	0.132931		1	94.9827	0.0172919	94.9654	0.0345839	95	0.000364041	0.000374074
		0.01968	309	23	286	46	332	0.138554	0.138554		1	95.9825	0.0174768	95.965	0.0349536	96	0.0003641	0.000374074
		0.0196	309	24	285	48	333	0.144144	0.143284		1	96.9823	0.0176618	96.9647	0.0353235	97	0.00036416	0.000374074
		0.01952	310	24	286	48	334	0.143713	0.143284		1	97.9822	0.0178468	97.9643	0.0356936	98	0.00036422	0.000374074
		0.01938	311	24	287	48	335	0.143284	0.143284		1	98.982	0.0180319	98.9639	0.0360639	99	0.000364282	0.000374074
		0.01931	311	25	286	50	336	0.14881	0.147493		1	99.9818	0.0182172	99.9636	0.0364344	100	0.000364344	0.000374074
		0.01928	312	25	287	50	337	0.148368	0.147493		1	100.982	0.0184025	100.963	0.0368051	101	0.000364407	0.000374074
		0.01925	313	25	288	50	338	0.147929	0.147493		1	101.981	0.018588	101.963	0.037176	102	0.000364471	0.000374074
		0.01919	314	25	289	50	339	0.147493	0.147493		1	102.981	0.0187736	102.962	0.0375471	103	0.000364535	0.000374074
		0.01896	314	26	288	52	340	0.152941	0.152493		1	103.981	0.0189593	103.962	0.0379185	104	0.000364601	0.000374074
		0.0189	315	26	289	52	341	0.152493	0.152493		1	104.981	0.0191451	104.962	0.0382901	105	0.000364668	0.000374074
		0.01885	315	27	288	54	342	0.157895	0.156977		1	105.981	0.019331	105.961	0.038662	106	0.000364736	0.000374074
		0.01876	316	27	289	54	343	0.157434	0.156977		1	106.98	0.0195171	106.961	0.0390341	107	0.000364805	0.000374074
		0.01871	317	27	290	54	344	0.156977	0.156977		1	107.98	0.0197033	107.961	0.0394066	108	0.000364876	0.000374074
		0.01866	317	28	289	56	345	0.162319	0.160458		1	108.98	0.0198896	108.96	0.0397793	109	0.000364948	0.000374074
		0.01862	318	28	290	56	346	0.16185	0.160458		1	109.98	0.0200762	109.96	0.0401523	110	0.000365021	0.000374074
		0.01859	319	28	291	56	347	0.161383	0.160458		1	110.98	0.0202629	110.959	0.0405257	111	0.000365096	0.000374074
		0.01857	320	28	292	56	348	0.16092	0.160458		1	111.98	0.0204497	111.959	0.0408994	112	0.000365173	0.000374074
		0.01853	321	28	293	56	349	0.160458	0.160458		1	112.979	0.0206367	112.959	0.0412735	113	0.000365252	0.000374074
		0.01842	321	30	291	60	351	0.17094	0.169492		1	113.979	0.020824	113.958	0.0416479	114	0.000365333	0.000374074
		0.01832	322	30	292	60	352	0.170455	0.169492		1	114.979	0.0210114	114.958	0.0420228	115	0.000365416	0.000374074
		0.0183	323	30	293	60	353	0.169972	0.169492		1	115.979	0.0211991	115.958	0.0423981	116	0.000365501	0.000374074
		0.01829	324	30	294	60	354	0.169492	0.169492		1	116.979	0.0213869	116.957	0.0427739	117	0.000365589	0.000374074
		0.01825	324	31	293	62	355	0.174648	0.172702		1	117.978	0.021575	117.957	0.0431501	118	0.000365679	0.000374074
		0.01821	325	31	294	62	356	0.174157	0.172702		1	118.978	0.0217634	118.956	0.0435268	119	0.000365772	0.000374074
		0.01817	326	31	295	62	357	0.173669	0.172702		1	119.978	0.0219521	119.956	0.0439041	120	0.000365868	0.000374074
		0.01806	327	31	296	62	358	0.173184	0.172702		1	120.978	0.022141	120.956	0.044282	121	0.000365967	0.000374074
		0.01799	328	31	297	62	359	0.172702	0.172702		1	121.978	0.0223303	121.955	0.0446605	122	0.00036607	0.000374074
		0.01791	329	32	297	64	361	0.177285	0.177285		1	122.977	0.0225198	122.955	0.0450397	123	0.000366176	0.000374074
		0.01786	329	33	296	66	362	0.18232	0.181319		1	123.977	0.0227098	123.955	0.0454195	124	0.000366286	0.000374074
		0.01782	330	33	297	66	363	0.181818	0.181319		1	124.977	0.0229001	124.954	0.0458001	125	0.000366401	0.000374074
		0.01776	331	33	298	66	364	0.181319	0.181319		1	125.977	0.0230907	125.954	0.0461815	126	0.00036652	0.000374074
		0.01772	331	34	297	68	365	0.186301	0.186301		1	126.977	0.0232819	126.953	0.0465637	127	0.000366644	0.000374074
		0.01769	331	35	296	70	366	0.191257	0.190736		1	127.977	0.0234734	127.953	0.0469469	128	0.000366773	0.000374074
		0.01766	332	35	297	70	367	0.190736	0.190736		1	128.976	0.0236655	128.953	0.047331	129	0.000366907	0.000374074
		0.01757	332	36	296	72	368	0.195652	0.195652		1	129.976	0.0238581	129.952	0.0477162	130	0.000367047	0.000374074
		0.01753	332	37	295	74	369	0.200542	0.200542		1	130.976	0.0240512	130.952	0.0481024	131	0.000367194	0.000374074
		0.01747	332	38	294	76	370	0.205405	0.204301		1	131.976	0.0242449	131.952	0.0484899	132	0.000367348	0.000374074
		0.01744	333	38	295	76	371	0.204852	0.204301		1	132.976	0.0244393	132.951	0.0488786	133	0.000367508	0.000374074
		0.01735	334	38	296	76	372	0.204301	0.204301		1	133.975	0.0246344	133.951	0.0492687	134	0.000367677	0.000374074
		0.01732	334	39	295	78	373	0.209115	0.208556		1	134.975	0.0248301	134.95	0.0496603	135	0.000367854	0.000374074
		0.01731	335	39	296	78	374	0.208556	0.208556		1	135.975	0.0250267	135.95	0.0500534	136	0.00036804	0.000374074
		0.01726	335	40	295	80	375	0.213333	0.213333		1	136.975	0.0252241	136.95	0.0504482	137	0.000368235	0.000374074
		0.0172	335	41	294	82	376	0.218085	0.217507		1	137.975	0.0254224	137.949	0.0508448	138	0.00036844	0.000374074
		0.01717	336	41	295	82	377	0.217507	0.217507		1	138.974	0.0256217	138.949	0.0512433	139	0.000368657	0.000374074
		0.01715	336	42	294	84	378	0.222222	0.220472		1	139.974	0.025822	139.948	0.0516439	140	0.000368885	0.000374074
		0.01712	337	42	295	84	379	0.221636	0.220472		1	140.974	0.0260234	140.948	0.0520468	141	0.000369126	0.000374074
		0.01707	339	42	297	84	381	0.220472	0.220472		1	141.974	0.026226	141.948	0.052452	142	0.00036938	0.000374074
		0.01702	339	43	296	86	382	0.225131	0.225131		1	142.974	0.0264299	142.947	0.0528598	143	0.000369649	0.000374074
		0.017	339	44	295	88	383	0.229765	0.226221		1	143.973	0.0266352	143.947	0.0532704	144	0.000369933	0.000374074
		0.01697	340	44	296	88	384	0.229167	0.226221		1	144.973	0.026842	144.946	0.0536839	145	0.000370234	0.000374074
		0.01692	341	44	297	88	385	0.228571	0.226221		1	145.973	0.0270503	145.946	0.0541006	146	0.000370552	0.000374074
		0.01689	342	44	298	88	386	0.227979	0.226221		1	146.973	0.0272604	146.945	0.0545208	147	0.00037089	0.000374074
		0.01686	343	44	299	88	387	0.22739	0.226221		1	147.973	0.0274723	147.945	0.0549446	148	0.000371247	0.000374074
		0.01685	344	44	300	88	388	0.226804	0.226221		1	148.972	0.0276862	148.945	0.0553724	149	0.000371627	0.000374074
		0.01678	345	44	301	88	389	0.226221	0.226221		1	149.972	0.0279023	149.944	0.0558045	150	0.00037203	0.000374074
		0.01673	345	45	300	90	390	0.230769	0.227053		1	150.972	0.0281206	150.944	0.0562412	151	0.000372458	0.000374074
		0.01669	346	45	301	90	391	0.230179	0.227053		1	151.972	0.0283414	151.943	0.0566827	152	0.000372913	0.000374074
		0.01666	346	46	300	92	392	0.234694	0.227053		1	152.971	0.0285648	152.943	0.0571296	153	0.000373396	0.000374074
		0.01664	347	46	301	92	393	0.234097	0.227053		1	153.971	0.0287911	153.942	0.0575823	154	0.000373911	0.000374074
		0.01661	348	46	302	92	394	0.233503	0.227053		1	154.971	0.0290205	154.942	0.058041	155	0.000374458	0.000374074
		0.01654	349	46	303	92	395	0.232911	0.227053		1	155.971	0.0292532	155.941	0.0585064	156	0.000375041	0.000374074
		0.01649	350	46	304	92	396	0.232323	0.227053		1	156.971	0.0294894	156.941	0.0589789	157	0.000375662	0.000374074
		0.01647	351	46	305	92	397	0.231738	0.227053		1	157.97	0.0297295	157.941	0.059459	158	0.000376323	0.000374074
		0.01645	352	46	306	92	398	0.231156	0.227053		1	158.97	0.0299737	158.94	0.0599474	159	0.000377028	0.000374074
		0.0164	353	46	307	92	399	0.230576	0.227053		1	159.97	0.0302223	159.94	0.0604447	160	0.000377779	0.000374074
		0.01634	354	46	308	92	400	0.23	0.227053		1	160.97	0.0304757	160.939	0.0609515	161	0.000378581	0.000374074
		0.01628	355	46	309	92	401	0.229426	0.227053		1	161.969	0.0307343	161.939	0.0614686	162	0.000379436	0.000374074
		0.01626	356	46	310	92	402	0.228856	0.227053		1	162.969	0.0309984	162.938	0.0619968	163	0.000380348	0.000374074
		0.01619	357	47	310	94	404	0.232673	0.227053		1	163.969	0.0312685	163.937	0.0625369	164	0.000381323	0.000374074
		0.01612	358	47	311	94	405	0.232099	0.227053		1	164.968	0.0315449	164.937	0.0630899	165	0.000382363	0.000374074
		0.01609	359	47	312	94	406	0.231527	0.227053		1	165.968	0.0318283	165.936	0.0636566	166	0.000383474	0.000374074
		0.01604	360	47	313	94	407	0.230958	0.227053		1	166.968	0.0321192	166.936	0.0642383	167	0.000384661	0.000374074
		0.01596	361	47	314	94	408	0.230392	0.227053		1	167.968	0.032418	167.935	0.064836	168	0.000385929	0.000374074
		0.01595	363	47	316	94	410	0.229268	0.227053		1	168.967	0.0327255	168.935	0.065451	169	0.000387284	0.000374074
		0.01592	365	47	318	94	412	0.228155	0.227053		1	169.967	0.0330423	169.934	0.0660846	170	0.000388733	0.000374074
		0.01587	366	47	319	94	413	0.227603	0.227053		1	170.967	0.0333691	170.933	0.0667382	171	0.000390282	0.000374074
		0.01583	367	47	320	94	414	0.227053	0.227053		1	171.966	0.0337067	171.933	0.0674133	172	0.000391938	0.000374074
		0.01578	367	48	319	96	415	0.231325	0.231325		1	172.966	0.0340559	172.932	0.0681117	173	0.000393709	0.000374074
		0.01572	367	49	318	98	416	0.235577	0.235012		1	173.966	0.0344176	173.931	0.0688352	174	0.000395604	0.000374074
		0.01567	368	49	319	98	417	0.235012	0.235012		1	174.965	0.0347928	174.93	0.0695855	175	0.000397632	0.000374074
		0.01559	368	50	318	100	418	0.239234	0.239234		1	175.965	0.0351825	175.93	0.0703649	176	0.000399801	0.000374074
		0.01557	368	51	317	102	419	0.243437	0.243437		1	176.964	0.0355878	176.929	0.0711756	177	0.000402122	0.000374074
											1	177.964	0.03601	177.928	0.0720199	178	0.000404606	0.000374074
											1	178.964	0.0364503	178.927	0.0729005	179	0.000407266	0.000374074
											1	179.963	0.0369101	179.926	0.0738202	180	0.000410112	0.000374074
											1	180.963	0.037391	180.925	0.074782	181	0.00041316	0.000374074
											1	181.962	0.0378945	181.924	0.0757891	182	0.000416423	0.000374074
											1	182.962	0.0384225	182.923	0.076845	183	0.000419918	0.000374074
											1	183.961	0.0389767	183.922	0.0779535	184	0.00042366	0.000374074
											1	184.96	0.0395593	184.921	0.0791186	185	0.000427668	0.000374074
											1	185.96	0.0401724	185.92	0.0803448	186	0.000431961	0.000374074
											1	186.959	0.0408183	186.918	0.0816367	187	0.00043656	0.000374074
											1	187.959	0.0414997	187.917	0.0829994	188	0.000441486	0.000374074
											1	188.958	0.0422192	188.916	0.0844383	189	0.000446764	0.000374074
											1	189.957	0.0429797	189.914	0.0859594	190	0.000452418	0.000374074
											1	190.956	0.0437845	190.912	0.087569	191	0.000458476	0.000374074
											1	191.955	0.0446369	191.911	0.0892738	192	0.000464968	0.000374074
											1	192.954	0.0455407	192.909	0.0910813	193	0.000471924	0.000374074
											1	193.954	0.0464997	193.907	0.0929994	194	0.000479378	0.000374074
											1	194.952	0.0475182	194.905	0.0950365	195	0.000487366	0.000374074
											1	195.951	0.0486009	195.903	0.0972018	196	0.000495928	0.000374074
											1	196.95	0.0497526	196.9	0.0995053	197	0.000505103	0.000374074
											1	197.949	0.0509787	197.898	0.101957	198	0.000514937	0.000374074
											1	198.948	0.0522849	198.895	0.10457	199	0.000525477	0.000374074
											1	199.946	0.0536774	199.893	0.107355	200	0.000536774	0.000374074
											1	200.945	0.0551627	200.89	0.110325	201	0.000548883	0.000374074
											1	201.943	0.0567481	201.887	0.113496	202	0.000561862	0.000374074
											1	202.942	0.0584412	202.883	0.116882	203	0.000575775	0.000374074
											1	203.94	0.0602503	203.879	0.120501	204	0.000590689	0.000374074
											1	204.938	0.0621842	204.876	0.124368	205	0.000606675	0.000374074
											1	205.936	0.0642526	205.871	0.128505	206	0.000623812	0.000374074
											1	206.934	0.0664658	206.867	0.132932	207	0.000642182	0.000374074
											1	207.931	0.0688348	207.862	0.13767	208	0.000661874	0.000374074
											1	208.929	0.0713716	208.857	0.142743	209	0.000682982	0.000374074
											1	209.926	0.074089	209.852	0.148178	210	0.00070561	0.000374074
											1	210.923	0.0770008	210.846	0.154002	211	0.000729865	0.000374074
											1	211.92	0.0801217	211.84	0.160243	212	0.000755865	0.000374074
											1	212.917	0.0834678	212.833	0.166936	213	0.000783735	0.000374074
											1	213.913	0.0870562	213.826	0.174112	214	0.000813609	0.000374074
											1	214.909	0.0909052	214.818	0.18181	215	0.00084563	0.000374074
											1	215.905	0.0950347	215.81	0.190069	216	0.000879951	0.000374074
											1	216.901	0.0994659	216.801	0.198932	217	0.000916737	0.000374074
											1	217.896	0.104222	217.792	0.208443	218	0.000956162	0.000374074
											1	218.891	0.109326	218.781	0.218653	219	0.000998415	0.000374074
											1	219.885	0.114807	219.77	0.229613	220	0.0010437	0.000374074
											1	220.879	0.12069	220.759	0.24138	221	0.00109222	0.000374074
											1	221.873	0.127008	221.746	0.254015	222	0.00114421	0.000374074
											1	222.866	0.133791	222.732	0.267583	223	0.00119992	0.000374074
											1	223.859	0.141076	223.718	0.282152	224	0.00125961	0.000374074
											1	224.851	0.148899	224.702	0.297799	225	0.00132355	0.000374074
											0.9894	225.843	0.157301	225.685	0.314602	226	0.00139204	0.0167995
											0.8799	226.834	0.166323	226.667	0.332647	227	0.0014654	0.0180414
											0.8597	227.824	0.176013	227.648	0.352026	228	0.00154397	0.0193748
											0.8577	228.814	0.186418	228.627	0.372836	229	0.00162811	0.0208062
											0.856	229.802	0.197592	229.605	0.395183	230	0.00171819	0.0223421
											0.8543	230.79	0.209589	230.581	0.419178	231	0.00181462	0.024858
											0.8543	231.778	0.22247	231.555	0.44494	232	0.00191785	0.024858
											0.8526	232.764	0.236299	232.527	0.472597	233	0.00202831	0.0276513
											0.8492	233.749	0.251142	233.498	0.502285	234	0.00214652	0.0296815
											0.8474	234.733	0.267074	234.466	0.534147	235	0.00227297	0.0318562
											0.8457	235.716	0.28417	235.432	0.568339	236	0.00240822	0.0341849
											0.8422	236.697	0.302512	236.395	0.605023	237	0.00255284	0.0366771
											0.8386	237.678	0.322187	237.356	0.644374	238	0.00270745	0.0393432
											0.8368	238.657	0.343288	238.313	0.686576	239	0.0028727	0.0421937
											0.835	239.634	0.365912	239.268	0.731824	240	0.00304927	0.0452397
											0.8314	240.61	0.390163	240.22	0.780326	241	0.00323787	0.0484926
											0.8278	241.584	0.41615	241.168	0.8323	242	0.00343926	0.0519642
											0.826	242.556	0.443988	242.112	0.887977	243	0.00365423	0.0556668
											0.8241	243.526	0.4738	243.052	0.9476	244	0.00388361	0.0596127
											0.8205	244.494	0.505713	243.989	1.01143	245	0.00412827	0.0638148
											0.813	245.46	0.539862	244.92	1.07972	246	0.00438912	0.0682858
											0.8111	246.424	0.576387	245.847	1.15277	247	0.0046671	0.0755252
											0.8111	247.385	0.615437	246.769	1.23087	248	0.0049632	0.0755252
											0.8092	248.343	0.657166	247.686	1.31433	249	0.00527844	0.0834431
											0.8074	249.298	0.701733	248.597	1.40347	250	0.00561386	0.0920828
											0.8074	250.251	0.749305	249.501	1.49861	251	0.00597056	0.0920828
											0.8055	251.2	0.800055	250.4	1.60011	252	0.00634965	0.101486
											0.8016	252.146	0.854162	251.292	1.70832	253	0.00675227	0.108198
											0.7978	253.088	0.911809	252.176	1.82362	254	0.0071796	0.115278
											0.794	254.027	0.973184	253.054	1.94637	255	0.00763281	0.122734
											0.792	254.962	1.03848	253.923	2.07696	256	0.00811312	0.130576
											0.7901	255.892	1.10789	254.784	2.21579	257	0.00862174	0.138811
											0.7881	256.818	1.18162	255.637	2.36325	258	0.00915987	0.15191
											0.7881	257.74	1.25987	256.48	2.51974	259	0.00972873	0.15191
											0.7862	258.657	1.34284	257.314	2.68568	260	0.0103295	0.165917
											0.7822	259.569	1.43073	258.139	2.86145	261	0.0109634	0.175759
											0.7783	260.476	1.52373	258.953	3.04747	262	0.0116316	0.186002
											0.7763	261.378	1.62206	259.756	3.24413	263	0.0123351	0.213323
											0.7763	262.274	1.7259	260.548	3.45181	264	0.013075	0.213323
											0.7763	263.165	1.83545	261.329	3.6709	265	0.0138524	0.213323
											0.7763	264.049	1.95087	262.098	3.90175	266	0.0146682	0.213323
											0.7743	264.928	2.07236	262.855	4.14471	267	0.0155233	0.242951
											0.7704	265.8	2.20006	263.6	4.40011	268	0.0164183	0.255391
											0.7664	266.666	2.33413	264.332	4.66826	269	0.0173541	0.268136
											0.7623	267.525	2.47472	265.051	4.94943	270	0.0183312	0.28116
											0.7563	268.378	2.62194	265.756	5.24388	271	0.0193501	0.294435
											0.7522	269.224	2.77591	266.448	5.55182	272	0.0204111	0.314751
											0.7522	270.063	2.93672	267.127	5.87344	273	0.0215144	0.314751
											0.7502	270.896	3.10445	267.791	6.20889	274	0.0226602	0.33545
											0.7481	271.721	3.27915	268.442	6.5583	275	0.0238484	0.349402
											0.7461	272.539	3.46087	269.078	6.92173	276	0.0250787	0.363433
											0.742	273.35	3.64962	269.701	7.29924	277	0.026351	0.377504
											0.7378	274.155	3.84541	270.309	7.69081	278	0.0276648	0.391575
											0.7337	274.952	4.04821	270.904	8.09642	279	0.0290194	0.405608
											0.7254	275.742	4.25799	271.484	8.51598	280	0.0304142	0.419565
											0.7212	276.525	4.47469	272.051	8.94937	281	0.0318483	0.433406
											0.717	277.302	4.69823	272.604	9.39646	282	0.0333208	0.447097
											0.7128	278.071	4.92853	273.143	9.85706	283	0.0348306	0.460601
											0.7086	278.835	5.16547	273.669	10.3309	284	0.0363765	0.473886
											0.7001	279.591	5.40892	274.182	10.8178	285	0.0379573	0.486921
											0.6958	280.341	5.65875	274.682	11.3175	286	0.0395717	0.499678
											0.6916	281.085	5.91481	275.17	11.8296	287	0.0412182	0.512132
											0.683	281.823	6.17693	275.646	12.3539	288	0.0428954	0.52426
											0.6787	282.555	6.44495	276.11	12.8899	289	0.0446017	0.536041
											0.6744	283.281	6.71867	276.563	13.4373	290	0.0463357	0.54746
											0.5949	284.002	6.99791	277.004	13.9958	291	0.0480956	0.569158
											0.5949	284.718	7.28248	277.435	14.565	292	0.04988	0.569158
											0.5949	285.428	7.57218	277.856	15.1444	293	0.0516873	0.569158
											0.5669	286.133	7.86681	278.266	15.7336	294	0.0535157	0.589277
											0.5529	286.834	8.16617	278.668	16.3323	295	0.0553639	0.598732
											0.5389	287.53	8.47006	279.06	16.9401	296	0.0572301	0.616433
											0.5389	288.222	8.77826	279.443	17.5565	297	0.0591129	0.616433
											0.5389	288.909	9.0906	279.819	18.1812	298	0.0610107	0.616433
											0.4216	289.593	9.40686	280.186	18.8137	299	0.0629221	0.632543
											0.4125	290.273	9.72686	280.546	19.4537	300	0.0648457	0.640015
											0.2177	290.95	10.0504	280.899	20.1008	301	0.0667801	0.647111
											0.137	291.623	10.3773	281.245	20.7546	302	0.068724	0.653838
											0.09761	292.293	10.7074	281.585	21.4148	303	0.070676	0.660208
											0.09682	292.959	11.0405	281.919	22.0811	304	0.072635	0.666233
											0.07412	293.624	11.3765	282.247	22.753	305	0.0745999	0.671923
											0.06007	294.285	11.7151	282.57	23.4302	306	0.0765694	0.677293
											0.05078	294.944	12.0563	282.887	24.1126	307	0.0785426	0.682354
											0.03863	295.6	12.3998	283.2	24.7997	308	0.0805185	0.687119
											0.03617	296.254	12.7456	283.509	25.4913	309	0.0824961	0.691601
											0.0335	296.906	13.0935	283.813	26.1871	310	0.0844745	0.695815
											0.02972	297.557	13.4434	284.113	26.8868	311	0.0864529	0.699771
											0.02836	298.205	13.7952	284.41	27.5903	312	0.0884305	0.703484
											0.02483	298.851	14.1486	284.703	28.2973	313	0.0904066	0.706965
											0.02425	299.496	14.5037	284.993	29.0075	314	0.0923806	0.710227
											0.0233	300.14	14.8604	285.279	29.7208	315	0.0943516	0.713281
											0.02291	300.782	15.2184	285.563	30.4369	316	0.0963193	0.716139
											0.02226	301.422	15.5779	285.844	31.1557	317	0.098283	0.718813
											0.02198	302.061	15.9385	286.123	31.877	318	0.100242	0.721312
											0.02162	302.7	16.3003	286.399	32.6007	319	0.102196	0.723648
											0.02131	303.337	16.6632	286.674	33.3265	320	0.104145	0.725829
											0.02112	303.973	17.0272	286.946	34.0543	321	0.106088	0.727865
											0.02095	304.608	17.392	287.216	34.7841	322	0.108025	0.729765
											0.02079	305.242	17.7578	287.484	35.5156	323	0.109955	0.731537
											0.02038	305.876	18.1244	287.751	36.2488	324	0.111879	0.73319
											0.02026	306.508	18.4918	288.016	36.9835	325	0.113795	0.73473
											0.02009	307.14	18.8598	288.28	37.7197	326	0.115705	0.736166
											0.02004	307.771	19.2286	288.543	38.4572	327	0.117606	0.737503
											0.01994	308.402	19.598	288.804	39.1959	328	0.1195	0.738749
											0.01985	309.032	19.9679	289.064	39.9358	329	0.121386	0.739909
											0.01981	309.662	20.3384	289.323	40.6768	330	0.123263	0.740989
											0.01976	310.291	20.7094	289.581	41.4188	331	0.125132	0.741994
											0.01968	310.919	21.0809	289.838	42.1618	332	0.126993	0.742929
											0.0196	311.547	21.4528	290.094	42.9055	333	0.128845	0.743799
											0.01952	312.175	21.8251	290.35	43.6502	334	0.130689	0.744608
											0.01938	312.802	22.1978	290.604	44.3955	335	0.132524	0.745361
											0.01931	313.429	22.5708	290.858	45.1416	336	0.13435	0.746061
											0.01928	314.056	22.9441	291.112	45.8883	337	0.136167	0.746712
											0.01925	314.682	23.3178	291.364	46.6356	338	0.137975	0.747317
											0.01919	315.308	23.6917	291.617	47.3835	339	0.139774	0.74788
											0.01896	315.934	24.0659	291.868	48.1319	340	0.141564	0.748403
											0.0189	316.56	24.4404	292.119	48.8808	341	0.143345	0.748889
											0.01885	317.185	24.8151	292.37	49.6301	342	0.145117	0.74934
											0.01876	317.81	25.1899	292.62	50.3799	343	0.14688	0.74976
											0.01871	318.435	25.565	292.87	51.13	344	0.148634	0.75015
											0.01866	319.06	25.9403	293.119	51.8805	345	0.150378	0.750512
											0.01862	319.684	26.3157	293.369	52.6314	346	0.152114	0.750849
											0.01859	320.309	26.6913	293.617	53.3825	347	0.15384	0.751161
											0.01857	320.933	27.067	293.866	54.134	348	0.155557	0.751451
											0.01853	321.557	27.4428	294.114	54.8857	349	0.157266	0.751721
											0.01842	322.181	27.8188	294.362	55.6377	350	0.158965	0.75209
											0.01842	322.805	28.1949	294.61	56.3899	351	0.160655	0.75209
											0.01832	323.429	28.5711	294.858	57.1423	352	0.162336	0.75242
											0.0183	324.053	28.9475	295.105	57.8949	353	0.164008	0.752621
											0.01829	324.676	29.3239	295.352	58.6477	354	0.165672	0.752807
											0.01825	325.3	29.7004	295.599	59.4007	355	0.167326	0.75298
											0.01821	325.923	30.0769	295.846	60.1538	356	0.168971	0.753141
											0.01817	326.546	30.4536	296.093	60.9071	357	0.170608	0.75329
											0.01806	327.17	30.8303	296.339	61.6606	358	0.172236	0.753429
											0.01799	327.793	31.2071	296.586	62.4141	359	0.173855	0.753557
											0.01791	328.416	31.5839	296.832	63.1678	360	0.175466	0.753733
											0.01791	329.039	31.9608	297.078	63.9216	361	0.177068	0.753733
											0.01786	329.662	32.3377	297.325	64.6755	362	0.178662	0.753891
											0.01782	330.285	32.7147	297.571	65.4295	363	0.180246	0.753986
											0.01776	330.908	33.0918	297.816	66.1835	364	0.181823	0.754075
											0.01772	331.531	33.4688	298.062	66.9377	365	0.183391	0.754157
											0.01769	332.154	33.846	298.308	67.6919	366	0.184951	0.754234
											0.01766	332.777	34.2231	298.554	68.4462	367	0.186502	0.754305
											0.01757	333.4	34.6003	298.799	69.2006	368	0.188045	0.754371
											0.01753	334.022	34.9775	299.045	69.955	369	0.18958	0.754432
											0.01747	334.645	35.3548	299.29	70.7095	370	0.191107	0.754489
											0.01744	335.268	35.732	299.536	71.4641	371	0.192625	0.754542
											0.01735	335.891	36.1093	299.781	72.2186	372	0.194136	0.754591
											0.01732	336.513	36.4866	300.027	72.9733	373	0.195639	0.754636
											0.01731	337.136	36.864	300.272	73.728	374	0.197134	0.754678
											0.01726	337.759	37.2413	300.517	74.4827	375	0.19862	0.754717
											0.0172	338.381	37.6187	300.763	75.2374	376	0.2001	0.754754
											0.01717	339.004	37.9961	301.008	75.9922	377	0.201571	0.754788
											0.01715	339.626	38.3735	301.253	76.747	378	0.203034	0.754819
											0.01712	340.249	38.7509	301.498	77.5019	379	0.20449	0.754848
											0.01707	340.872	39.1284	301.743	78.2568	380	0.205939	0.754888
											0.01707	341.494	39.5058	301.988	79.0117	381	0.20738	0.754888
											0.01702	342.117	39.8833	302.233	79.7666	382	0.208813	0.754923
											0.017	342.739	40.2608	302.478	80.5215	383	0.210239	0.754945
											0.01697	343.362	40.6382	302.724	81.2765	384	0.211658	0.754965
											0.01692	343.984	41.0157	302.969	82.0315	385	0.213069	0.754984
											0.01689	344.607	41.3932	303.214	82.7865	386	0.214473	0.755001
											0.01686	345.229	41.7707	303.459	83.5415	387	0.21587	0.755017
											0.01685	345.852	42.1483	303.703	84.2965	388	0.217259	0.755032
											0.01678	346.474	42.5258	303.948	85.0516	389	0.218642	0.755046
											0.01673	347.097	42.9033	304.193	85.8066	390	0.220017	0.755059
											0.01669	347.719	43.2809	304.438	86.5617	391	0.221385	0.755071
											0.01666	348.342	43.6584	304.683	87.3168	392	0.222747	0.755082
											0.01664	348.964	44.0359	304.928	88.0719	393	0.224101	0.755092
											0.01661	349.587	44.4135	305.173	88.827	394	0.225449	0.755102
											0.01654	350.209	44.791	305.418	89.5821	395	0.22679	0.755111
											0.01649	350.831	45.1686	305.663	90.3372	396	0.228124	0.755119
											0.01647	351.454	45.5462	305.908	91.0923	397	0.229452	0.755127
											0.01645	352.076	45.9237	306.153	91.8475	398	0.230773	0.755134
											0.0164	352.699	46.3013	306.397	92.6026	399	0.232087	0.75514
											0.01634	353.321	46.6789	306.642	93.3578	400	0.233394	0.755146
											0.01628	353.944	47.0565	306.887	94.1129	401	0.234696	0.755152
											0.01626	354.566	47.434	307.132	94.8681	402	0.23599	0.755157
											0.01619	355.188	47.8116	307.377	95.6232	403	0.237278	0.755165
											0.01619	355.811	48.1892	307.622	96.3784	404	0.23856	0.755165
											0.01612	356.433	48.5668	307.866	97.1336	405	0.239836	0.755171
											0.01609	357.056	48.9444	308.111	97.8887	406	0.241105	0.755175
											0.01604	357.678	49.322	308.356	98.6439	407	0.242368	0.755179
											0.01596	358.3	49.6996	308.601	99.3991	408	0.243625	0.755182
											0.01595	358.923	50.0771	308.846	100.154	409	0.244876	0.755187
											0.01595	359.545	50.4547	309.091	100.909	410	0.246121	0.755187
											0.01592	360.168	50.8323	309.335	101.665	411	0.247359	0.755193
											0.01592	360.79	51.2099	309.58	102.42	412	0.248592	0.755193
											0.01587	361.412	51.5875	309.825	103.175	413	0.249819	0.755196
											0.01583	362.035	51.9651	310.07	103.93	414	0.251039	0.755198
											0.01578	362.657	52.3427	310.315	104.685	415	0.252254	0.7552
											0.01572	363.28	52.7203	310.559	105.441	416	0.253463	0.755202
											0.01567	363.902	53.0979	310.804	106.196	417	0.254666	0.755204
											0.01559	364.524	53.4755	311.049	106.951	418	0.255864	0.755206
											0.01557	365.147	53.8531	311.294	107.706	419	0.257056	0.755207

## Sheet: Spectral Level Data
Spectral Level Data		Confidence Threshold	Forward	Reverse	Correct	Incorrect	Total	Global FDR	q-value		Fit Confidence Threshold	Fit Forward	Fit Reverse	Fit Correct	Fit Incorrect	Fit Total	Fit Global FDR	Fit Local FDR
		1	690	0	690	0	690	0	0		1	0.999818	0.000181993	0.999636	0.000363987	1	0.000363987	0.000376084
		0.9998	692	0	692	0	692	0	0		1	1.99964	0.000364004	1.99927	0.000728008	2	0.000364004	0.000376084
		0.9894	693	0	693	0	693	0	0		1	2.99945	0.000546032	2.99891	0.00109206	3	0.000364021	0.000376084
		0.8799	702	0	702	0	702	0	0		1	3.99927	0.000728078	3.99854	0.00145616	4	0.000364039	0.000376084
		0.8597	703	0	703	0	703	0	0		1	4.99909	0.00091014	4.99818	0.00182028	5	0.000364056	0.000376084
		0.8577	710	0	710	0	710	0	0		1	5.99891	0.00109222	5.99782	0.00218444	6	0.000364073	0.000376084
		0.856	710	1	709	2	711	0.00281294	0.00258732		1	6.99873	0.00127432	6.99745	0.00254863	7	0.000364091	0.000376084
		0.8543	720	1	719	2	721	0.00277393	0.00258732		1	7.99854	0.00145643	7.99709	0.00291286	8	0.000364108	0.000376084
		0.8526	721	1	720	2	722	0.00277008	0.00258732		1	8.99836	0.00163856	8.99672	0.00327713	9	0.000364125	0.000376084
		0.8509	722	1	721	2	723	0.00276625	0.00258732		1	9.99818	0.00182071	9.99636	0.00364143	10	0.000364143	0.000376084
		0.8492	723	1	722	2	724	0.00276243	0.00258732		1	10.998	0.00200288	10.996	0.00400576	11	0.00036416	0.000376084
		0.8474	729	1	728	2	730	0.00273973	0.00258732		1	11.9978	0.00218506	11.9956	0.00437013	12	0.000364177	0.000376084
		0.8457	731	1	730	2	732	0.00273224	0.00258732		1	12.9976	0.00236726	12.9953	0.00473453	13	0.000364195	0.000376084
		0.8439	735	1	734	2	736	0.00271739	0.00258732		1	13.9975	0.00254948	13.9949	0.00509897	14	0.000364212	0.000376084
		0.8422	736	1	735	2	737	0.0027137	0.00258732		1	14.9973	0.00273172	14.9945	0.00546344	15	0.000364229	0.000376084
		0.8404	739	1	738	2	740	0.0027027	0.00258732		1	15.9971	0.00291397	15.9942	0.00582794	16	0.000364246	0.000376084
		0.8386	740	1	739	2	741	0.00269906	0.00258732		1	16.9969	0.00309624	16.9938	0.00619248	17	0.000364264	0.000376084
		0.8368	743	1	742	2	744	0.00268817	0.00258732		1	17.9967	0.00327853	17.9934	0.00655706	18	0.000364281	0.000376084
		0.835	745	1	744	2	746	0.00268097	0.00258732		1	18.9965	0.00346083	18.9931	0.00692167	19	0.000364298	0.000376084
		0.8314	746	1	745	2	747	0.00267738	0.00258732		1	19.9964	0.00364316	19.9927	0.00728631	20	0.000364316	0.000376084
		0.8278	747	1	746	2	748	0.0026738	0.00258732		1	20.9962	0.0038255	20.9923	0.00765099	21	0.000364333	0.000376084
		0.826	752	1	751	2	753	0.00265604	0.00258732		1	21.996	0.00400785	21.992	0.00801571	22	0.00036435	0.000376084
		0.8241	753	1	752	2	754	0.00265252	0.00258732		1	22.9958	0.00419023	22.9916	0.00838045	23	0.000364368	0.000376084
		0.8205	754	1	753	2	755	0.00264901	0.00258732		1	23.9956	0.00437262	23.9913	0.00874524	24	0.000364385	0.000376084
		0.813	755	1	754	2	756	0.0026455	0.00258732		1	24.9954	0.00455503	24.9909	0.00911006	25	0.000364402	0.000376084
		0.8111	765	1	764	2	766	0.00261097	0.00258732		1	25.9953	0.00473745	25.9905	0.00947491	26	0.00036442	0.000376084
		0.8092	766	1	765	2	767	0.00260756	0.00258732		1	26.9951	0.0049199	26.9902	0.0098398	27	0.000364437	0.000376084
		0.8074	770	1	769	2	771	0.00259403	0.00258732		1	27.9949	0.00510236	27.9898	0.0102047	28	0.000364454	0.000376084
		0.8055	771	1	770	2	772	0.00259067	0.00258732		1	28.9947	0.00528484	28.9894	0.0105697	29	0.000364472	0.000376084
		0.8036	772	1	771	2	773	0.00258732	0.00258732		1	29.9945	0.00546733	29.9891	0.0109347	30	0.000364489	0.000376084
		0.8016	772	2	770	4	774	0.00516796	0.004884		1	30.9944	0.00564985	30.9887	0.0112997	31	0.000364506	0.000376084
		0.7997	776	2	774	4	778	0.00514139	0.004884		1	31.9942	0.00583238	31.9883	0.0116648	32	0.000364523	0.000376084
		0.7978	777	2	775	4	779	0.00513479	0.004884		1	32.994	0.00601492	32.988	0.0120298	33	0.000364541	0.000376084
		0.7959	778	2	776	4	780	0.00512821	0.004884		1	33.9938	0.00619749	33.9876	0.012395	34	0.000364558	0.000376084
		0.794	779	2	777	4	781	0.00512164	0.004884		1	34.9936	0.00638007	34.9872	0.0127601	35	0.000364575	0.000376084
		0.792	781	2	779	4	783	0.00510856	0.004884		1	35.9934	0.00656267	35.9869	0.0131253	36	0.000364593	0.000376084
		0.7901	782	2	780	4	784	0.00510204	0.004884		1	36.9933	0.00674529	36.9865	0.0134906	37	0.00036461	0.000376084
		0.7881	798	2	796	4	800	0.005	0.004884		1	37.9931	0.00692792	37.9861	0.0138558	38	0.000364627	0.000376084
		0.7862	799	2	797	4	801	0.00499376	0.004884		1	38.9929	0.00711057	38.9858	0.0142211	39	0.000364645	0.000376084
		0.7822	801	2	799	4	803	0.00498132	0.004884		1	39.9927	0.00729324	39.9854	0.0145865	40	0.000364662	0.000376084
		0.7783	802	2	800	4	804	0.00497512	0.004884		1	40.9925	0.00747593	40.985	0.0149519	41	0.000364679	0.000376084
		0.7763	810	2	808	4	812	0.00492611	0.004884		1	41.9923	0.00765863	41.9847	0.0153173	42	0.000364697	0.000376084
		0.7743	811	2	809	4	813	0.00492005	0.004884		1	42.9922	0.00784135	42.9843	0.0156827	43	0.000364714	0.000376084
		0.7724	812	2	810	4	814	0.004914	0.004884		1	43.992	0.00802409	43.984	0.0160482	44	0.000364731	0.000376084
		0.7704	813	2	811	4	815	0.00490798	0.004884		1	44.9918	0.00820685	44.9836	0.0164137	45	0.000364749	0.000376084
		0.7684	817	2	815	4	819	0.004884	0.004884		1	45.9916	0.00838962	45.9832	0.0167792	46	0.000364766	0.000376084
		0.7664	817	3	814	6	820	0.00731707	0.00705053		1	46.9914	0.00857241	46.9829	0.0171448	47	0.000364783	0.000376084
		0.7643	820	3	817	6	823	0.0072904	0.00705053		1	47.9912	0.00875522	47.9825	0.0175104	48	0.000364801	0.000376084
		0.7623	821	3	818	6	824	0.00728155	0.00705053		1	48.9911	0.00893804	48.9821	0.0178761	49	0.000364818	0.000376084
		0.7563	823	3	820	6	826	0.00726392	0.00705053		1	49.9909	0.00912089	49.9818	0.0182418	50	0.000364835	0.000376084
		0.7522	832	3	829	6	835	0.00718563	0.00705053		1	50.9907	0.00930375	50.9814	0.0186075	51	0.000364853	0.000376084
		0.7502	833	3	830	6	836	0.00717703	0.00705053		1	51.9905	0.00948662	51.981	0.0189732	52	0.00036487	0.000376084
		0.7481	834	3	831	6	837	0.00716846	0.00705053		1	52.9903	0.00966952	52.9807	0.019339	53	0.000364888	0.000376084
		0.7461	835	3	832	6	838	0.0071599	0.00705053		1	53.9901	0.00985243	53.9803	0.0197049	54	0.000364905	0.000376084
		0.744	839	3	836	6	842	0.00712589	0.00705053		1	54.99	0.0100354	54.9799	0.0200707	55	0.000364922	0.000376084
		0.742	840	3	837	6	843	0.00711744	0.00705053		1	55.9898	0.0102183	55.9796	0.0204366	56	0.00036494	0.000376084
		0.7399	847	3	844	6	850	0.00705882	0.00705053		1	56.9896	0.0104013	56.9792	0.0208025	57	0.000364957	0.000376084
		0.7378	848	3	845	6	851	0.00705053	0.00705053		1	57.9894	0.0105843	57.9788	0.0211685	58	0.000364974	0.000376084
		0.7337	848	4	844	8	852	0.00938967	0.00925926		1	58.9892	0.0107673	58.9785	0.0215345	59	0.000364992	0.000376084
		0.7316	849	4	845	8	853	0.00937866	0.00925926		1	59.989	0.0109503	59.9781	0.0219005	60	0.000365009	0.000376084
		0.7295	850	4	846	8	854	0.00936768	0.00925926		1	60.9889	0.0111333	60.9777	0.0222666	61	0.000365026	0.000376084
		0.7254	852	4	848	8	856	0.00934579	0.00925926		1	61.9887	0.0113164	61.9774	0.0226327	62	0.000365044	0.000376084
		0.7212	854	4	850	8	858	0.00932401	0.00925926		1	62.9885	0.0114994	62.977	0.0229988	63	0.000365061	0.000376084
		0.7191	857	4	853	8	861	0.00929152	0.00925926		1	63.9883	0.0116825	63.9766	0.023365	64	0.000365078	0.000376084
		0.717	858	4	854	8	862	0.00928074	0.00925926		1	64.9881	0.0118656	64.9763	0.0237312	65	0.000365096	0.000376084
		0.7149	860	4	856	8	864	0.00925926	0.00925926		1	65.988	0.0120487	65.9759	0.0240975	66	0.000365113	0.000376084
		0.7128	860	5	855	10	865	0.0115607	0.011534		1	66.9878	0.0122319	66.9755	0.0244637	67	0.00036513	0.000376084
		0.7107	862	5	857	10	867	0.011534	0.011534		1	67.9876	0.012415	67.9752	0.02483	68	0.000365148	0.000376084
		0.7086	862	6	856	12	868	0.0138249	0.0137931		1	68.9874	0.0125982	68.9748	0.0251964	69	0.000365165	0.000376084
		0.7065	864	6	858	12	870	0.0137931	0.0137931		1	69.9872	0.0127814	69.9744	0.0255628	70	0.000365183	0.000376084
		0.7001	864	7	857	14	871	0.0160735	0.0153509		1	70.987	0.0129646	70.9741	0.0259292	71	0.0003652	0.000376084
		0.698	865	7	858	14	872	0.016055	0.0153509		1	71.9869	0.0131478	71.9737	0.0262956	72	0.000365217	0.000376084
		0.6958	866	7	859	14	873	0.0160367	0.0153509		1	72.9867	0.0133311	72.9733	0.0266621	73	0.000365235	0.000376084
		0.6916	867	7	860	14	874	0.0160183	0.0153509		1	73.9865	0.0135143	73.973	0.0270286	74	0.000365252	0.000376084
		0.6894	868	7	861	14	875	0.016	0.0153509		1	74.9863	0.0136976	74.9726	0.0273952	75	0.000365269	0.000376084
		0.6851	869	7	862	14	876	0.0159817	0.0153509		1	75.9861	0.0138809	75.9722	0.0277618	76	0.000365287	0.000376084
		0.683	870	7	863	14	877	0.0159635	0.0153509		1	76.9859	0.0140642	76.9719	0.0281284	77	0.000365304	0.000376084
		0.6809	875	7	868	14	882	0.015873	0.0153509		1	77.9858	0.0142475	77.9715	0.0284951	78	0.000365321	0.000376084
		0.6787	876	7	869	14	883	0.015855	0.0153509		1	78.9856	0.0144309	78.9711	0.0288618	79	0.000365339	0.000376084
		0.6766	877	7	870	14	884	0.0158371	0.0153509		1	79.9854	0.0146142	79.9708	0.0292285	80	0.000365356	0.000376084
		0.6744	878	7	871	14	885	0.0158192	0.0153509		1	80.9852	0.0147976	80.9704	0.0295953	81	0.000365374	0.000376084
		0.6722	879	7	872	14	886	0.0158014	0.0153509		1	81.985	0.014981	81.97	0.0299621	82	0.000365391	0.000376084
		0.6278	881	7	874	14	888	0.0157658	0.0153509		1	82.9848	0.0151644	82.9697	0.0303289	83	0.000365408	0.000376084
		0.6163	894	7	887	14	901	0.0155383	0.0153509		1	83.9847	0.0153479	83.9693	0.0306958	84	0.000365426	0.000376084
		0.5949	896	7	889	14	903	0.0155039	0.0153509		1	84.9845	0.0155313	84.9689	0.0310627	85	0.000365443	0.000376084
		0.5669	899	7	892	14	906	0.0154525	0.0153509		1	85.9843	0.0157148	85.9686	0.0314296	86	0.00036546	0.000376084
		0.5529	900	7	893	14	907	0.0154355	0.0153509		1	86.9841	0.0158983	86.9682	0.0317966	87	0.000365478	0.000376084
		0.5389	902	7	895	14	909	0.0154015	0.0153509		1	87.9839	0.0160818	87.9678	0.0321636	88	0.000365495	0.000376084
		0.4216	903	7	896	14	910	0.0153846	0.0153509		1	88.9837	0.0162653	88.9675	0.0325306	89	0.000365513	0.000376084
		0.4125	904	7	897	14	911	0.0153677	0.0153509		1	89.9836	0.0164488	89.9671	0.0328977	90	0.00036553	0.000376084
		0.2918	905	7	898	14	912	0.0153509	0.0153509		1	90.9834	0.0166324	90.9667	0.0332648	91	0.000365547	0.000376084
		0.2222	905	8	897	16	913	0.0175246	0.0174672		1	91.9832	0.016816	91.9664	0.033632	92	0.000365565	0.000376084
		0.2177	906	8	898	16	914	0.0175055	0.0174672		1	92.983	0.0169996	92.966	0.0339991	93	0.000365582	0.000376084
		0.1696	908	8	900	16	916	0.0174672	0.0174672		1	93.9828	0.0171832	93.9656	0.0343663	94	0.000365599	0.000376084
		0.1391	908	9	899	18	917	0.0196292	0.0196292		1	94.9826	0.0173668	94.9653	0.0347336	95	0.000365617	0.000376084
		0.137	908	10	898	20	918	0.0217865	0.0217391		1	95.9824	0.0175504	95.9649	0.0351009	96	0.000365634	0.000376084
		0.09761	909	10	899	20	919	0.0217628	0.0217391		1	96.9823	0.0177341	96.9645	0.0354682	97	0.000365652	0.000376084
		0.09682	910	10	900	20	920	0.0217391	0.0217391		1	97.9821	0.0179178	97.9642	0.0358356	98	0.000365669	0.000376084
		0.08434	911	11	900	22	922	0.0238612	0.0238612		1	98.9819	0.0181015	98.9638	0.036203	99	0.000365686	0.000376084
		0.07412	911	12	899	24	923	0.0260022	0.0260022		1	99.9817	0.0182852	99.9634	0.0365704	100	0.000365704	0.000376084
		0.06007	911	13	898	26	924	0.0281385	0.0281385		1	100.982	0.0184689	100.963	0.0369378	101	0.000365721	0.000376084
		0.05498	911	14	897	28	925	0.0302703	0.0302376		1	101.981	0.0186527	101.963	0.0373053	102	0.000365739	0.000376084
		0.05078	912	14	898	28	926	0.0302376	0.0302376		1	102.981	0.0188364	102.962	0.0376729	103	0.000365756	0.000376084
		0.04433	912	15	897	30	927	0.0323625	0.0323625		1	103.981	0.0190202	103.962	0.0380404	104	0.000365773	0.000376084
		0.04182	914	16	898	32	930	0.0344086	0.0343716		1	104.981	0.019204	104.962	0.038408	105	0.000365791	0.000376084
		0.03966	915	16	899	32	931	0.0343716	0.0343716		1	105.981	0.0193878	105.961	0.0387757	106	0.000365808	0.000376084
		0.03863	915	17	898	34	932	0.0364807	0.0364807		1	106.98	0.0195717	106.961	0.0391433	107	0.000365826	0.000376084
		0.03779	915	18	897	36	933	0.0385852	0.0385852		1	107.98	0.0197555	107.96	0.039511	108	0.000365843	0.000376084
		0.03617	915	19	896	38	934	0.0406852	0.0406852		1	108.98	0.0199394	108.96	0.0398788	109	0.00036586	0.000376084
		0.03051	916	23	893	46	939	0.0489883	0.0489883		1	109.98	0.0201233	109.96	0.0402465	110	0.000365878	0.000376084
		0.02972	916	24	892	48	940	0.0510638	0.0510096		1	110.98	0.0203072	110.959	0.0406144	111	0.000365895	0.000376084
		0.029	917	24	893	48	941	0.0510096	0.0510096		1	111.98	0.0204911	111.959	0.0409822	112	0.000365913	0.000376084
		0.02836	917	25	892	50	942	0.0530786	0.0530786		1	112.979	0.020675	112.959	0.0413501	113	0.00036593	0.000376084
		0.02777	918	29	889	58	947	0.061246	0.061246		1	113.979	0.020859	113.958	0.041718	114	0.000365947	0.000376084
		0.0255	918	30	888	60	948	0.0632911	0.0632911		1	114.979	0.021043	114.958	0.0420859	115	0.000365965	0.000376084
		0.02515	919	33	886	66	952	0.0693277	0.0693277		1	115.979	0.021227	115.958	0.0424539	116	0.000365982	0.000376084
		0.02483	919	34	885	68	953	0.0713536	0.0713536		1	116.979	0.021411	116.957	0.0428219	117	0.000366	0.000376084
		0.02453	920	35	885	70	955	0.0732984	0.0732984		1	117.978	0.021595	117.957	0.04319	118	0.000366017	0.000376084
		0.02425	920	36	884	72	956	0.0753138	0.0748441		1	118.978	0.021779	118.956	0.0435581	119	0.000366034	0.000376084
		0.02374	921	36	885	72	957	0.0752351	0.0748441		1	119.978	0.0219631	119.956	0.0439262	120	0.000366052	0.000376084
		0.0233	922	36	886	72	958	0.0751566	0.0748441		1	120.978	0.0221472	120.956	0.0442944	121	0.000366069	0.000376084
		0.02291	923	36	887	72	959	0.0750782	0.0748441		1	121.978	0.0223313	121.955	0.0446626	122	0.000366087	0.000376084
		0.02257	924	36	888	72	960	0.075	0.0748441		1	122.977	0.0225154	122.955	0.0450308	123	0.000366104	0.000376084
		0.02241	925	36	889	72	961	0.074922	0.0748441		1	123.977	0.0226995	123.955	0.0453991	124	0.000366121	0.000376084
		0.02226	926	36	890	72	962	0.0748441	0.0748441		1	124.977	0.0228837	124.954	0.0457674	125	0.000366139	0.000376084
		0.02198	926	37	889	74	963	0.0768432	0.0766839		1	125.977	0.0230678	125.954	0.0461357	126	0.000366156	0.000376084
		0.02186	928	37	891	74	965	0.0766839	0.0766839		1	126.977	0.023252	126.953	0.0465041	127	0.000366174	0.000376084
		0.02174	928	38	890	76	966	0.0786749	0.0785936		1	127.977	0.0234362	127.953	0.0468725	128	0.000366191	0.000376084
		0.02162	929	38	891	76	967	0.0785936	0.0785936		1	128.976	0.0236204	128.953	0.0472409	129	0.000366208	0.000376084
		0.02151	929	39	890	78	968	0.0805785	0.0804954		1	129.976	0.0238047	129.952	0.0476094	130	0.000366226	0.000376084
		0.02141	930	39	891	78	969	0.0804954	0.0804954		1	130.976	0.0239889	130.952	0.0479779	131	0.000366243	0.000376084
		0.02131	930	40	890	80	970	0.0824742	0.0824742		1	131.976	0.0241732	131.952	0.0483464	132	0.000366261	0.000376084
		0.02121	930	41	889	82	971	0.084449	0.0843621		1	132.976	0.0243575	132.951	0.048715	133	0.000366278	0.000376084
		0.02112	931	41	890	82	972	0.0843621	0.0843621		1	133.975	0.0245418	133.951	0.0490836	134	0.000366296	0.000376084
		0.02095	931	42	889	84	973	0.0863309	0.0863309		1	134.975	0.0247261	134.951	0.0494523	135	0.000366313	0.000376084
		0.02079	931	43	888	86	974	0.0882957	0.0882957		1	135.975	0.0249105	135.95	0.0498209	136	0.00036633	0.000376084
		0.02064	931	44	887	88	975	0.0902564	0.0900716		1	136.975	0.0250948	136.95	0.0501897	137	0.000366348	0.000376084
		0.0205	932	44	888	88	976	0.0901639	0.0900716		1	137.975	0.0252792	137.949	0.0505584	138	0.000366365	0.000376084
		0.02038	933	44	889	88	977	0.0900716	0.0900716		1	138.975	0.0254636	138.949	0.0509272	139	0.000366383	0.000376084
		0.02032	934	45	889	90	979	0.0919305	0.0915565		1	139.974	0.025648	139.949	0.051296	140	0.0003664	0.000376084
		0.02009	936	45	891	90	981	0.0917431	0.0915565		1	140.974	0.0258324	140.948	0.0516649	141	0.000366418	0.000376084
		0.02004	937	45	892	90	982	0.0916497	0.0915565		1	141.974	0.0260169	141.948	0.0520338	142	0.000366435	0.000376084
		0.01994	938	45	893	90	983	0.0915565	0.0915565		1	142.974	0.0262013	142.948	0.0524027	143	0.000366452	0.000376084
		0.01985	938	46	892	92	984	0.0934959	0.0932118		1	143.974	0.0263858	143.947	0.0527717	144	0.00036647	0.000376084
		0.01981	940	46	894	92	986	0.0933063	0.0932118		1	144.973	0.0265703	144.947	0.0531407	145	0.000366487	0.000376084
		0.01976	941	46	895	92	987	0.0932118	0.0932118		1	145.973	0.0267548	145.946	0.0535097	146	0.000366505	0.000376084
		0.01968	941	48	893	96	989	0.0970677	0.0970677		1	146.973	0.0269394	146.946	0.0538788	147	0.000366522	0.000376084
		0.0196	941	49	892	98	990	0.0989899	0.0986908		1	147.973	0.0271239	147.946	0.0542479	148	0.00036654	0.000376084
		0.01952	942	49	893	98	991	0.09889	0.0986908		1	148.973	0.0273085	148.945	0.054617	149	0.000366557	0.000376084
		0.01945	943	49	894	98	992	0.0987903	0.0986908		1	149.973	0.0274931	149.945	0.0549862	150	0.000366574	0.000376084
		0.01938	944	49	895	98	993	0.0986908	0.0986908		1	150.972	0.0276777	150.945	0.0553554	151	0.000366592	0.000376084
		0.01931	944	50	894	100	994	0.100604	0.100402		1	151.972	0.0278623	151.944	0.0557246	152	0.000366609	0.000376084
		0.01928	945	50	895	100	995	0.100503	0.100402		1	152.972	0.028047	152.944	0.0560939	153	0.000366627	0.000376084
		0.01919	946	50	896	100	996	0.100402	0.100402		1	153.972	0.0282316	153.944	0.0564632	154	0.000366644	0.000376084
		0.01916	946	51	895	102	997	0.102307	0.102307		1	154.972	0.0284163	154.943	0.0568326	155	0.000366662	0.000376084
		0.01913	946	52	894	104	998	0.104208	0.104104		1	155.971	0.028601	155.943	0.0572019	156	0.000366679	0.000376084
		0.01907	947	52	895	104	999	0.104104	0.104104		1	156.971	0.0287857	156.942	0.0575714	157	0.000366697	0.000376084
		0.01901	947	53	894	106	1000	0.106	0.106		1	157.971	0.0289704	157.942	0.0579408	158	0.000366714	0.000376084
		0.01896	947	54	893	108	1001	0.107892	0.107784		1	158.971	0.0291552	158.942	0.0583103	159	0.000366731	0.000376084
		0.0189	948	54	894	108	1002	0.107784	0.107784		1	159.971	0.0293399	159.941	0.0586798	160	0.000366749	0.000376084
		0.01885	948	55	893	110	1003	0.109671	0.109671		1	160.97	0.0295247	160.941	0.0590494	161	0.000366766	0.000376084
		0.01878	948	56	892	112	1004	0.111554	0.111332		1	161.97	0.0297095	161.941	0.059419	162	0.000366784	0.000376084
		0.01871	949	56	893	112	1005	0.111443	0.111332		1	162.97	0.0298943	162.94	0.0597886	163	0.000366801	0.000376084
		0.01868	950	56	894	112	1006	0.111332	0.111332		1	163.97	0.0300791	163.94	0.0601583	164	0.000366819	0.000376084
		0.01866	950	57	893	114	1007	0.113208	0.113095		1	164.97	0.030264	164.939	0.060528	165	0.000366836	0.000376084
		0.01862	951	57	894	114	1008	0.113095	0.113095		1	165.97	0.0304489	165.939	0.0608977	166	0.000366854	0.000376084
		0.01859	952	58	894	116	1010	0.114851	0.114738		1	166.969	0.0306337	166.939	0.0612675	167	0.000366871	0.000376084
		0.01857	953	58	895	116	1011	0.114738	0.114738		1	167.969	0.0308186	167.938	0.0616373	168	0.000366889	0.000376084
		0.01855	953	59	894	118	1012	0.116601	0.116486		1	168.969	0.0310036	168.938	0.0620071	169	0.000366906	0.000376084
		0.01853	954	59	895	118	1013	0.116486	0.116486		1	169.969	0.0311885	169.938	0.062377	170	0.000366923	0.000376084
		0.01849	954	60	894	120	1014	0.118343	0.118343		1	170.969	0.0313734	170.937	0.0627469	171	0.000366941	0.000376084
		0.01842	954	62	892	124	1016	0.122047	0.121927		1	171.968	0.0315584	171.937	0.0631168	172	0.000366958	0.000376084
		0.01836	955	62	893	124	1017	0.121927	0.121927		1	172.968	0.0317434	172.937	0.0634868	173	0.000366976	0.000376084
		0.01834	955	63	892	126	1018	0.123772	0.123408		1	173.968	0.0319284	173.936	0.0638568	174	0.000366993	0.000376084
		0.01832	956	63	893	126	1019	0.123651	0.123408		1	174.968	0.0321134	174.936	0.0642269	175	0.000367011	0.000376084
		0.0183	957	63	894	126	1020	0.123529	0.123408		1	175.968	0.0322985	175.935	0.064597	176	0.000367028	0.000376084
		0.01829	958	63	895	126	1021	0.123408	0.123408		1	176.968	0.0324835	176.935	0.0649671	177	0.000367046	0.000376084
		0.01825	958	64	894	128	1022	0.125245	0.125		1	177.967	0.0326686	177.935	0.0653372	178	0.000367063	0.000376084
		0.01821	959	64	895	128	1023	0.125122	0.125		1	178.967	0.0328537	178.934	0.0657074	179	0.000367081	0.000376084
		0.01817	960	64	896	128	1024	0.125	0.125		1	179.967	0.0330388	179.934	0.0660777	180	0.000367098	0.000376084
		0.01814	960	65	895	130	1025	0.126829	0.126582		1	180.967	0.033224	180.934	0.0664479	181	0.000367116	0.000376084
		0.01812	961	65	896	130	1026	0.126706	0.126582		1	181.967	0.0334091	181.933	0.0668182	182	0.000367133	0.000376084
		0.01806	962	65	897	130	1027	0.126582	0.126582		1	182.966	0.0335943	182.933	0.0671885	183	0.00036715	0.000376084
		0.01803	962	66	896	132	1028	0.128405	0.12828		1	183.966	0.0337795	183.932	0.0675589	184	0.000367168	0.000376084
		0.01799	963	66	897	132	1029	0.12828	0.12828		1	184.966	0.0339647	184.932	0.0679293	185	0.000367185	0.000376084
		0.01796	963	67	896	134	1030	0.130097	0.130097		1	185.966	0.0341499	185.932	0.0682997	186	0.000367203	0.000376084
		0.01791	964	68	896	136	1032	0.131783	0.131401		1	186.966	0.0343351	186.931	0.0686702	187	0.00036722	0.000376084
		0.01782	965	68	897	136	1033	0.131655	0.131401		1	187.965	0.0345204	187.931	0.0690407	188	0.000367238	0.000376084
		0.01779	966	68	898	136	1034	0.131528	0.131401		1	188.965	0.0347056	188.931	0.0694113	189	0.000367255	0.000376084
		0.01776	967	68	899	136	1035	0.131401	0.131401		1	189.965	0.0348909	189.93	0.0697818	190	0.000367273	0.000376084
		0.01772	967	69	898	138	1036	0.133205	0.133205		1	190.965	0.0350762	190.93	0.0701524	191	0.00036729	0.000376084
		0.01769	967	70	897	140	1037	0.135005	0.134875		1	191.965	0.0352615	191.929	0.0705231	192	0.000367308	0.000376084
		0.01766	968	70	898	140	1038	0.134875	0.134875		1	192.965	0.0354469	192.929	0.0708938	193	0.000367325	0.000376084
		0.01763	968	72	896	144	1040	0.138462	0.138462		1	193.964	0.0356322	193.929	0.0712645	194	0.000367343	0.000376084
		0.0176	968	73	895	146	1041	0.14025	0.14025		1	194.964	0.0358176	194.928	0.0716352	195	0.00036736	0.000376084
		0.01753	968	74	894	148	1042	0.142035	0.142035		1	195.964	0.036003	195.928	0.072006	196	0.000367378	0.000376084
		0.0175	968	75	893	150	1043	0.143816	0.143816		1	196.964	0.0361884	196.928	0.0723768	197	0.000367395	0.000376084
		0.01747	968	76	892	152	1044	0.145594	0.145038		1	197.964	0.0363739	197.927	0.0727477	198	0.000367413	0.000376084
		0.01744	969	76	893	152	1045	0.145455	0.145038		1	198.963	0.0365593	198.927	0.0731186	199	0.00036743	0.000376084
		0.01743	970	76	894	152	1046	0.145315	0.145038		1	199.963	0.0367448	199.927	0.0734895	200	0.000367448	0.000376084
		0.01741	971	76	895	152	1047	0.145177	0.145038		1	200.963	0.0369302	200.926	0.0738605	201	0.000367465	0.000376084
		0.01738	972	76	896	152	1048	0.145038	0.145038		1	201.963	0.0371157	201.926	0.0742315	202	0.000367483	0.000376084
		0.01737	972	77	895	154	1049	0.146806	0.146667		1	202.963	0.0373013	202.925	0.0746025	203	0.0003675	0.000376084
		0.01735	973	77	896	154	1050	0.146667	0.146667		1	203.963	0.0374868	203.925	0.0749736	204	0.000367518	0.000376084
		0.01732	973	78	895	156	1051	0.14843	0.148289		1	204.962	0.0376723	204.925	0.0753447	205	0.000367535	0.000376084
		0.01731	974	78	896	156	1052	0.148289	0.148289		1	205.962	0.0378579	205.924	0.0757158	206	0.000367553	0.000376084
		0.01728	974	80	894	160	1054	0.151803	0.151803		1	206.962	0.0380435	206.924	0.076087	207	0.00036757	0.000376084
		0.01726	974	81	893	162	1055	0.153555	0.153555		1	207.962	0.0382291	207.924	0.0764582	208	0.000367588	0.000376084
		0.01723	974	82	892	164	1056	0.155303	0.155303		1	208.962	0.0384147	208.923	0.0768295	209	0.000367605	0.000376084
		0.0172	974	83	891	166	1057	0.157048	0.157048		1	209.961	0.0386004	209.923	0.0772007	210	0.000367623	0.000376084
		0.01715	974	84	890	168	1058	0.15879	0.15864		1	210.961	0.038786	210.922	0.0775721	211	0.00036764	0.000376084
		0.01712	975	84	891	168	1059	0.15864	0.15864		1	211.961	0.0389717	211.922	0.0779434	212	0.000367658	0.000376084
		0.01703	975	85	890	170	1060	0.160377	0.160377		1	212.961	0.0391574	212.922	0.0783148	213	0.000367675	0.000376084
		0.01702	975	86	889	172	1061	0.162111	0.161806		1	213.961	0.0393431	213.921	0.0786862	214	0.000367693	0.000376084
		0.01699	976	86	890	172	1062	0.161959	0.161806		1	214.96	0.0395288	214.921	0.0790577	215	0.00036771	0.000376084
		0.01697	977	86	891	172	1063	0.161806	0.161806		1	215.96	0.0397146	215.921	0.0794292	216	0.000367728	0.000376084
		0.01696	977	87	890	174	1064	0.163534	0.162769		1	216.96	0.0399003	216.92	0.0798007	217	0.000367745	0.000376084
		0.01694	978	87	891	174	1065	0.16338	0.162769		1	217.96	0.0400861	217.92	0.0801722	218	0.000367763	0.000376084
		0.01692	979	87	892	174	1066	0.163227	0.162769		1	218.96	0.0402719	218.919	0.0805438	219	0.00036778	0.000376084
		0.01689	980	87	893	174	1067	0.163074	0.162769		1	219.96	0.0404577	219.919	0.0809155	220	0.000367798	0.000376084
		0.01686	981	87	894	174	1068	0.162921	0.162769		1	220.959	0.0406436	220.919	0.0812871	221	0.000367815	0.000376084
		0.01685	982	87	895	174	1069	0.162769	0.162769		1	221.959	0.0408294	221.918	0.0816588	222	0.000367833	0.000376084
		0.01683	982	88	894	176	1070	0.164486	0.164486		1	222.959	0.0410153	222.918	0.0820306	223	0.00036785	0.000376084
		0.0168	982	89	893	178	1071	0.1662	0.1662		1	223.959	0.0412012	223.918	0.0824023	224	0.000367868	0.000376084
		0.01679	982	91	891	182	1073	0.169618	0.16946		1	224.959	0.0413871	224.917	0.0827742	225	0.000367885	0.000376084
		0.01678	983	91	892	182	1074	0.16946	0.16946		1	225.958	0.041573	225.917	0.083146	226	0.000367903	0.000376084
		0.01673	983	92	891	184	1075	0.171163	0.171004		1	226.958	0.0417589	226.916	0.0835179	227	0.00036792	0.000376084
		0.01669	984	92	892	184	1076	0.171004	0.171004		1	227.958	0.0419449	227.916	0.0838898	228	0.000367938	0.000376084
		0.01666	984	93	891	186	1077	0.172702	0.172382		1	228.958	0.0421309	228.916	0.0842617	229	0.000367955	0.000376084
		0.01664	985	93	892	186	1078	0.172542	0.172382		1	229.958	0.0423169	229.915	0.0846337	230	0.000367973	0.000376084
		0.01661	986	93	893	186	1079	0.172382	0.172382		1	230.957	0.0425029	230.915	0.0850057	231	0.00036799	0.000376084
		0.01658	986	94	892	188	1080	0.174074	0.173752		1	231.957	0.0426889	231.915	0.0853778	232	0.000368008	0.000376084
		0.01655	987	94	893	188	1081	0.173913	0.173752		1	232.957	0.0428749	232.914	0.0857499	233	0.000368025	0.000376084
		0.01654	988	94	894	188	1082	0.173752	0.173752		1	233.957	0.043061	233.914	0.086122	234	0.000368043	0.000376084
		0.01651	988	95	893	190	1083	0.175439	0.174472		1	234.957	0.0432471	234.914	0.0864942	235	0.00036806	0.000376084
		0.0165	989	95	894	190	1084	0.175277	0.174472		1	235.957	0.0434332	235.913	0.0868664	236	0.000368078	0.000376084
		0.01649	990	95	895	190	1085	0.175115	0.174472		1	236.956	0.0436193	236.913	0.0872386	237	0.000368095	0.000376084
		0.01647	991	95	896	190	1086	0.174954	0.174472		1	237.956	0.0438054	237.912	0.0876109	238	0.000368113	0.000376084
		0.01645	992	95	897	190	1087	0.174793	0.174472		1	238.956	0.0439916	238.912	0.0879832	239	0.00036813	0.000376084
		0.01636	993	95	898	190	1088	0.174632	0.174472		1	239.956	0.0441778	239.912	0.0883555	240	0.000368148	0.000376084
		0.01634	994	95	899	190	1089	0.174472	0.174472		1	240.956	0.0443639	240.911	0.0887279	241	0.000368165	0.000376084
		0.01631	994	96	898	192	1090	0.176147	0.175824		1	241.955	0.0445501	241.911	0.0891003	242	0.000368183	0.000376084
		0.01628	995	96	899	192	1091	0.175985	0.175824		1	242.955	0.0447364	242.911	0.0894727	243	0.000368201	0.000376084
		0.01626	996	96	900	192	1092	0.175824	0.175824		1	243.955	0.0449226	243.91	0.0898452	244	0.000368218	0.000376084
		0.01623	996	97	899	194	1093	0.177493	0.177493		1	244.955	0.0451089	244.91	0.0902177	245	0.000368236	0.000376084
		0.01619	997	98	899	196	1095	0.178995	0.178832		1	245.955	0.0452951	245.909	0.0905903	246	0.000368253	0.000376084
		0.01615	998	98	900	196	1096	0.178832	0.178832		1	246.955	0.0454814	246.909	0.0909628	247	0.000368271	0.000376084
		0.01612	999	99	900	198	1098	0.180328	0.180328		1	247.954	0.0456677	247.909	0.0913355	248	0.000368288	0.000376084
		0.01611	999	100	899	200	1099	0.181984	0.181653		1	248.954	0.0458541	248.908	0.0917081	249	0.000368306	0.000376084
		0.01609	1000	100	900	200	1100	0.181818	0.181653		1	249.954	0.0460404	249.908	0.0920808	250	0.000368323	0.000376084
		0.01607	1001	100	901	200	1101	0.181653	0.181653		1	250.954	0.0462268	250.908	0.0924535	251	0.000368341	0.000376084
		0.01605	1002	101	901	202	1103	0.183137	0.182475		1	251.954	0.0464131	251.907	0.0928263	252	0.000368358	0.000376084
		0.01604	1003	101	902	202	1104	0.182971	0.182475		1	252.953	0.0465995	252.907	0.0931991	253	0.000368376	0.000376084
		0.01595	1004	101	903	202	1105	0.182805	0.182475		1	253.953	0.046786	253.906	0.0935719	254	0.000368393	0.000376084
		0.01592	1006	101	905	202	1107	0.182475	0.182475		1	254.953	0.0469724	254.906	0.0939448	255	0.000368411	0.000376084
		0.0159	1006	102	904	204	1108	0.184116	0.18395		1	255.953	0.0471588	255.906	0.0943177	256	0.000368428	0.000376084
		0.01587	1007	102	905	204	1109	0.18395	0.18395		1	256.953	0.0473453	256.905	0.0946906	257	0.000368446	0.000376084
		0.01586	1007	103	904	206	1110	0.185586	0.185419		1	257.952	0.0475318	257.905	0.0950636	258	0.000368464	0.000376084
		0.01583	1008	103	905	206	1111	0.185419	0.185419		1	258.952	0.0477183	258.905	0.0954366	259	0.000368481	0.000376084
		0.01578	1008	104	904	208	1112	0.18705	0.18705		1	259.952	0.0479048	259.904	0.0958097	260	0.000368499	0.000376084
		0.01575	1008	105	903	210	1113	0.188679	0.188679		1	260.952	0.0480914	260.904	0.0961827	261	0.000368516	0.000376084
		0.01572	1008	106	902	212	1114	0.190305	0.189794		1	261.952	0.0482779	261.903	0.0965558	262	0.000368534	0.000376084
		0.0157	1009	106	903	212	1115	0.190135	0.189794		1	262.952	0.0484645	262.903	0.096929	263	0.000368551	0.000376084
		0.01567	1010	106	904	212	1116	0.189964	0.189794		1	263.951	0.0486511	263.903	0.0973022	264	0.000368569	0.000376084
		0.01562	1011	106	905	212	1117	0.189794	0.189794		1	264.951	0.0488377	264.902	0.0976754	265	0.000368586	0.000376084
		0.01559	1011	107	904	214	1118	0.191413	0.191413		1	265.951	0.0490243	265.902	0.0980487	266	0.000368604	0.000376084
		0.01557	1011	108	903	216	1119	0.193029	0.193029		1	266.951	0.049211	266.902	0.0984219	267	0.000368622	0.000376084
											1	267.951	0.0493976	267.901	0.0987953	268	0.000368639	0.000376084
											1	268.95	0.0495843	268.901	0.0991686	269	0.000368657	0.000376084
											1	269.95	0.049771	269.9	0.099542	270	0.000368674	0.000376084
											1	270.95	0.0499577	270.9	0.0999155	271	0.000368692	0.000376084
											1	271.95	0.0501445	271.9	0.100289	272	0.000368709	0.000376084
											1	272.95	0.0503312	272.899	0.100662	273	0.000368727	0.000376084
											1	273.949	0.050518	273.899	0.101036	274	0.000368744	0.000376084
											1	274.949	0.0507048	274.899	0.10141	275	0.000368762	0.000376084
											1	275.949	0.0508916	275.898	0.101783	276	0.00036878	0.000376084
											1	276.949	0.0510784	276.898	0.102157	277	0.000368797	0.000376084
											1	277.949	0.0512652	277.897	0.10253	278	0.000368815	0.000376084
											1	278.949	0.0514521	278.897	0.102904	279	0.000368832	0.000376084
											1	279.948	0.051639	279.897	0.103278	280	0.00036885	0.000376084
											1	280.948	0.0518259	280.896	0.103652	281	0.000368867	0.000376084
											1	281.948	0.0520128	281.896	0.104026	282	0.000368885	0.000376084
											1	282.948	0.0521997	282.896	0.104399	283	0.000368903	0.000376084
											1	283.948	0.0523867	283.895	0.104773	284	0.00036892	0.000376084
											1	284.947	0.0525736	284.895	0.105147	285	0.000368938	0.000376084
											1	285.947	0.0527606	285.894	0.105521	286	0.000368955	0.000376084
											1	286.947	0.0529476	286.894	0.105895	287	0.000368973	0.000376084
											1	287.947	0.0531346	287.894	0.106269	288	0.00036899	0.000376084
											1	288.947	0.0533217	288.893	0.106643	289	0.000369008	0.000376084
											1	289.946	0.0535087	289.893	0.107017	290	0.000369026	0.000376084
											1	290.946	0.0536958	290.893	0.107392	291	0.000369043	0.000376084
											1	291.946	0.0538829	291.892	0.107766	292	0.000369061	0.000376084
											1	292.946	0.05407	292.892	0.10814	293	0.000369078	0.000376084
											1	293.946	0.0542571	293.891	0.108514	294	0.000369096	0.000376084
											1	294.946	0.0544442	294.891	0.108888	295	0.000369113	0.000376084
											1	295.945	0.0546314	295.891	0.109263	296	0.000369131	0.000376084
											1	296.945	0.0548186	296.89	0.109637	297	0.000369149	0.000376084
											1	297.945	0.0550058	297.89	0.110012	298	0.000369166	0.000376084
											1	298.945	0.055193	298.89	0.110386	299	0.000369184	0.000376084
											1	299.945	0.0553802	299.889	0.11076	300	0.000369201	0.000376084
											1	300.944	0.0555675	300.889	0.111135	301	0.000369219	0.000376084
											1	301.944	0.0557547	301.888	0.111509	302	0.000369237	0.000376084
											1	302.944	0.055942	302.888	0.111884	303	0.000369254	0.000376084
											1	303.944	0.0561293	303.888	0.112259	304	0.000369272	0.000376084
											1	304.944	0.0563166	304.887	0.112633	305	0.000369289	0.000376084
											1	305.943	0.056504	305.887	0.113008	306	0.000369307	0.000376084
											1	306.943	0.0566913	306.887	0.113383	307	0.000369325	0.000376084
											1	307.943	0.0568787	307.886	0.113757	308	0.000369342	0.000376084
											1	308.943	0.0570661	308.886	0.114132	309	0.00036936	0.000376084
											1	309.943	0.0572535	309.885	0.114507	310	0.000369377	0.000376084
											1	310.943	0.0574409	310.885	0.114882	311	0.000369395	0.000376084
											1	311.942	0.0576284	311.885	0.115257	312	0.000369413	0.000376084
											1	312.942	0.0578158	312.884	0.115632	313	0.00036943	0.000376084
											1	313.942	0.0580033	313.884	0.116007	314	0.000369448	0.000376084
											1	314.942	0.0581908	314.884	0.116382	315	0.000369465	0.000376084
											1	315.942	0.0583783	315.883	0.116757	316	0.000369483	0.000376084
											1	316.941	0.0585658	316.883	0.117132	317	0.000369501	0.000376084
											1	317.941	0.0587534	317.882	0.117507	318	0.000369518	0.000376084
											1	318.941	0.058941	318.882	0.117882	319	0.000369536	0.000376084
											1	319.941	0.0591286	319.882	0.118257	320	0.000369553	0.000376084
											1	320.941	0.0593162	320.881	0.118632	321	0.000369571	0.000376084
											1	321.94	0.0595038	321.881	0.119008	322	0.000369589	0.000376084
											1	322.94	0.0596914	322.881	0.119383	323	0.000369606	0.000376084
											1	323.94	0.0598791	323.88	0.119758	324	0.000369624	0.000376084
											1	324.94	0.0600668	324.88	0.120134	325	0.000369642	0.000376084
											1	325.94	0.0602544	325.879	0.120509	326	0.000369659	0.000376084
											1	326.94	0.0604422	326.879	0.120884	327	0.000369677	0.000376084
											1	327.939	0.0606299	327.879	0.12126	328	0.000369694	0.000376084
											1	328.939	0.0608176	328.878	0.121635	329	0.000369712	0.000376084
											1	329.939	0.0610054	329.878	0.122011	330	0.00036973	0.000376084
											1	330.939	0.0611932	330.878	0.122386	331	0.000369747	0.000376084
											1	331.939	0.061381	331.877	0.122762	332	0.000369765	0.000376084
											1	332.938	0.0615688	332.877	0.123138	333	0.000369783	0.000376084
											1	333.938	0.0617566	333.876	0.123513	334	0.0003698	0.000376084
											1	334.938	0.0619445	334.876	0.123889	335	0.000369818	0.000376084
											1	335.938	0.0621324	335.876	0.124265	336	0.000369835	0.000376084
											1	336.938	0.0623203	336.875	0.124641	337	0.000369853	0.000376084
											1	337.937	0.0625082	337.875	0.125016	338	0.000369871	0.000376084
											1	338.937	0.0626961	338.875	0.125392	339	0.000369888	0.000376084
											1	339.937	0.062884	339.874	0.125768	340	0.000369906	0.000376084
											1	340.937	0.063072	340.874	0.126144	341	0.000369924	0.000376084
											1	341.937	0.06326	341.873	0.12652	342	0.000369941	0.000376084
											1	342.937	0.063448	342.873	0.126896	343	0.000369959	0.000376084
											1	343.936	0.063636	343.873	0.127272	344	0.000369977	0.000376084
											1	344.936	0.063824	344.872	0.127648	345	0.000369994	0.000376084
											1	345.936	0.0640121	345.872	0.128024	346	0.000370012	0.000376084
											1	346.936	0.0642001	346.872	0.1284	347	0.00037003	0.000376084
											1	347.936	0.0643882	347.871	0.128776	348	0.000370047	0.000376084
											1	348.935	0.0645763	348.871	0.129153	349	0.000370065	0.000376084
											1	349.935	0.0647645	349.87	0.129529	350	0.000370083	0.000376084
											1	350.935	0.0649526	350.87	0.129905	351	0.0003701	0.000376084
											1	351.935	0.0651408	351.87	0.130282	352	0.000370118	0.000376084
											1	352.935	0.0653289	352.869	0.130658	353	0.000370136	0.000376084
											1	353.934	0.0655171	353.869	0.131034	354	0.000370153	0.000376084
											1	354.934	0.0657053	354.869	0.131411	355	0.000370171	0.000376084
											1	355.934	0.0658936	355.868	0.131787	356	0.000370189	0.000376084
											1	356.934	0.0660818	356.868	0.132164	357	0.000370206	0.000376084
											1	357.934	0.0662701	357.867	0.13254	358	0.000370224	0.000376084
											1	358.934	0.0664584	358.867	0.132917	359	0.000370242	0.000376084
											1	359.933	0.0666467	359.867	0.133293	360	0.000370259	0.000376084
											1	360.933	0.066835	360.866	0.13367	361	0.000370277	0.000376084
											1	361.933	0.0670233	361.866	0.134047	362	0.000370295	0.000376084
											1	362.933	0.0672117	362.866	0.134423	363	0.000370312	0.000376084
											1	363.933	0.0674001	363.865	0.1348	364	0.00037033	0.000376084
											1	364.932	0.0675885	364.865	0.135177	365	0.000370348	0.000376084
											1	365.932	0.0677769	365.864	0.135554	366	0.000370365	0.000376084
											1	366.932	0.0679653	366.864	0.135931	367	0.000370383	0.000376084
											1	367.932	0.0681537	367.864	0.136307	368	0.000370401	0.000376084
											1	368.932	0.0683422	368.863	0.136684	369	0.000370419	0.000376084
											1	369.931	0.0685307	369.863	0.137061	370	0.000370436	0.000376084
											1	370.931	0.0687192	370.863	0.137438	371	0.000370454	0.000376084
											1	371.931	0.0689077	371.862	0.137815	372	0.000370472	0.000376084
											1	372.931	0.0690963	372.862	0.138193	373	0.000370489	0.000376084
											1	373.931	0.0692848	373.861	0.13857	374	0.000370507	0.000376084
											1	374.931	0.0694734	374.861	0.138947	375	0.000370525	0.000376084
											1	375.93	0.069662	375.861	0.139324	376	0.000370542	0.000376084
											1	376.93	0.0698506	376.86	0.139701	377	0.00037056	0.000376084
											1	377.93	0.0700392	377.86	0.140078	378	0.000370578	0.000376084
											1	378.93	0.0702279	378.86	0.140456	379	0.000370596	0.000376084
											1	379.93	0.0704165	379.859	0.140833	380	0.000370613	0.000376084
											1	380.929	0.0706052	380.859	0.14121	381	0.000370631	0.000376084
											1	381.929	0.0707939	381.858	0.141588	382	0.000370649	0.000376084
											1	382.929	0.0709827	382.858	0.141965	383	0.000370667	0.000376084
											1	383.929	0.0711714	383.858	0.142343	384	0.000370684	0.000376084
											1	384.929	0.0713602	384.857	0.14272	385	0.000370702	0.000376084
											1	385.928	0.0715489	385.857	0.143098	386	0.00037072	0.000376084
											1	386.928	0.0717377	386.857	0.143475	387	0.000370738	0.000376084
											1	387.928	0.0719265	387.856	0.143853	388	0.000370755	0.000376084
											1	388.928	0.0721154	388.856	0.144231	389	0.000370773	0.000376084
											1	389.928	0.0723042	389.855	0.144608	390	0.000370791	0.000376084
											1	390.928	0.0724931	390.855	0.144986	391	0.000370809	0.000376084
											1	391.927	0.072682	391.855	0.145364	392	0.000370826	0.000376084
											1	392.927	0.0728709	392.854	0.145742	393	0.000370844	0.000376084
											1	393.927	0.0730598	393.854	0.14612	394	0.000370862	0.000376084
											1	394.927	0.0732488	394.854	0.146498	395	0.00037088	0.000376084
											1	395.927	0.0734377	395.853	0.146875	396	0.000370898	0.000376084
											1	396.926	0.0736267	396.853	0.147253	397	0.000370915	0.000376084
											1	397.926	0.0738157	397.852	0.147631	398	0.000370933	0.000376084
											1	398.926	0.0740047	398.852	0.148009	399	0.000370951	0.000376084
											1	399.926	0.0741938	399.852	0.148388	400	0.000370969	0.000376084
											1	400.926	0.0743828	400.851	0.148766	401	0.000370987	0.000376084
											1	401.925	0.0745719	401.851	0.149144	402	0.000371004	0.000376084
											1	402.925	0.074761	402.85	0.149522	403	0.000371022	0.000376084
											1	403.925	0.0749501	403.85	0.1499	404	0.00037104	0.000376084
											1	404.925	0.0751392	404.85	0.150278	405	0.000371058	0.000376084
											1	405.925	0.0753284	405.849	0.150657	406	0.000371076	0.000376084
											1	406.924	0.0755175	406.849	0.151035	407	0.000371094	0.000376084
											1	407.924	0.0757067	407.849	0.151413	408	0.000371111	0.000376084
											1	408.924	0.0758959	408.848	0.151792	409	0.000371129	0.000376084
											1	409.924	0.0760852	409.848	0.15217	410	0.000371147	0.000376084
											1	410.924	0.0762744	410.847	0.152549	411	0.000371165	0.000376084
											1	411.924	0.0764637	411.847	0.152927	412	0.000371183	0.000376084
											1	412.923	0.076653	412.847	0.153306	413	0.000371201	0.000376084
											1	413.923	0.0768423	413.846	0.153685	414	0.000371219	0.000376084
											1	414.923	0.0770316	414.846	0.154063	415	0.000371237	0.000376084
											1	415.923	0.0772209	415.846	0.154442	416	0.000371254	0.000376084
											1	416.923	0.0774103	416.845	0.154821	417	0.000371272	0.000376084
											1	417.922	0.0775997	417.845	0.155199	418	0.00037129	0.000376084
											1	418.922	0.0777891	418.844	0.155578	419	0.000371308	0.000376084
											1	419.922	0.0779785	419.844	0.155957	420	0.000371326	0.000376084
											1	420.922	0.0781679	420.844	0.156336	421	0.000371344	0.000376084
											1	421.922	0.0783574	421.843	0.156715	422	0.000371362	0.000376084
											1	422.921	0.0785469	422.843	0.157094	423	0.00037138	0.000376084
											1	423.921	0.0787364	423.843	0.157473	424	0.000371398	0.000376084
											1	424.921	0.0789259	424.842	0.157852	425	0.000371416	0.000376084
											1	425.921	0.0791154	425.842	0.158231	426	0.000371434	0.000376084
											1	426.921	0.079305	426.841	0.15861	427	0.000371452	0.000376084
											1	427.921	0.0794946	427.841	0.158989	428	0.00037147	0.000376084
											1	428.92	0.0796842	428.841	0.159368	429	0.000371488	0.000376084
											1	429.92	0.0798738	429.84	0.159748	430	0.000371506	0.000376084
											1	430.92	0.0800634	430.84	0.160127	431	0.000371524	0.000376084
											1	431.92	0.0802531	431.839	0.160506	432	0.000371542	0.000376084
											1	432.92	0.0804428	432.839	0.160886	433	0.00037156	0.000376084
											1	433.919	0.0806325	433.839	0.161265	434	0.000371578	0.000376084
											1	434.919	0.0808222	434.838	0.161644	435	0.000371596	0.000376084
											1	435.919	0.081012	435.838	0.162024	436	0.000371614	0.000376084
											1	436.919	0.0812017	436.838	0.162403	437	0.000371633	0.000376084
											1	437.919	0.0813915	437.837	0.162783	438	0.000371651	0.000376084
											1	438.918	0.0815813	438.837	0.163163	439	0.000371669	0.000376084
											1	439.918	0.0817711	439.836	0.163542	440	0.000371687	0.000376084
											1	440.918	0.081961	440.836	0.163922	441	0.000371705	0.000376084
											1	441.918	0.0821509	441.836	0.164302	442	0.000371723	0.000376084
											1	442.918	0.0823408	442.835	0.164682	443	0.000371742	0.000376084
											1	443.917	0.0825307	443.835	0.165061	444	0.00037176	0.000376084
											1	444.917	0.0827206	444.835	0.165441	445	0.000371778	0.000376084
											1	445.917	0.0829106	445.834	0.165821	446	0.000371796	0.000376084
											1	446.917	0.0831006	446.834	0.166201	447	0.000371815	0.000376084
											1	447.917	0.0832906	447.833	0.166581	448	0.000371833	0.000376084
											1	448.917	0.0834806	448.833	0.166961	449	0.000371851	0.000376084
											1	449.916	0.0836706	449.833	0.167341	450	0.000371869	0.000376084
											1	450.916	0.0838607	450.832	0.167721	451	0.000371888	0.000376084
											1	451.916	0.0840508	451.832	0.168102	452	0.000371906	0.000376084
											1	452.916	0.0842409	452.832	0.168482	453	0.000371925	0.000376084
											1	453.916	0.0844311	453.831	0.168862	454	0.000371943	0.000376084
											1	454.915	0.0846212	454.831	0.169242	455	0.000371961	0.000376084
											1	455.915	0.0848114	455.83	0.169623	456	0.00037198	0.000376084
											1	456.915	0.0850016	456.83	0.170003	457	0.000371998	0.000376084
											1	457.915	0.0851919	457.83	0.170384	458	0.000372017	0.000376084
											1	458.915	0.0853821	458.829	0.170764	459	0.000372035	0.000376084
											1	459.914	0.0855724	459.829	0.171145	460	0.000372054	0.000376084
											1	460.914	0.0857627	460.828	0.171525	461	0.000372072	0.000376084
											1	461.914	0.085953	461.828	0.171906	462	0.000372091	0.000376084
											1	462.914	0.0861434	462.828	0.172287	463	0.00037211	0.000376084
											1	463.914	0.0863338	463.827	0.172668	464	0.000372128	0.000376084
											1	464.913	0.0865242	464.827	0.173048	465	0.000372147	0.000376084
											1	465.913	0.0867146	465.827	0.173429	466	0.000372166	0.000376084
											1	466.913	0.0869051	466.826	0.17381	467	0.000372185	0.000376084
											1	467.913	0.0870956	467.826	0.174191	468	0.000372203	0.000376084
											1	468.913	0.0872861	468.825	0.174572	469	0.000372222	0.000376084
											1	469.913	0.0874766	469.825	0.174953	470	0.000372241	0.000376084
											1	470.912	0.0876672	470.825	0.175334	471	0.00037226	0.000376084
											1	471.912	0.0878578	471.824	0.175716	472	0.000372279	0.000376084
											1	472.912	0.0880484	472.824	0.176097	473	0.000372298	0.000376084
											1	473.912	0.0882391	473.824	0.176478	474	0.000372317	0.000376084
											1	474.912	0.0884298	474.823	0.17686	475	0.000372336	0.000376084
											1	475.911	0.0886205	475.823	0.177241	476	0.000372355	0.000376084
											1	476.911	0.0888112	476.822	0.177622	477	0.000372374	0.000376084
											1	477.911	0.089002	477.822	0.178004	478	0.000372393	0.000376084
											1	478.911	0.0891928	478.822	0.178386	479	0.000372412	0.000376084
											1	479.911	0.0893836	479.821	0.178767	480	0.000372432	0.000376084
											1	480.91	0.0895745	480.821	0.179149	481	0.000372451	0.000376084
											1	481.91	0.0897654	481.82	0.179531	482	0.00037247	0.000376084
											1	482.91	0.0899563	482.82	0.179913	483	0.00037249	0.000376084
											1	483.91	0.0901472	483.82	0.180294	484	0.000372509	0.000376084
											1	484.91	0.0903382	484.819	0.180676	485	0.000372529	0.000376084
											1	485.909	0.0905293	485.819	0.181059	486	0.000372548	0.000376084
											1	486.909	0.0907203	486.819	0.181441	487	0.000372568	0.000376084
											1	487.909	0.0909114	487.818	0.181823	488	0.000372588	0.000376084
											1	488.909	0.0911025	488.818	0.182205	489	0.000372608	0.000376084
											1	489.909	0.0912937	489.817	0.182587	490	0.000372627	0.000376084
											1	490.909	0.0914849	490.817	0.18297	491	0.000372647	0.000376084
											1	491.908	0.0916761	491.817	0.183352	492	0.000372667	0.000376084
											1	492.908	0.0918674	492.816	0.183735	493	0.000372687	0.000376084
											1	493.908	0.0920587	493.816	0.184117	494	0.000372707	0.000376084
											1	494.908	0.0922501	494.815	0.1845	495	0.000372728	0.000376084
											1	495.908	0.0924414	495.815	0.184883	496	0.000372748	0.000376084
											1	496.907	0.0926329	496.815	0.185266	497	0.000372768	0.000376084
											1	497.907	0.0928243	497.814	0.185649	498	0.000372789	0.000376084
											1	498.907	0.0930159	498.814	0.186032	499	0.000372809	0.000376084
											1	499.907	0.0932074	499.814	0.186415	500	0.00037283	0.000376084
											1	500.907	0.093399	500.813	0.186798	501	0.00037285	0.000376084
											1	501.906	0.0935906	501.813	0.187181	502	0.000372871	0.000376084
											1	502.906	0.0937823	502.812	0.187565	503	0.000372892	0.000376084
											1	503.906	0.0939741	503.812	0.187948	504	0.000372913	0.000376084
											1	504.906	0.0941658	504.812	0.188332	505	0.000372934	0.000376084
											1	505.906	0.0943577	505.811	0.188715	506	0.000372955	0.000376084
											1	506.905	0.0945495	506.811	0.189099	507	0.000372976	0.000376084
											1	507.905	0.0947415	507.811	0.189483	508	0.000372998	0.000376084
											1	508.905	0.0949334	508.81	0.189867	509	0.000373019	0.000376084
											1	509.905	0.0951255	509.81	0.190251	510	0.000373041	0.000376084
											1	510.905	0.0953175	510.809	0.190635	511	0.000373063	0.000376084
											1	511.904	0.0955097	511.809	0.191019	512	0.000373085	0.000376084
											1	512.904	0.0957019	512.809	0.191404	513	0.000373107	0.000376084
											1	513.904	0.0958941	513.808	0.191788	514	0.000373129	0.000376084
											1	514.904	0.0960864	514.808	0.192173	515	0.000373151	0.000376084
											1	515.904	0.0962788	515.807	0.192558	516	0.000373173	0.000376084
											1	516.904	0.0964712	516.807	0.192942	517	0.000373196	0.000376084
											1	517.903	0.0966637	517.807	0.193327	518	0.000373219	0.000376084
											1	518.903	0.0968562	518.806	0.193712	519	0.000373242	0.000376084
											1	519.903	0.0970488	519.806	0.194098	520	0.000373265	0.000376084
											1	520.903	0.0972415	520.806	0.194483	521	0.000373288	0.000376084
											1	521.903	0.0974343	521.805	0.194869	522	0.000373311	0.000376084
											1	522.902	0.0976271	522.805	0.195254	523	0.000373335	0.000376084
											1	523.902	0.09782	523.804	0.19564	524	0.000373359	0.000376084
											1	524.902	0.0980129	524.804	0.196026	525	0.000373383	0.000376084
											1	525.902	0.098206	525.804	0.196412	526	0.000373407	0.000376084
											1	526.902	0.0983991	526.803	0.196798	527	0.000373431	0.000376084
											1	527.901	0.0985923	527.803	0.197185	528	0.000373456	0.000376084
											1	528.901	0.0987856	528.802	0.197571	529	0.00037348	0.000376084
											1	529.901	0.0989789	529.802	0.197958	530	0.000373505	0.000376084
											1	530.901	0.0991724	530.802	0.198345	531	0.000373531	0.000376084
											1	531.901	0.0993659	531.801	0.198732	532	0.000373556	0.000376084
											1	532.9	0.0995595	532.801	0.199119	533	0.000373582	0.000376084
											1	533.9	0.0997532	533.8	0.199506	534	0.000373608	0.000376084
											1	534.9	0.0999471	534.8	0.199894	535	0.000373634	0.000376084
											1	535.9	0.100141	535.8	0.200282	536	0.00037366	0.000376084
											1	536.9	0.100335	536.799	0.20067	537	0.000373687	0.000376084
											1	537.899	0.100529	537.799	0.201058	538	0.000373714	0.000376084
											1	538.899	0.100723	538.799	0.201447	539	0.000373741	0.000376084
											1	539.899	0.100918	539.798	0.201835	540	0.000373769	0.000376084
											1	540.899	0.101112	540.798	0.202224	541	0.000373797	0.000376084
											1	541.899	0.101307	541.797	0.202613	542	0.000373825	0.000376084
											1	542.898	0.101501	542.797	0.203003	543	0.000373854	0.000376084
											1	543.898	0.101696	543.797	0.203392	544	0.000373883	0.000376084
											1	544.898	0.101891	544.796	0.203782	545	0.000373912	0.000376084
											1	545.898	0.102086	545.796	0.204172	546	0.000373942	0.000376084
											1	546.898	0.102281	546.795	0.204563	547	0.000373972	0.000376084
											1	547.898	0.102477	547.795	0.204953	548	0.000374002	0.000376084
											1	548.897	0.102672	548.795	0.205344	549	0.000374033	0.000376084
											1	549.897	0.102868	549.794	0.205735	550	0.000374064	0.000376084
											1	550.897	0.103063	550.794	0.206127	551	0.000374096	0.000376084
											1	551.897	0.103259	551.793	0.206519	552	0.000374128	0.000376084
											1	552.897	0.103455	552.793	0.206911	553	0.000374161	0.000376084
											1	553.896	0.103652	553.793	0.207303	554	0.000374194	0.000376084
											1	554.896	0.103848	554.792	0.207696	555	0.000374227	0.000376084
											1	555.896	0.104045	555.792	0.208089	556	0.000374261	0.000376084
											1	556.896	0.104241	556.792	0.208483	557	0.000374296	0.000376084
											1	557.896	0.104438	557.791	0.208877	558	0.000374331	0.000376084
											1	558.895	0.104636	558.791	0.209271	559	0.000374367	0.000376084
											1	559.895	0.104833	559.79	0.209666	560	0.000374403	0.000376084
											1	560.895	0.10503	560.79	0.210061	561	0.00037444	0.000376084
											1	561.895	0.105228	561.79	0.210456	562	0.000374477	0.000376084
											1	562.895	0.105426	562.789	0.210852	563	0.000374515	0.000376084
											1	563.894	0.105624	563.789	0.211248	564	0.000374554	0.000376084
											1	564.894	0.105823	564.788	0.211645	565	0.000374593	0.000376084
											1	565.894	0.106021	565.788	0.212042	566	0.000374633	0.000376084
											1	566.894	0.10622	566.788	0.21244	567	0.000374674	0.000376084
											1	567.894	0.106419	567.787	0.212838	568	0.000374715	0.000376084
											1	568.893	0.106619	568.787	0.213237	569	0.000374758	0.000376084
											1	569.893	0.106818	569.786	0.213636	570	0.000374801	0.000376084
											1	570.893	0.107018	570.786	0.214036	571	0.000374844	0.000376084
											1	571.893	0.107218	571.786	0.214437	572	0.000374889	0.000376084
											1	572.893	0.107419	572.785	0.214838	573	0.000374935	0.000376084
											1	573.892	0.10762	573.785	0.215239	574	0.000374981	0.000376084
											1	574.892	0.107821	574.784	0.215641	575	0.000375028	0.000376084
											1	575.892	0.108022	575.784	0.216044	576	0.000375076	0.000376084
											1	576.892	0.108224	576.784	0.216448	577	0.000375126	0.000376084
											1	577.892	0.108426	577.783	0.216852	578	0.000375176	0.000376084
											1	578.891	0.108628	578.783	0.217256	579	0.000375227	0.000376084
											1	579.891	0.108831	579.782	0.217662	580	0.000375279	0.000376084
											1	580.891	0.109034	580.782	0.218068	581	0.000375333	0.000376084
											1	581.891	0.109238	581.782	0.218475	582	0.000375387	0.000376084
											1	582.891	0.109442	582.781	0.218883	583	0.000375443	0.000376084
											1	583.89	0.109646	583.781	0.219292	584	0.0003755	0.000376084
											1	584.89	0.109851	584.78	0.219702	585	0.000375558	0.000376084
											1	585.89	0.110056	585.78	0.220112	586	0.000375618	0.000376084
											1	586.89	0.110262	586.779	0.220523	587	0.000375678	0.000376084
											1	587.89	0.110468	587.779	0.220935	588	0.000375741	0.000376084
											1	588.889	0.110674	588.779	0.221349	589	0.000375804	0.000376084
											1	589.889	0.110881	589.778	0.221763	590	0.000375869	0.000376084
											1	590.889	0.111089	590.778	0.222178	591	0.000375936	0.000376084
											1	591.889	0.111297	591.777	0.222594	592	0.000376004	0.000376084
											1	592.888	0.111506	592.777	0.223012	593	0.000376073	0.000376084
											1	593.888	0.111715	593.777	0.22343	594	0.000376145	0.000376084
											1	594.888	0.111925	594.776	0.22385	595	0.000376218	0.000376084
											1	595.888	0.112135	595.776	0.22427	596	0.000376293	0.000376084
											1	596.888	0.112346	596.775	0.224693	597	0.000376369	0.000376084
											1	597.887	0.112558	597.775	0.225116	598	0.000376448	0.000376084
											1	598.887	0.11277	598.774	0.225541	599	0.000376528	0.000376084
											1	599.887	0.112983	599.774	0.225967	600	0.000376611	0.000376084
											1	600.887	0.113197	600.774	0.226394	601	0.000376696	0.000376084
											1	601.887	0.113411	601.773	0.226823	602	0.000376782	0.000376084
											1	602.886	0.113627	602.773	0.227253	603	0.000376871	0.000376084
											1	603.886	0.113843	603.772	0.227685	604	0.000376962	0.000376084
											1	604.886	0.114059	604.772	0.228119	605	0.000377056	0.000376084
											1	605.886	0.114277	605.771	0.228554	606	0.000377152	0.000376084
											1	606.886	0.114495	606.771	0.228991	607	0.00037725	0.000376084
											1	607.885	0.114715	607.771	0.22943	608	0.000377351	0.000376084
											1	608.885	0.114935	608.77	0.22987	609	0.000377455	0.000376084
											1	609.885	0.115156	609.77	0.230312	610	0.000377561	0.000376084
											1	610.885	0.115378	610.769	0.230757	611	0.000377671	0.000376084
											1	611.884	0.115602	611.769	0.231203	612	0.000377783	0.000376084
											1	612.884	0.115826	612.768	0.231651	613	0.000377898	0.000376084
											1	613.884	0.116051	613.768	0.232102	614	0.000378016	0.000376084
											1	614.884	0.116277	614.767	0.232555	615	0.000378138	0.000376084
											1	615.883	0.116505	615.767	0.23301	616	0.000378263	0.000376084
											1	616.883	0.116734	616.767	0.233467	617	0.000378391	0.000376084
											1	617.883	0.116964	617.766	0.233927	618	0.000378523	0.000376084
											1	618.883	0.117195	618.766	0.234389	619	0.000378658	0.000376084
											1	619.883	0.117427	619.765	0.234854	620	0.000378798	0.000376084
											1	620.882	0.117661	620.765	0.235322	621	0.000378941	0.000376084
											1	621.882	0.117896	621.764	0.235793	622	0.000379088	0.000376084
											1	622.882	0.118133	622.764	0.236266	623	0.000379239	0.000376084
											1	623.882	0.118371	623.763	0.236742	624	0.000379395	0.000376084
											1	624.881	0.118611	624.763	0.237222	625	0.000379555	0.000376084
											1	625.881	0.118852	625.762	0.237704	626	0.000379719	0.000376084
											1	626.881	0.119095	626.762	0.23819	627	0.000379888	0.000376084
											1	627.881	0.11934	627.761	0.238679	628	0.000380063	0.000376084
											1	628.88	0.119586	628.761	0.239172	629	0.000380242	0.000376084
											1	629.88	0.119834	629.76	0.239668	630	0.000380426	0.000376084
											1	630.88	0.120084	630.76	0.240168	631	0.000380616	0.000376084
											1	631.88	0.120336	631.759	0.240672	632	0.000380811	0.000376084
											1	632.879	0.12059	632.759	0.24118	633	0.000381011	0.000376084
											1	633.879	0.120846	633.758	0.241692	634	0.000381218	0.000376084
											1	634.879	0.121104	634.758	0.242209	635	0.000381431	0.000376084
											1	635.879	0.121365	635.757	0.242729	636	0.00038165	0.000376084
											1	636.878	0.121627	636.757	0.243254	637	0.000381875	0.000376084
											1	637.878	0.121892	637.756	0.243784	638	0.000382107	0.000376084
											1	638.878	0.12216	638.756	0.244319	639	0.000382346	0.000376084
											1	639.878	0.12243	639.755	0.244859	640	0.000382592	0.000376084
											1	640.877	0.122702	640.755	0.245404	641	0.000382846	0.000376084
											1	641.877	0.122977	641.754	0.245954	642	0.000383106	0.000376084
											1	642.877	0.123255	642.753	0.24651	643	0.000383375	0.000376084
											1	643.876	0.123536	643.753	0.247072	644	0.000383652	0.000376084
											1	644.876	0.12382	644.752	0.247639	645	0.000383937	0.000376084
											1	645.876	0.124106	645.752	0.248213	646	0.000384231	0.000376084
											1	646.876	0.124396	646.751	0.248793	647	0.000384533	0.000376084
											1	647.875	0.12469	647.751	0.249379	648	0.000384845	0.000376084
											1	648.875	0.124986	648.75	0.249973	649	0.000385166	0.000376084
											1	649.875	0.125286	649.749	0.250573	650	0.000385497	0.000376084
											1	650.874	0.12559	650.749	0.25118	651	0.000385837	0.000376084
											1	651.874	0.125897	651.748	0.251795	652	0.000386189	0.000376084
											1	652.874	0.126209	652.748	0.252417	653	0.00038655	0.000376084
											1	653.873	0.126524	653.747	0.253048	654	0.000386923	0.000376084
											1	654.873	0.126843	654.746	0.253687	655	0.000387308	0.000376084
											1	655.873	0.127167	655.746	0.254334	656	0.000387704	0.000376084
											1	656.873	0.127495	656.745	0.25499	657	0.000388112	0.000376084
											1	657.872	0.127827	657.744	0.255655	658	0.000388533	0.000376084
											1	658.872	0.128164	658.744	0.256329	659	0.000388967	0.000376084
											1	659.871	0.128506	659.743	0.257013	660	0.000389414	0.000376084
											1	660.871	0.128854	660.742	0.257707	661	0.000389874	0.000376084
											1	661.871	0.129206	661.742	0.258411	662	0.00039035	0.000376084
											1	662.87	0.129563	662.741	0.259126	663	0.000390839	0.000376084
											1	663.87	0.129926	663.74	0.259853	664	0.000391344	0.000376084
											1	664.87	0.130295	664.739	0.26059	665	0.000391865	0.000376084
											1	665.869	0.13067	665.739	0.261339	666	0.000392402	0.000376084
											1	666.869	0.131051	666.738	0.262101	667	0.000392955	0.000376084
											1	667.869	0.131438	667.737	0.262875	668	0.000393526	0.000376084
											1	668.868	0.131831	668.736	0.263662	669	0.000394114	0.000376084
											1	669.868	0.132231	669.736	0.264463	670	0.000394721	0.000376084
											1	670.867	0.132639	670.735	0.265277	671	0.000395346	0.000376084
											1	671.867	0.133053	671.734	0.266106	672	0.000395992	0.000376084
											1	672.867	0.133475	672.733	0.26695	673	0.000396657	0.000376084
											1	673.866	0.133905	673.732	0.267809	674	0.000397343	0.000376084
											1	674.866	0.134342	674.731	0.268684	675	0.000398051	0.000376084
											1	675.865	0.134788	675.73	0.269576	676	0.000398781	0.000376084
											1	676.865	0.135242	676.73	0.270484	677	0.000399533	0.000376084
											1	677.864	0.135705	677.729	0.27141	678	0.00040031	0.000376084
											1	678.864	0.136177	678.728	0.272354	679	0.00040111	0.000376084
											1	679.863	0.136658	679.727	0.273317	680	0.000401936	0.000376084
											1	680.863	0.137149	680.726	0.274299	681	0.000402788	0.000376084
											1	681.862	0.13765	681.725	0.275301	682	0.000403667	0.000376084
											1	682.862	0.138162	682.724	0.276323	683	0.000404573	0.000376084
											1	683.861	0.138684	683.723	0.277367	684	0.000405508	0.000376084
											1	684.861	0.139217	684.722	0.278434	685	0.000406472	0.000376084
											1	685.86	0.139761	685.72	0.279522	686	0.000407467	0.000376084
											1	686.86	0.140317	686.719	0.280635	687	0.000408493	0.000376084
											1	687.859	0.140886	687.718	0.281772	688	0.000409552	0.000376084
											1	688.859	0.141467	688.717	0.282934	689	0.000410644	0.000376084
											1	689.858	0.142061	689.716	0.284122	690	0.000411771	0.000376084
											0.9998	690.857	0.142668	690.715	0.285337	691	0.000412933	0.00122873
											0.9998	691.857	0.14329	691.713	0.28658	692	0.000414133	0.00122873
											0.9894	692.856	0.143926	692.712	0.287851	693	0.00041537	0.00127148
											0.8799	693.855	0.144576	693.711	0.289152	694	0.000416646	0.00143025
											0.8799	694.855	0.145242	694.71	0.290484	695	0.000417963	0.00143025
											0.8799	695.854	0.145924	695.708	0.291848	696	0.000419322	0.00143025
											0.8799	696.853	0.146622	696.707	0.293244	697	0.000420724	0.00143025
											0.8799	697.853	0.147337	697.705	0.294675	698	0.00042217	0.00143025
											0.8799	698.852	0.14807	698.704	0.29614	699	0.000423662	0.00143025
											0.8799	699.851	0.148821	699.702	0.297642	700	0.000425202	0.00143025
											0.8799	700.85	0.14959	700.701	0.29918	701	0.000426791	0.00143025
											0.8799	701.85	0.150379	701.699	0.300758	702	0.00042843	0.00143025
											0.8597	702.849	0.151188	702.698	0.302376	703	0.000430122	0.00161747
											0.8577	703.848	0.152017	703.696	0.304034	704	0.000431867	0.00179112
											0.8577	704.847	0.152868	704.694	0.305736	705	0.000433668	0.00179112
											0.8577	705.846	0.153741	705.693	0.307481	706	0.000435526	0.00179112
											0.8577	706.845	0.154636	706.691	0.309273	707	0.000437444	0.00179112
											0.8577	707.844	0.155555	707.689	0.311111	708	0.000439422	0.00179112
											0.8577	708.844	0.156499	708.687	0.312998	709	0.000441464	0.00179112
											0.8577	709.843	0.157468	709.685	0.314935	710	0.000443571	0.00179112
											0.856	710.842	0.158462	710.683	0.316925	711	0.000445745	0.00198925
											0.8543	711.841	0.159484	711.681	0.318968	712	0.000447988	0.00230803
											0.8543	712.839	0.160533	712.679	0.321066	713	0.000450303	0.00230803
											0.8543	713.838	0.161611	713.677	0.323222	714	0.000452692	0.00230803
											0.8543	714.837	0.162719	714.675	0.325438	715	0.000455158	0.00230803
											0.8543	715.836	0.163857	715.672	0.327714	716	0.000457702	0.00230803
											0.8543	716.835	0.165027	716.67	0.330054	717	0.000460327	0.00230803
											0.8543	717.834	0.16623	717.668	0.33246	718	0.000463036	0.00230803
											0.8543	718.833	0.167467	718.665	0.334933	719	0.000465832	0.00230803
											0.8543	719.831	0.168738	719.663	0.337476	720	0.000468717	0.00230803
											0.8543	720.83	0.170046	720.66	0.340092	721	0.000471695	0.00230803
											0.8526	721.829	0.171391	721.657	0.342782	722	0.000474767	0.0026901
											0.8509	722.827	0.172775	722.654	0.34555	723	0.000477938	0.00276731
											0.8492	723.826	0.174198	723.652	0.348397	724	0.000481211	0.0028471
											0.8474	724.824	0.175663	724.649	0.351326	725	0.000484588	0.00314798
											0.8474	725.823	0.177171	725.646	0.354341	726	0.000488073	0.00314798
											0.8474	726.821	0.178722	726.643	0.357444	727	0.00049167	0.00314798
											0.8474	727.82	0.180319	727.639	0.360638	728	0.000495382	0.00314798
											0.8474	728.818	0.181963	728.636	0.363926	729	0.000499213	0.00314798
											0.8474	729.816	0.183656	729.633	0.367312	730	0.000503166	0.00314798
											0.8457	730.815	0.185399	730.629	0.370797	731	0.000507247	0.00353704
											0.8457	731.813	0.187193	731.626	0.374387	732	0.000511457	0.00353704
											0.8439	732.811	0.189042	732.622	0.378084	733	0.000515803	0.0038643
											0.8439	733.809	0.190946	733.618	0.381891	734	0.000520288	0.0038643
											0.8439	734.807	0.192907	734.614	0.385813	735	0.000524916	0.0038643
											0.8439	735.805	0.194927	735.61	0.389854	736	0.000529693	0.0038643
											0.8422	736.803	0.197008	736.606	0.394017	737	0.000534623	0.00416276
											0.8404	737.801	0.199153	737.602	0.398306	738	0.00053971	0.0044198
											0.8404	738.799	0.201363	738.597	0.402726	739	0.000544961	0.0044198
											0.8404	739.796	0.203641	739.593	0.407281	740	0.00055038	0.0044198
											0.8386	740.794	0.205988	740.588	0.411976	741	0.000555973	0.00469428
											0.8368	741.792	0.208407	741.583	0.416814	742	0.000561744	0.00498736
											0.8368	742.789	0.210901	742.578	0.421802	743	0.000567701	0.00498736
											0.8368	743.787	0.213472	743.573	0.426943	744	0.000573849	0.00498736
											0.835	744.784	0.216122	744.568	0.432244	745	0.000580193	0.00538179
											0.835	745.781	0.218854	745.562	0.437709	746	0.000586741	0.00538179
											0.8314	746.778	0.221672	746.557	0.443343	747	0.000593498	0.00563442
											0.8278	747.775	0.224577	747.551	0.449153	748	0.000600473	0.00580987
											0.826	748.772	0.227572	748.545	0.455145	749	0.00060767	0.00637201
											0.826	749.769	0.230662	749.539	0.461324	750	0.000615098	0.00637201
											0.826	750.766	0.233848	750.532	0.467696	751	0.000622764	0.00637201
											0.826	751.763	0.237134	751.526	0.474268	752	0.000630676	0.00637201
											0.826	752.759	0.240524	752.519	0.481047	753	0.000638841	0.00637201
											0.8241	753.756	0.24402	753.512	0.488039	754	0.000647267	0.00699208
											0.8205	754.752	0.247626	754.505	0.495252	755	0.000655963	0.00721264
											0.813	755.749	0.251347	755.497	0.502693	756	0.000664938	0.00744052
											0.8111	756.745	0.255185	756.49	0.510369	757	0.0006742	0.00883577
											0.8111	757.741	0.259145	757.482	0.518289	758	0.000683759	0.00883577
											0.8111	758.737	0.26323	758.474	0.52646	759	0.000693623	0.00883577
											0.8111	759.733	0.267445	759.465	0.53489	760	0.000703803	0.00883577
											0.8111	760.728	0.271795	760.456	0.543589	761	0.000714309	0.00883577
											0.8111	761.724	0.276282	761.447	0.552565	762	0.000725151	0.00883577
											0.8111	762.719	0.280913	762.438	0.561827	763	0.000736339	0.00883577
											0.8111	763.714	0.285692	763.429	0.571385	764	0.000747886	0.00883577
											0.8111	764.709	0.290624	764.419	0.581248	765	0.000759801	0.00883577
											0.8111	765.704	0.295714	765.409	0.591427	766	0.000772098	0.00883577
											0.8092	766.699	0.300966	766.398	0.601932	767	0.000784787	0.0105044
											0.8074	767.694	0.306387	767.387	0.612774	768	0.000797882	0.0113672
											0.8074	768.688	0.311982	768.376	0.623963	769	0.000811395	0.0113672
											0.8074	769.682	0.317756	769.364	0.635512	770	0.00082534	0.0113672
											0.8074	770.676	0.323716	770.353	0.647432	771	0.00083973	0.0113672
											0.8055	771.67	0.329867	771.34	0.659735	772	0.000854579	0.0123026
											0.8036	772.664	0.336217	772.328	0.672434	773	0.000869901	0.0126985
											0.8016	773.657	0.342771	773.314	0.685542	774	0.000885713	0.0131074
											0.7997	774.65	0.349536	774.301	0.699072	775	0.000902028	0.0141892
											0.7997	775.643	0.356519	775.287	0.713039	776	0.000918864	0.0141892
											0.7997	776.636	0.363728	776.273	0.727455	777	0.000936236	0.0141892
											0.7997	777.629	0.371169	777.258	0.742337	778	0.000954161	0.0141892
											0.7978	778.621	0.37885	778.242	0.7577	779	0.000972657	0.0153618
											0.7959	779.613	0.386779	779.226	0.773558	780	0.000991742	0.0158578
											0.794	780.605	0.394965	780.21	0.789929	781	0.00101143	0.0163701
											0.792	781.597	0.403414	781.193	0.806829	782	0.00103175	0.0171699
											0.792	782.588	0.412137	782.176	0.824275	783	0.00105271	0.0171699
											0.7901	783.579	0.421142	783.158	0.842285	784	0.00107434	0.0180091
											0.7881	784.57	0.430438	784.139	0.860877	785	0.00109666	0.0236027
											0.7881	785.56	0.440035	785.12	0.88007	786	0.00111968	0.0236027
											0.7881	786.55	0.449942	786.1	0.899884	787	0.00114344	0.0236027
											0.7881	787.54	0.460169	787.08	0.920338	788	0.00116794	0.0236027
											0.7881	788.529	0.470727	788.059	0.941454	789	0.00119322	0.0236027
											0.7881	789.518	0.481627	789.037	0.963253	790	0.00121931	0.0236027
											0.7881	790.507	0.492879	790.014	0.985757	791	0.00124622	0.0236027
											0.7881	791.496	0.504494	790.991	1.00899	792	0.00127398	0.0236027
											0.7881	792.484	0.516485	791.967	1.03297	793	0.00130261	0.0236027
											0.7881	793.471	0.528864	792.942	1.05773	794	0.00133215	0.0236027
											0.7881	794.458	0.541642	793.917	1.08328	795	0.00136262	0.0236027
											0.7881	795.445	0.554834	794.89	1.10967	796	0.00139405	0.0236027
											0.7881	796.432	0.568451	795.863	1.1369	797	0.00142648	0.0236027
											0.7881	797.417	0.582507	796.835	1.16501	798	0.00145992	0.0236027
											0.7881	798.403	0.597018	797.806	1.19404	799	0.00149441	0.0236027
											0.7881	799.388	0.611996	798.776	1.22399	800	0.00152999	0.0236027
											0.7862	800.373	0.627457	799.745	1.25491	801	0.00156668	0.0309205
											0.7822	801.357	0.643416	800.713	1.28683	802	0.00160453	0.0324263
											0.7822	802.34	0.659888	801.68	1.31978	803	0.00164356	0.0324263
											0.7783	803.323	0.676891	802.646	1.35378	804	0.00168381	0.034004
											0.7763	804.306	0.69444	803.611	1.38888	805	0.00172532	0.0392007
											0.7763	805.287	0.712554	804.575	1.42511	806	0.00176812	0.0392007
											0.7763	806.269	0.731248	805.538	1.4625	807	0.00181226	0.0392007
											0.7763	807.249	0.750543	806.499	1.50109	808	0.00185778	0.0392007
											0.7763	808.23	0.770455	807.459	1.54091	809	0.00190471	0.0392007
											0.7763	809.209	0.791005	808.418	1.58201	810	0.0019531	0.0392007
											0.7763	810.188	0.812213	809.376	1.62443	811	0.00200299	0.0392007
											0.7763	811.166	0.834098	810.332	1.6682	812	0.00205443	0.0392007
											0.7743	812.143	0.856682	811.287	1.71336	813	0.00210746	0.0451659
											0.7724	813.12	0.879986	812.24	1.75997	814	0.00216213	0.0466059
											0.7704	814.096	0.904032	813.192	1.80806	815	0.00221848	0.0480901
											0.7684	815.071	0.928843	814.142	1.85769	816	0.00227658	0.0520018
											0.7684	816.046	0.954442	815.091	1.90888	817	0.00233645	0.0520018
											0.7684	817.019	0.980853	816.038	1.96171	818	0.00239817	0.0520018
											0.7684	817.992	1.0081	816.984	2.0162	819	0.00246178	0.0520018
											0.7664	818.964	1.03621	817.928	2.07242	820	0.00252734	0.0562166
											0.7643	819.935	1.06521	818.87	2.13041	821	0.0025949	0.0598205
											0.7643	820.905	1.09512	819.81	2.19024	822	0.00266452	0.0598205
											0.7643	821.874	1.12597	820.748	2.25194	823	0.00273626	0.0598205
											0.7623	822.842	1.15779	821.684	2.31559	824	0.00281018	0.0636425
											0.7563	823.809	1.19061	822.619	2.38123	825	0.00288634	0.0666588
											0.7563	824.776	1.22446	823.551	2.44892	826	0.0029648	0.0666588
											0.7522	825.741	1.25937	824.481	2.51874	827	0.00304563	0.0789023
											0.7522	826.705	1.29536	825.409	2.59072	828	0.00312889	0.0789023
											0.7522	827.668	1.33248	826.335	2.66495	829	0.00321466	0.0789023
											0.7522	828.629	1.37074	827.259	2.74149	830	0.003303	0.0789023
											0.7522	829.59	1.4102	828.18	2.82039	831	0.00339397	0.0789023
											0.7522	830.549	1.45087	829.098	2.90174	832	0.00348766	0.0789023
											0.7522	831.507	1.49279	830.014	2.98559	833	0.00358414	0.0789023
											0.7522	832.464	1.53601	830.928	3.07202	834	0.00368348	0.0789023
											0.7522	833.419	1.58055	831.839	3.1611	835	0.00378575	0.0789023
											0.7502	834.374	1.62646	832.747	3.25291	836	0.00389105	0.0918063
											0.7481	835.326	1.67376	833.652	3.34753	837	0.00399943	0.0946078
											0.7461	836.277	1.72251	834.555	3.44502	838	0.004111	0.0974866
											0.744	837.227	1.77273	835.455	3.54546	839	0.00422582	0.105032
											0.744	838.176	1.82447	836.351	3.64895	840	0.00434399	0.105032
											0.744	839.122	1.87778	837.244	3.75556	841	0.00446558	0.105032
											0.744	840.067	1.93268	838.135	3.86537	842	0.0045907	0.105032
											0.742	841.011	1.98923	839.022	3.97847	843	0.00471941	0.113096
											0.7399	841.953	2.04747	839.905	4.09494	844	0.00485183	0.127137
											0.7399	842.893	2.10744	840.785	4.21488	845	0.00498803	0.127137
											0.7399	843.831	2.16919	841.662	4.33838	846	0.0051281	0.127137
											0.7399	844.767	2.23276	842.534	4.46552	847	0.00527216	0.127137
											0.7399	845.702	2.2982	843.404	4.5964	848	0.00542028	0.127137
											0.7399	846.634	2.36556	844.269	4.73111	849	0.00557257	0.127137
											0.7399	847.565	2.43488	845.13	4.86976	850	0.00572912	0.127137
											0.7378	848.494	2.50621	845.988	5.01243	851	0.00589004	0.142667
											0.7337	849.42	2.57961	846.841	5.15922	852	0.00605543	0.146792
											0.7316	850.345	2.65512	847.69	5.31025	853	0.00622538	0.151018
											0.7295	851.267	2.7328	848.534	5.46559	854	0.00639999	0.155345
											0.7254	852.187	2.81269	849.375	5.62537	855	0.00657939	0.162029
											0.7254	853.105	2.89484	850.21	5.78969	856	0.00676365	0.162029
											0.7212	854.021	2.97932	851.041	5.95864	857	0.0069529	0.171306
											0.7212	854.934	3.06617	851.868	6.13234	858	0.00714724	0.171306
											0.7191	855.845	3.15544	852.689	6.31088	859	0.00734678	0.183503
											0.7191	856.753	3.2472	853.506	6.49439	860	0.00755162	0.183503
											0.7191	857.659	3.34148	854.317	6.68297	861	0.00776187	0.183503
											0.717	858.562	3.43836	855.123	6.87672	862	0.00797763	0.193749
											0.7149	859.462	3.53788	855.924	7.07576	863	0.00819903	0.201722
											0.7149	860.36	3.6401	856.72	7.2802	864	0.00842616	0.201722
											0.7128	861.255	3.74508	857.51	7.49015	865	0.00865913	0.209945
											0.7107	862.147	3.85286	858.294	7.70572	866	0.00889806	0.218419
											0.7107	863.036	3.96351	859.073	7.92703	867	0.00914305	0.218419
											0.7086	863.923	4.07709	859.846	8.15418	868	0.00939421	0.227145
											0.7065	864.806	4.19364	860.613	8.38728	869	0.00965165	0.236123
											0.7065	865.687	4.31323	861.374	8.62646	870	0.00991547	0.236123
											0.7001	866.564	4.43591	862.128	8.87182	871	0.0101858	0.245353
											0.698	867.438	4.56173	862.877	9.12347	872	0.0104627	0.251645
											0.6958	868.309	4.69076	863.618	9.38152	873	0.0107463	0.258048
											0.6916	869.177	4.82304	864.354	9.64609	874	0.0110367	0.264561
											0.6894	870.041	4.95864	865.083	9.91727	875	0.011334	0.271183
											0.6851	870.902	5.0976	865.805	10.1952	876	0.0116383	0.277914
											0.683	871.76	5.23997	866.52	10.4799	877	0.0119498	0.284753
											0.6809	872.614	5.38583	867.228	10.7717	878	0.0122684	0.305899
											0.6809	873.465	5.5352	867.93	11.0704	879	0.0125943	0.305899
											0.6809	874.312	5.68815	868.624	11.3763	880	0.0129276	0.305899
											0.6809	875.155	5.84473	869.311	11.6895	881	0.0132684	0.305899
											0.6809	875.995	6.00499	869.99	12.01	882	0.0136167	0.305899
											0.6787	876.831	6.16897	870.662	12.3379	883	0.0139727	0.327957
											0.6766	877.663	6.33672	871.327	12.6734	884	0.0143365	0.335504
											0.6744	878.492	6.50829	871.983	13.0166	885	0.014708	0.343143
											0.6722	879.316	6.68373	872.633	13.3675	886	0.0150874	0.350873
											0.6278	880.137	6.86308	873.274	13.7262	887	0.0154748	0.362632
											0.6278	880.954	7.04638	873.907	14.0928	888	0.0158702	0.362632
											0.6163	881.766	7.23367	874.533	14.4673	889	0.0162737	0.424019
											0.6163	882.575	7.42499	875.15	14.85	890	0.0166854	0.424019
											0.6163	883.38	7.62038	875.759	15.2408	891	0.0171052	0.424019
											0.6163	884.18	7.81988	876.36	15.6398	892	0.0175334	0.424019
											0.6163	884.976	8.02352	876.953	16.047	893	0.0179698	0.424019
											0.6163	885.769	8.23132	877.537	16.4626	894	0.0184146	0.424019
											0.6163	886.557	8.44334	878.113	16.8867	895	0.0188678	0.424019
											0.6163	887.34	8.65958	878.681	17.3192	896	0.0193294	0.424019
											0.6163	888.12	8.88008	879.24	17.7602	897	0.0197995	0.424019
											0.6163	888.895	9.10486	879.79	18.2097	898	0.0202781	0.424019
											0.6163	889.666	9.33394	880.332	18.6679	899	0.0207652	0.424019
											0.6163	890.433	9.56735	880.865	19.1347	900	0.0212608	0.424019
											0.6163	891.195	9.8051	881.39	19.6102	901	0.0217649	0.424019
											0.5949	891.953	10.0472	881.906	20.0944	902	0.0222776	0.488579
											0.5949	892.706	10.2937	882.413	20.5874	903	0.0227989	0.488579
											0.5669	893.455	10.5445	882.911	21.0891	904	0.0233286	0.510492
											0.5669	894.2	10.7998	883.4	21.5996	905	0.0238669	0.510492
											0.5669	894.941	11.0594	883.881	22.1189	906	0.0244137	0.510492
											0.5529	895.677	11.3235	884.353	22.6469	907	0.0249691	0.528081
											0.5389	896.408	11.5919	884.816	23.1838	908	0.0255328	0.541281
											0.5389	897.135	11.8647	885.271	23.7295	909	0.0261051	0.541281
											0.4216	897.858	12.142	885.716	24.284	910	0.0266857	0.554471
											0.4125	898.576	12.4236	886.153	24.8472	911	0.0272747	0.56325
											0.2918	899.29	12.7096	886.581	25.4192	912	0.027872	0.572013
											0.2222	900	13	887	26	913	0.0284775	0.580754
											0.2177	900.705	13.2947	887.411	26.5894	914	0.0290913	0.589469
											0.1696	901.406	13.5938	887.812	27.1876	915	0.0297132	0.602482
											0.1696	902.103	13.8972	888.206	27.7944	916	0.0303432	0.602482
											0.1391	902.795	14.2049	888.59	28.4098	917	0.0309813	0.615411
											0.137	903.483	14.5169	888.966	29.0338	918	0.0316272	0.623977
											0.09761	904.167	14.8331	889.334	29.6663	919	0.032281	0.632493
											0.09682	904.846	15.1536	889.693	30.3072	920	0.0329426	0.640957
											0.08434	905.522	15.4783	890.043	30.9566	921	0.0336119	0.653546
											0.08434	906.193	15.8072	890.386	31.6143	922	0.0342888	0.653546
											0.07412	906.86	16.1401	890.72	32.2803	923	0.0349732	0.665993
											0.06007	907.523	16.4772	891.046	32.9545	924	0.035665	0.674207
											0.05498	908.182	16.8184	891.363	33.6368	925	0.0363642	0.682349
											0.05078	908.836	17.1636	891.673	34.3273	926	0.0370705	0.690415
											0.04433	909.487	17.5128	891.974	35.0257	927	0.0377839	0.698403
											0.04182	910.134	17.866	892.268	35.732	928	0.0385043	0.71413
											0.04182	910.777	18.223	892.554	36.4461	929	0.0392315	0.71413
											0.04182	911.416	18.584	892.832	37.1679	930	0.0399655	0.71413
											0.03966	912.051	18.9487	893.103	37.8974	931	0.0407062	0.729506
											0.03863	912.683	19.3172	893.366	38.6345	932	0.0414533	0.737056
											0.03779	913.31	19.6895	893.621	39.379	933	0.0422069	0.744511
											0.03617	913.935	20.0654	893.869	40.1309	934	0.0429667	0.751868
											0.03051	914.555	20.445	894.11	40.89	935	0.0437326	0.773336
											0.03051	915.172	20.8281	894.344	41.6563	936	0.0445046	0.773336
											0.03051	915.785	21.2148	894.57	42.4296	937	0.0452824	0.773336
											0.03051	916.395	21.6049	894.79	43.2099	938	0.046066	0.773336
											0.03051	917.002	21.9985	895.003	43.997	939	0.0468552	0.773336
											0.02972	917.605	22.3954	895.209	44.7909	940	0.0476498	0.793862
											0.029	918.204	22.7957	895.409	45.5913	941	0.0484499	0.800489
											0.02836	918.801	23.1992	895.602	46.3983	942	0.0492551	0.807006
											0.02777	919.394	23.6059	895.788	47.2118	943	0.0500655	0.825895
											0.02777	919.984	24.0157	895.969	48.0315	944	0.0508808	0.825895
											0.02777	920.571	24.4287	896.143	48.8573	945	0.0517009	0.825895
											0.02777	921.155	24.8447	896.311	49.6893	946	0.0525257	0.825895
											0.02777	921.736	25.2636	896.473	50.5272	947	0.0533551	0.825895
											0.0255	922.314	25.6855	896.629	51.371	948	0.0541888	0.84378
											0.02515	922.89	26.1103	896.779	52.2205	949	0.0550269	0.857915
											0.02515	923.462	26.5378	896.924	53.0757	950	0.0558691	0.857915
											0.02515	924.032	26.9682	897.064	53.9363	951	0.0567154	0.857915
											0.02515	924.599	27.4012	897.198	54.8024	952	0.0575655	0.857915
											0.02483	925.163	27.8369	897.326	55.6737	953	0.0584194	0.871353
											0.02453	925.725	28.2751	897.45	56.5503	954	0.059277	0.879085
											0.02453	926.284	28.7159	897.568	57.4319	955	0.0601381	0.879085
											0.02425	926.841	29.1592	897.682	58.3184	956	0.0610025	0.886571
											0.02374	927.395	29.6049	897.79	59.2098	957	0.0618703	0.891427
											0.0233	927.947	30.053	897.894	60.106	958	0.0627411	0.896176
											0.02291	928.497	30.5034	897.993	61.0068	959	0.063615	0.900818
											0.02257	929.044	30.9561	898.088	61.9122	960	0.0644919	0.905356
											0.02241	929.589	31.411	898.178	62.822	961	0.0653715	0.90979
											0.02226	930.132	31.868	898.264	63.7361	962	0.0662537	0.914121
											0.02198	930.673	32.3272	898.346	64.6544	963	0.0671386	0.918351
											0.02186	931.212	32.7885	898.423	65.5769	964	0.0680258	0.924508
											0.02186	931.748	33.2517	898.497	66.5034	965	0.0689155	0.924508
											0.02174	932.283	33.7169	898.566	67.4339	966	0.0698073	0.930445
											0.02162	932.816	34.1841	898.632	68.3681	967	0.0707013	0.934282
											0.02151	933.347	34.6531	898.694	69.3062	968	0.0715973	0.938025
											0.02141	933.876	35.1239	898.752	70.2478	969	0.0724952	0.941674
											0.02131	934.403	35.5965	898.807	71.1931	970	0.0733949	0.945232
											0.02121	934.929	36.0709	898.858	72.1418	971	0.0742963	0.9487
											0.02112	935.453	36.5469	898.906	73.0938	972	0.0751994	0.95208
											0.02095	935.975	37.0246	898.951	74.0492	973	0.076104	0.955373
											0.02079	936.496	37.5039	898.992	75.0078	974	0.07701	0.95858
											0.02064	937.015	37.9847	899.031	75.9695	975	0.0779174	0.961703
											0.0205	937.533	38.4671	899.066	76.9342	976	0.078826	0.964745
											0.02038	938.049	38.951	899.098	77.9019	977	0.0797358	0.967706
											0.02032	938.564	39.4363	899.127	78.8725	978	0.0806467	0.971999
											0.02032	939.077	39.9229	899.154	79.8459	979	0.0815586	0.971999
											0.02009	939.589	40.411	899.178	80.822	980	0.0824714	0.977457
											0.02009	940.1	40.9004	899.199	81.8008	981	0.0833851	0.977457
											0.02004	940.609	41.3911	899.218	82.7821	982	0.0842995	0.981357
											0.01994	941.117	41.883	899.234	83.766	983	0.0852146	0.983868
											0.01985	941.624	42.3762	899.248	84.7523	984	0.0861304	0.98631
											0.01981	942.13	42.8705	899.259	85.741	985	0.0870467	0.989845
											0.01981	942.634	43.366	899.268	86.732	986	0.0879635	0.989845
											0.01976	943.137	43.8626	899.275	87.7252	987	0.0888807	0.993234
											0.01968	943.64	44.3603	899.279	88.7206	988	0.0897982	0.99648
											0.01968	944.141	44.8591	899.282	89.7181	989	0.090716	0.99648
											0.0196	944.641	45.3589	899.282	90.7177	990	0.0916341	0.999588
											0.01952	945.14	45.8597	899.281	91.7193	991	0.0925523	1
											0.01945	945.639	46.3614	899.277	92.7228	992	0.0934706	1
											0.01938	946.136	46.8641	899.272	93.7282	993	0.094389	1
											0.01931	946.632	47.3677	899.265	94.7355	994	0.0953073	1
											0.01928	947.128	47.8723	899.255	95.7445	995	0.0962256	1
											0.01919	947.622	48.3776	899.245	96.7553	996	0.0971438	1
											0.01916	948.116	48.8838	899.232	97.7677	997	0.0980619	1
											0.01913	948.609	49.3909	899.218	98.7817	998	0.0989797	1
											0.01907	949.101	49.8987	899.203	99.7973	999	0.0998972	1
											0.01901	949.593	50.4072	899.186	100.814	1000	0.100814	1
											0.01896	950.083	50.9166	899.167	101.833	1001	0.101731	1
											0.0189	950.573	51.4266	899.147	102.853	1002	0.102648	1
											0.01885	951.063	51.9374	899.125	103.875	1003	0.103564	1
											0.01878	951.551	52.4488	899.102	104.898	1004	0.10448	1
											0.01871	952.039	52.9608	899.078	105.922	1005	0.105395	1
											0.01868	952.526	53.4736	899.053	106.947	1006	0.106309	1
											0.01866	953.013	53.9869	899.026	107.974	1007	0.107223	1
											0.01862	953.499	54.5008	898.998	109.002	1008	0.108137	1
											0.01859	953.985	55.0154	898.969	110.031	1009	0.109049	1
											0.01859	954.47	55.5304	898.939	111.061	1010	0.109961	1
											0.01857	954.954	56.0461	898.908	112.092	1011	0.110873	1
											0.01855	955.438	56.5622	898.876	113.124	1012	0.111783	1
											0.01853	955.921	57.0789	898.842	114.158	1013	0.112693	1
											0.01849	956.404	57.5961	898.808	115.192	1014	0.113602	1
											0.01842	956.886	58.1137	898.773	116.227	1015	0.11451	1
											0.01842	957.368	58.6318	898.736	117.264	1016	0.115417	1
											0.01836	957.85	59.1504	898.699	118.301	1017	0.116323	1
											0.01834	958.331	59.6694	898.661	119.339	1018	0.117229	1
											0.01832	958.811	60.1889	898.622	120.378	1019	0.118133	1
											0.0183	959.291	60.7087	898.583	121.417	1020	0.119037	1
											0.01829	959.771	61.229	898.542	122.458	1021	0.119939	1
											0.01825	960.25	61.7497	898.501	123.499	1022	0.120841	1
											0.01821	960.729	62.2707	898.459	124.541	1023	0.121741	1
											0.01817	961.208	62.7921	898.416	125.584	1024	0.122641	1
											0.01814	961.686	63.3138	898.372	126.628	1025	0.123539	1
											0.01812	962.164	63.8359	898.328	127.672	1026	0.124436	1
											0.01806	962.642	64.3583	898.283	128.717	1027	0.125333	1
											0.01803	963.119	64.881	898.238	129.762	1028	0.126228	1
											0.01799	963.596	65.4041	898.192	130.808	1029	0.127122	1
											0.01796	964.073	65.9274	898.145	131.855	1030	0.128014	1
											0.01791	964.549	66.4511	898.098	132.902	1031	0.128906	1
											0.01791	965.025	66.975	898.05	133.95	1032	0.129796	1
											0.01782	965.501	67.4992	898.002	134.998	1033	0.130686	1
											0.01779	965.976	68.0236	897.953	136.047	1034	0.131574	1
											0.01776	966.452	68.5483	897.903	137.097	1035	0.132461	1
											0.01772	966.927	69.0733	897.853	138.147	1036	0.133346	1
											0.01769	967.401	69.5985	897.803	139.197	1037	0.13423	1
											0.01766	967.876	70.1239	897.752	140.248	1038	0.135114	1
											0.01763	968.35	70.6496	897.701	141.299	1039	0.135995	1
											0.01763	968.825	71.1755	897.649	142.351	1040	0.136876	1
											0.0176	969.298	71.7016	897.597	143.403	1041	0.137755	1
											0.01753	969.772	72.2279	897.544	144.456	1042	0.138633	1
											0.0175	970.246	72.7544	897.491	145.509	1043	0.13951	1
											0.01747	970.719	73.281	897.438	146.562	1044	0.140385	1
											0.01744	971.192	73.8079	897.384	147.616	1045	0.141259	1
											0.01743	971.665	74.335	897.33	148.67	1046	0.142132	1
											0.01741	972.138	74.8622	897.276	149.724	1047	0.143003	1
											0.01738	972.61	75.3896	897.221	150.779	1048	0.143873	1
											0.01737	973.083	75.9171	897.166	151.834	1049	0.144742	1
											0.01735	973.555	76.4448	897.11	152.89	1050	0.145609	1
											0.01732	974.027	76.9727	897.055	153.945	1051	0.146475	1
											0.01731	974.499	77.5007	896.999	155.001	1052	0.14734	1
											0.01728	974.971	78.0289	896.942	156.058	1053	0.148203	1
											0.01728	975.443	78.5572	896.886	157.114	1054	0.149065	1
											0.01726	975.914	79.0856	896.829	158.171	1055	0.149925	1
											0.01723	976.386	79.6142	896.772	159.228	1056	0.150784	1
											0.0172	976.857	80.1429	896.714	160.286	1057	0.151642	1
											0.01715	977.328	80.6717	896.657	161.343	1058	0.152498	1
											0.01712	977.799	81.2006	896.599	162.401	1059	0.153353	1
											0.01703	978.27	81.7296	896.541	163.459	1060	0.154207	1
											0.01702	978.741	82.2588	896.482	164.518	1061	0.155059	1
											0.01699	979.212	82.7881	896.424	165.576	1062	0.15591	1
											0.01697	979.683	83.3174	896.365	166.635	1063	0.156759	1
											0.01696	980.153	83.8469	896.306	167.694	1064	0.157607	1
											0.01694	980.624	84.3764	896.247	168.753	1065	0.158453	1
											0.01692	981.094	84.9061	896.188	169.812	1066	0.159298	1
											0.01689	981.564	85.4358	896.128	170.872	1067	0.160142	1
											0.01686	982.034	85.9657	896.069	171.931	1068	0.160984	1
											0.01685	982.504	86.4956	896.009	172.991	1069	0.161825	1
											0.01683	982.974	87.0256	895.949	174.051	1070	0.162665	1
											0.0168	983.444	87.5557	895.889	175.111	1071	0.163503	1
											0.01679	983.914	88.0858	895.828	176.172	1072	0.164339	1
											0.01679	984.384	88.616	895.768	177.232	1073	0.165174	1
											0.01678	984.854	89.1463	895.707	178.293	1074	0.166008	1
											0.01673	985.323	89.6767	895.647	179.353	1075	0.16684	1
											0.01669	985.793	90.2072	895.586	180.414	1076	0.167671	1
											0.01666	986.262	90.7377	895.525	181.475	1077	0.168501	1
											0.01664	986.732	91.2682	895.464	182.536	1078	0.169329	1
											0.01661	987.201	91.7989	895.402	183.598	1079	0.170155	1
											0.01658	987.67	92.3295	895.341	184.659	1080	0.170981	1
											0.01655	988.14	92.8603	895.279	185.721	1081	0.171804	1
											0.01654	988.609	93.3911	895.218	186.782	1082	0.172627	1
											0.01651	989.078	93.922	895.156	187.844	1083	0.173448	1
											0.0165	989.547	94.4529	895.094	188.906	1084	0.174267	1
											0.01649	990.016	94.9838	895.032	189.968	1085	0.175085	1
											0.01647	990.485	95.5148	894.97	191.03	1086	0.175902	1
											0.01645	990.954	96.0459	894.908	192.092	1087	0.176717	1
											0.01636	991.423	96.577	894.846	193.154	1088	0.177531	1
											0.01634	991.892	97.1081	894.784	194.216	1089	0.178344	1
											0.01631	992.361	97.6393	894.721	195.279	1090	0.179155	1
											0.01628	992.829	98.1705	894.659	196.341	1091	0.179964	1
											0.01626	993.298	98.7018	894.596	197.404	1092	0.180773	1
											0.01623	993.767	99.2331	894.534	198.466	1093	0.181579	1
											0.01619	994.236	99.7644	894.471	199.529	1094	0.182385	1
											0.01619	994.704	100.296	894.408	200.592	1095	0.183189	1
											0.01615	995.173	100.827	894.346	201.654	1096	0.183991	1
											0.01612	995.641	101.359	894.283	202.717	1097	0.184792	1
											0.01612	996.11	101.89	894.22	203.78	1098	0.185592	1
											0.01611	996.578	102.422	894.157	204.843	1099	0.186391	1
											0.01609	997.047	102.953	894.094	205.906	1100	0.187188	1
											0.01607	997.515	103.485	894.03	206.97	1101	0.187983	1
											0.01605	997.984	104.016	893.967	208.033	1102	0.188777	1
											0.01605	998.452	104.548	893.904	209.096	1103	0.18957	1
											0.01604	998.92	105.08	893.841	210.159	1104	0.190362	1
											0.01595	999.389	105.611	893.777	211.223	1105	0.191152	1
											0.01592	999.857	106.143	893.714	212.286	1106	0.19194	1
											0.01592	1000.33	106.675	893.65	213.35	1107	0.192728	1
											0.0159	1000.79	107.207	893.587	214.413	1108	0.193514	1
											0.01587	1001.26	107.738	893.523	215.477	1109	0.194298	1
											0.01586	1001.73	108.27	893.46	216.54	1110	0.195081	1
											0.01583	1002.2	108.802	893.396	217.604	1111	0.195863	1
											0.01578	1002.67	109.334	893.332	218.668	1112	0.196644	1
											0.01575	1003.13	109.866	893.269	219.731	1113	0.197423	1
											0.01572	1003.6	110.398	893.205	220.795	1114	0.1982	1
											0.0157	1004.07	110.929	893.141	221.859	1115	0.198977	1
											0.01567	1004.54	111.461	893.077	222.923	1116	0.199752	1
											0.01562	1005.01	111.993	893.013	223.987	1117	0.200525	1
											0.01559	1005.47	112.525	892.95	225.05	1118	0.201297	1
											0.01557	1005.94	113.057	892.886	226.114	1119	0.202068	1

## Sheet: Search Summary
	ProteinPilot™ Software Report
	Template Version	1.00 light report					Search Properties
	Summary of Identification Yields						General
	Data Level	FDR Type	FDR	ID Yield			Group filename	Supplementary File 1.group
Identification Yield at FDR Threshold	Protein	Local	0.01	65			Start date	2019-03-25 13:15:07
	Protein		0.05	65			Start time	03/25/2019 13:15:07
	Protein		0.1	65			User name	Admin-PC\Admin
	Protein	Global	0.01	65
	Protein		0.05	68			Search Input
	Protein		0.1	68			Number of spectra in search	9913
	Distinct peptide	Local	0.01	225			Number of input files	1
	Distinct peptide		0.05	241
	Distinct peptide		0.1	251			Search Method
	Distinct peptide	Global	0.01	259			Sample Type	Identification
	Distinct peptide		0.05	292			Cysteine Alkylation	Iodoacetic acid
	Distinct peptide		0.1	317			Digestion	Trypsin
	Spectral	Local	0.01	766			Special Factors
	Spectral		0.05	815			Instrument	TripleTOF 5600
	Spectral		0.1	838			Species
	Spectral	Global	0.01	870			Search Effort	Thorough
	Spectral		0.05	942			ID Focus	Biological modifications
	Spectral		0.1	999			FDR Analysis	Yes
							Quantitation
Corresponding Confidence in ProteinPilot™ Software	Protein	Local	0.01	0.99			Background Correction	No
	Protein		0.05	0.99			Bias Correction	Yes
	Protein		0.1	0.99			Channel to use as denominator in ratios
	Protein	Global	0.01	0.99			Modified Data Dictionary or Parameter Translation	No
	Protein		0.05	0.108749
	Protein		0.1	0.108749			Database Searched
	Distinct peptide	Local	0.01	1			Database filename	C:\AB SCIEX\ProteinPilot Data\SearchDatabases\uniprot-proteome_UP000000438 Picrophilus torridus.fasta
	Distinct peptide		0.05	0.8314			Number of Proteins in Database	1535
	Distinct peptide		0.1	0.8074			Number of proteins searched	3070
	Distinct peptide	Global	0.01	0.7881
	Distinct peptide		0.05	0.5949			Hardware and Software Environment
	Distinct peptide		0.1	0.02226			RAM (MB)	65035
	Spectral	Local	0.01	0.8111			Computer name	ADMIN-PC
	Spectral		0.05	0.7704			Number of cores in computer	24
	Spectral		0.1	0.7461			Number of threads (double cores if hyperthreading on)	48
	Spectral	Global	0.01	0.7065			Number of cores licensed to use	8
	Spectral		0.05	0.02836			Operating system	Windows 7 Professional Service Pack 1 (6.1.7601)
	Spectral		0.1	0.01907			ProteinPilot Software Version	5.0.1.0, 4895
							Paragon Algorithm Version	5.0.1.0, 4874

## Sheet: Advanced Metadata
	Advanced Metadata
	Parameters - Search Dimension Factors
	Number of segments the input data are broken into	3
	Number of searches per segment (2 for Thorough, 1 for Rapid)	2
	Number of apparent sub-searches in group file	6
	Do reversed search	TRUE
	Do separate searches for each plex in MS1 quantitation	FALSE
	Maximum number of hypotheses to keep per spectrum	15
	Parameters - Identification
	MS1 initial mass error tolerance type	dalton
	MS1 initial mass error tolerance value	0.05
	MS2 initial mass error tolerance type	dalton
	MS2 initial mass error tolerance value	0.1
	MS1 final mass error standard deviation type	dalton
	MS1 final mass error standard deviation value	0.0011
	MS2 final mass error standard deviation type	dalton
	MS2 final mass error standard deviation value	0.01
	Use multi-precursor search function	TRUE
	Maximum number of different precursor masses to try to match to in the Fraglet stage when doing multi-precursor search	5
	Maximum dynamic range gap of secondary precursors vs primary precursor in the Fraglet stage when doing multi-precursor search	10
	Maximum number of different precursor masses to try to match to in the Taglet stage when doing multi-precursor search	1
	Maximum dynamic range gap of secondary precursors vs primary precursor in the Taglet stage when doing multi-precursor search	3
	First charge state to consider when precursor z is not determined	2
	Probability of first charge state to consider when precursor z is not determined	1
	Second charge state to consider when precursor z is not determined	3
	Probability of second charge state to consider when precursor z is not determined	1
	Third charge state to consider when precursor z is not determined	4
	Probability of third charge state to consider when precursor z is not determined	1
	Fourth charge state to consider when precursor z is not determined
	Probability of fourth charge state to consider when precursor z is not determined
	Parameters - Protein Grouping
	Use Bayesian protein confidence calculation	TRUE
	Use peptide FDR analysis to recalibrate peptide confidences	TRUE
	In mid-Pro Group, minimum Intersection ProtScore to be in Same Group	4
	In mid-Pro Group, minimum Unused ProtScore to keep a Group	0.1
	In mid-Pro Group, keep competitor proteins with ProtScore units from winner	6
	In final Pro Group, minimum Intersection ProtScore to be in same group	1.3
	In final Pro Group, minimum Unused ProtScore to keep a group	0.0458
	In final Pro Group, keep competitor proteins with ProtScore units from winner	2
	Parameters - Quantitation
	Do isobaric quant background correction algorithm	FALSE
	Normalize the central tendency of protein ratios to be unity	TRUE
	Compute protein-level ratios from the median of peptide ratios	TRUE
	Quant threshold setting no longer used	-1
	Use measures for quantitation if signal to noise is greater than	9
	Maximum number of labels allowed on a peptide for it to be used for quantitation	35
	Include extreme ratios in the protein ratio calculation if the fraction of peptides from a protein having extreme ratios is greater than	0
	Exclude quantitation data if identification confidence does not pass a threshold value	TRUE
	Exclude quantitation data if a minimum intensity is not passed	TRUE
	Exclude quantitation data based on discordant peptide logic	TRUE
	Exclude quantitation data using sharing logic	TRUE
	Minimum protein confidence to consider a protein confident and capable of excluding spectra as shared	1.3
	Minimum peptide percent confidence from a confident protein to consider a spectrum shared	15
	Minimum peptide confidence to be used for quantitation	15
	Consider a peptide discordant if joint feature probability less than	0.3
	Parameters - Non-Functional
	Show results only for distinct peptides, suppressing redundancy	FALSE
	Do not store MS1 level data	FALSE
	Statistics - Processing Times
	Start time - Search	03/25/2019 13:15:07
	End time - Search	03/25/2019 13:25:01
	Start time - Identification algorithm stages	03/25/2019 13:22:06
	End time - Identification algorithm stages	03/25/2019 13:24:56
	Start time - Signal processing stage	03/25/2019 13:15:08
	End time - Signal processing stage	03/25/2019 13:22:06
	Start time - Waiting stage	03/25/2019 13:22:06
	End time - Waiting stage	03/25/2019 13:22:06
	Start time - Fraglet Algorithm search stage	03/25/2019 13:22:10
	End time - Fraglet Algorithm search stage	03/25/2019 13:22:14
	Start time - Mid-Pro Group Algorithm stage	03/25/2019 13:22:14
	End time - Mid-Pro Group Algorithm stage	03/25/2019 13:22:22
	Start time - Taglet Algorithm search stage	03/25/2019 13:22:22
	End time - Taglet Algorithm search stage	03/25/2019 13:24:33
	Start time - Final Pro Group Algorithm stage	03/25/2019 13:24:33
	End time - Final Pro Group Algorithm stage	03/25/2019 13:24:56
	Start time - FDR analysis stage	03/25/2019 13:24:56
	End time - FDR analysis stage	03/25/2019 13:25:01
	Clock time duration - Full search (min)	9.89658
	Clock time duration - Identification algorithm stages (min)	2.83255
	Clock time duration - Signal processing stage (min)	6.97095
	Clock time duration - Waiting stage (min)	0.00181667
	Clock time duration - Fraglet Algorithm stage (min)	0.0655167
	Clock time duration - Mid-Pro Group Algorithm stage (min)	0.130517
	Clock time duration - Taglet Algorithm stage (min)	2.18437
	Clock time duration - Pro Group Algorithm stage (min)	0.381667
	Clock time duration - FDR Analysis (min)	0.0855333
	Clock time not accounted for in measured stages	0.0762167
	CPU time duration - Signal Processing stage (min)
	CPU time duration - Fraglet Algorithm stage (min)	0.191617
	CPU time duration - Mid-Pro Group Algorithm stage (min)	0.334867
	CPU time duration - Taglet Algorithm stage (min)	5.93297
	CPU time duration - Pro Group Algorithm stage (min)	0.36425
	Percent of clock time - Identification Algorithm stages	0.286215
	Percent of clock time - Signal Processing stage	0.704379
	Percent of clock time - Waiting stage	0.000183565
	Percent of clock time - Fraglet Algorithm stage	0.00662013
	Percent of clock time - Mid-Pro Group Algorithm stage	0.0131881
	Percent of clock time - Taglet Algorithm stage	0.220719
	Percent of clock time - Pro Group Algorithm stage	0.0385655
	Percent of clock time - FDR Analysis	0.00864271
	Statistics - Processing Rates
	Clock time rate (sec/spect) - Full Search	0.0599006
	Clock time rate (sec/spect) - Identification Algorithm stages	0.0171445
	Clock time rate (sec/spect) - Signal processing stage	0.0421928
	Clock time rate (sec/spect) - Waiting stage	1.09957e-05
	Clock time rate (sec/spect) - Fraglet Algorithm stage	0.00039655
	Clock time rate (sec/spect) - Mid-Pro Group Algorithm stage	0.000789973
	Clock time rate (sec/spect) - Taglet Algorithm stage	0.0132212
	Clock time rate (sec/spect) - Pro Group Algorithm stage	0.0023101
	Clock time rate (sec/spect) - FDR Analysis	0.000517704
	CPU time rate (sec/spect) - Signal processing stage
	CPU time rate (sec/spect) - Fraglet Algorithm stage	0.00115979
	CPU time rate (sec/spect) - Mid-Pro Group Algorithm stage	0.00202683
	CPU time rate (sec/spect) - Taglet Algorithm stage	0.0359102
	CPU time rate (sec/spect) - Pro Group Algorithm stage	0.00220468
	Clock time rate (sec/spect/DB protein) - Full search	1.95116e-05
	Clock time rate (sec/spect/DB protein) - Identification algorithm stages	5.58451e-06
	Clock time rate (sec/spect/DB protein) - Signal processing stage	1.37436e-05
	Clock time rate (sec/spect/DB protein) - Waiting stage	3.58165e-09
	Clock time rate (sec/spect/DB protein) - Fraglet Algorithm stage	1.29169e-07
	Clock time rate (sec/spect/DB protein) - Mid-Pro Group Algorithm stage	2.5732e-07
	Clock time rate (sec/spect/DB protein) - Taglet Algorithm stage	4.30659e-06
	Clock time rate (sec/spect/DB protein) - Pro Group Algorithm stage	7.52475e-07
	Clock time rate (sec/spect/DB protein) - FDR Analysis	1.68633e-07
	CPU time rate (sec/spect/DB protein) - Signal processing stage
	CPU time rate (sec/spect/DB protein) - Fraglet Algorithm stage	3.77782e-07
	CPU time rate (sec/spect/DB protein) - Mid-Pro Group Algorithm stage	6.60206e-07
	CPU time rate (sec/spect/DB protein) - Taglet Algorithm stage	1.16971e-05
	CPU time rate (sec/spect/DB protein) - Pro Group Algorithm stage	7.18137e-07
	Statistics - Extent of Distribution
	Distribution factor - CPU vs. clock time - Fraglet Algorithm stage	2.9247
	Distribution factor - CPU vs. clock time - Mid-Pro Group Algorithm stage	2.5657
	Distribution factor - CPU vs. clock time - Taglet Algorithm stage	2.7161
	Distribution factor - CPU vs. clock time - Pro Group Algorithm stage	0.954367
	Ratio of distribution factor to number of search segments - Fraglet Algorithm stage	0.9749
	Ratio of distribution factor to number of search segments - Mid-Pro Group Algorithm stage	0.855233
	Ratio of distribution factor to number of search segments - Taglet Algorithm stage	0.905368
	Ratio of distribution factor to number of search segments - Pro Group Algorithm stage	0.318122
	Ratio of distribution factor to number of licensed cores - Fraglet Algorithm stage	0.365588
	Ratio of distribution factor to number of licensed cores - Mid-Pro Group Algorithm stage	0.320713
	Ratio of distribution factor to number of licensed cores - Taglet Algorithm stage	0.339513
	Ratio of distribution factor to number of licensed cores - Pro Group Algorithm stage	0.119296
	Statistics - Search Segmentation
	Average number of spectra per segment	3304.33
	Standard deviation of number of spectra per segment	16.8365
	Maximum number of spectra per segment	3326
	Minimum number of spectra per segment	3292

## Sheet: Speed and Distribution Analysis
		Duration				Clock Rates			CPU Rates			Extent of Search Distribution
	Processing Stage	Clock Time (min)	Percent	CPU Time (min)		Sec/Spectrum	Sec/Spectrum per DB Protein		Sec/Spectrum	Sec/Spectrum per DB Protein		Fundamental Distribution Factor (CPU/Clock Time)	Ratio of Distribution Factor to # Segments	Ratio of Distribution Factor to # of Licensed Cores
	Signal Processing	6.97095	0.704379			0.0421928	1.37436e-05
	Waiting	0.00181667	0.000183565			1.09957e-05	3.58165e-09
	Fraglet Algorithm	0.0655167	0.00662013	0.191617		0.00039655	1.29169e-07		0.00115979	3.77782e-07		2.9247	0.9749	0.365588
	Mid-Pro Group Algorithm	0.130517	0.0131881	0.334867		0.000789973	2.5732e-07		0.00202683	6.60206e-07		2.5657	0.855233	0.320713
	Taglet Algorithm	2.18437	0.220719	5.93297		0.0132212	4.30659e-06		0.0359102	1.16971e-05		2.7161	0.905368	0.339513
	Final Pro Group Algorithm	0.381667	0.0385655	0.36425		0.0023101	7.52475e-07		0.00220468	7.18137e-07		0.954367	0.318122	0.119296
	FDR Analysis	0.0855333	0.00864271			0.000517704	1.68633e-07
	Full Search	9.89658	0.992299			0.0599006	1.95116e-05
	Time not accounted for	0.0762167

## Sheet: Single Results Table
	Single Table Summary of All Results
	Data Level	FDR Type	FDR	ID Yield			Template Version
Identification Yield at FDR Threshold	Protein	Local	0.01	65
	Protein		0.05	65			2.01
	Protein		0.1	65
	Protein	Global	0.01	65
	Protein		0.05	68
	Protein		0.1	68
	Distinct peptide	Local	0.01	225
	Distinct peptide		0.05	241
	Distinct peptide		0.1	251
	Distinct peptide	Global	0.01	259
	Distinct peptide		0.05	292
	Distinct peptide		0.1	317
	Spectral	Local	0.01	766
	Spectral		0.05	815
	Spectral		0.1	838
	Spectral	Global	0.01	870
	Spectral		0.05	942
	Spectral		0.1	999
Corresponding Confidence in ProteinPilot™ Software	Protein	Local	0.01	0.99
	Protein		0.05	0.99
	Protein		0.1	0.99
	Protein	Global	0.01	0.99
	Protein		0.05	0.108749
	Protein		0.1	0.108749
	Distinct peptide	Local	0.01	1
	Distinct peptide		0.05	0.8314
	Distinct peptide		0.1	0.8074
	Distinct peptide	Global	0.01	0.7881
	Distinct peptide		0.05	0.5949
	Distinct peptide		0.1	0.02226
	Spectral	Local	0.01	0.8111
	Spectral		0.05	0.7704
	Spectral		0.1	0.7461
	Spectral	Global	0.01	0.7065
	Spectral		0.05	0.02836
	Spectral		0.1	0.01907

[truncated: 9 more sheets: Protein FDR Summary, Distinct Peptide FDR Summary, Spectrum FDR Summary, PDST Controls, Protein Summary, Peptide Summary, Distinct Peptide Summary, Feature Summary, Single Column Summary]
