# Supplementary material for: Efficacy of signal peptide predictors in identifying signal peptides in the experimental secretome of Picrophilous torridus, a thermoacidophilic archaeon
Source: PLoS One. 2021 Aug 6;16(8):e0255826. doi: 10.1371/journal.pone.0255826 (PMC8345856; doi:10.1371/journal.pone.0255826)
Supplement: S2 File — (XLSX) [file pone.0255826.s005.xlsx]

## Sheet: Metadata
_RESULTS_version	5
RESULTS_SEARCH_STAT_search_begin_time_clock	06/14/2019 11:00:29
RESULTS_SEARCH_STAT_search_end_time_clock	06/14/2019 11:07:05
RESULTS_SEARCH_STAT_search_time_duration	2982-09-20
RESULTS_SEARCH_STAT_stage_signal_processing_begin_time_clock	06/14/2019 11:00:30
RESULTS_SEARCH_STAT_stage_signal_processing_end_time_clock	06/14/2019 11:05:34
RESULTS_SEARCH_STAT_stage_signal_processing_time_duration	2733-05-19
RESULTS_SEARCH_STAT_stage_waiting_begin_time_clock	06/14/2019 11:05:34
RESULTS_SEARCH_STAT_stage_waiting_end_time_clock	06/14/2019 11:05:34
RESULTS_SEARCH_STAT_stage_waiting_time_duration	1900-01-30
RESULTS_SEARCH_STAT_stage_searching_begin_time_clock	06/14/2019 11:05:34
RESULTS_SEARCH_STAT_stage_searching_end_time_clock	06/14/2019 11:07:01
RESULTS_SEARCH_STAT_stage_searching_time_duration	2138-09-28
RESULTS_SEARCH_STAT_stage_fdr_begin_time_clock	06/14/2019 11:07:02
RESULTS_SEARCH_STAT_stage_fdr_end_time_clock	06/14/2019 11:07:05
RESULTS_SEARCH_STAT_stage_fdr_time_duration	1909-02-01
RESULTS_SEARCH_STAT_task_fraglet_exe_begin_time_clock	06/14/2019 11:05:34
RESULTS_SEARCH_STAT_task_fraglet_exe_end_time_clock	06/14/2019 11:05:37
RESULTS_SEARCH_STAT_task_fraglet_exe_time_duration	3070
RESULTS_SEARCH_STAT_task_fraglet_exe_time_cpu	1908-04-29
RESULTS_SEARCH_STAT_task_taglet_exe_begin_time_clock	06/14/2019 11:05:40
RESULTS_SEARCH_STAT_task_taglet_exe_end_time_clock	06/14/2019 11:06:51
RESULTS_SEARCH_STAT_task_taglet_exe_time_duration	71050
RESULTS_SEARCH_STAT_task_taglet_exe_time_cpu	2094-07-18
RESULTS_SEARCH_STAT_task_progroup_begin_time_clock	06/14/2019 11:06:51
RESULTS_SEARCH_STAT_task_progroup_end_time_clock	06/14/2019 11:07:01
RESULTS_SEARCH_STAT_task_progroup_time_duration	9690
RESULTS_SEARCH_STAT_task_progroup_time_cpu	1923-01-23
RESULTS_SEARCH_STAT_task_focusing_begin_time_clock	06/14/2019 11:05:37
RESULTS_SEARCH_STAT_task_focusing_end_time_clock	06/14/2019 11:05:40
RESULTS_SEARCH_STAT_task_focusing_time_duration	3170
RESULTS_SEARCH_STAT_task_focusing_time_cpu	9141
RESULTS_SEARCH_STAT_computer_memory	65035
RESULTS_SEARCH_STAT_computer_name	ADMIN-PC
RESULTS_SEARCH_STAT_num_proteins	3070
RESULTS_SEARCH_STAT_num_residues	942526
RESULTS_SEARCH_STAT_number_cores	24
RESULTS_SEARCH_STAT_number_licensed_tasks	8
RESULTS_SEARCH_STAT_number_processors	48
RESULTS_SEARCH_STAT_os	Windows 7 Professional Service Pack 1 (6.1.7601)
RESULTS_SEARCH_1_time_cpu	2574
RESULTS_SEARCH_1_time_duration	2600
RESULTS_SEARCH_1_version	5.0.1.4874
RESULTS_SEARCH_1_xml:id	SEARCH:1:636961068298730220_0
RESULTS_SEARCH_1_PARAMETERS_chemical_data_edited	FALSE
RESULTS_SEARCH_1_PARAMETERS_do_multiprecursor_search	TRUE
RESULTS_SEARCH_1_PARAMETERS_do_reverse_search	TRUE
RESULTS_SEARCH_1_PARAMETERS_max_quant_labels	35
RESULTS_SEARCH_1_PARAMETERS_maxresults	15
RESULTS_SEARCH_1_PARAMETERS_separate_searches	FALSE
RESULTS_SEARCH_1_PARAMETERS_MSTOLERANCE_type	dalton
RESULTS_SEARCH_1_PARAMETERS_MSTOLERANCE_value	0.05
RESULTS_SEARCH_1_PARAMETERS_MSMSTOLERANCE_type	dalton
RESULTS_SEARCH_1_PARAMETERS_MSMSTOLERANCE_value	0.1
RESULTS_SEARCH_1_PARAMETERS_MS_STANDARD_DEVIATION_type	dalton
RESULTS_SEARCH_1_PARAMETERS_MS_STANDARD_DEVIATION_value	0.0011
RESULTS_SEARCH_1_PARAMETERS_MSMS_STANDARD_DEVIATION_type	dalton
RESULTS_SEARCH_1_PARAMETERS_MSMS_STANDARD_DEVIATION_value	0.01
RESULTS_SEARCH_1_PARAMETERS_FASTA_filename	C:\AB SCIEX\ProteinPilot Data\SearchDatabases\uniprot-proteome_UP000000438 Picrophilus torridus.fasta
RESULTS_SEARCH_1_PARAMETERS_AUTO_CALIBRATION_ms	TRUE
RESULTS_SEARCH_1_PARAMETERS_AUTO_CALIBRATION_msexport	FALSE
RESULTS_SEARCH_1_PARAMETERS_AUTO_CALIBRATION_msms	TRUE
RESULTS_SEARCH_1_PARAMETERS_AUTO_CALIBRATION_msmstolsdratio	2.75
RESULTS_SEARCH_1_PARAMETERS_AUTO_CALIBRATION_mstolsdratio	7
RESULTS_SEARCH_1_PARAMETERS_AUTO_CALIBRATION_squareroot	TRUE
RESULTS_SEARCH_1_PARAMETERS_AUTO_CALIBRATION_type	dalton
RESULTS_SEARCH_1_PARAMETERS_AUTO_CALIBRATION_MCP_d_s_s_f	0.0666667
RESULTS_SEARCH_1_PARAMETERS_AUTO_CALIBRATION_MCP_d_s_w_f	3
RESULTS_SEARCH_1_PARAMETERS_AUTO_CALIBRATION_MCP_m_f_r_mbc	200
RESULTS_SEARCH_1_PARAMETERS_AUTO_CALIBRATION_MCP_m_m_c	10
RESULTS_SEARCH_1_PARAMETERS_AUTO_CALIBRATION_MCP_m_m_f_s	0.25
RESULTS_SEARCH_1_PARAMETERS_AUTO_CALIBRATION_MCP_m_m_p_f	0.33
RESULTS_SEARCH_1_PARAMETERS_AUTO_CALIBRATION_MCP_m_m_p_rms_f	1
RESULTS_SEARCH_1_PARAMETERS_AUTO_CALIBRATION_MCP_m_p_t_f	1
RESULTS_SEARCH_1_PARAMETERS_AUTO_CALIBRATION_MCP_m_r_h_n_b	15
RESULTS_SEARCH_1_PARAMETERS_AUTO_CALIBRATION_MCP_m_z_n_s	99
RESULTS_SEARCH_1_PARAMETERS_AUTO_CALIBRATION_MCP_m_z_s_mn_f_r	0.0666667
RESULTS_SEARCH_1_PARAMETERS_AUTO_CALIBRATION_MCP_m_z_s_mx_f_r	0.1
RESULTS_SEARCH_1_PARAMETERS_MS_AUTO_CALIBRATION_OUT_avres	-2.09955e-10
RESULTS_SEARCH_1_PARAMETERS_MS_AUTO_CALIBRATION_OUT_c0	-2.60465e-05
RESULTS_SEARCH_1_PARAMETERS_MS_AUTO_CALIBRATION_OUT_c1minus1	4.84635e-06
RESULTS_SEARCH_1_PARAMETERS_MS_AUTO_CALIBRATION_OUT_c2	0
RESULTS_SEARCH_1_PARAMETERS_MS_AUTO_CALIBRATION_OUT_file	1
RESULTS_SEARCH_1_PARAMETERS_MS_AUTO_CALIBRATION_OUT_partnumber	1
RESULTS_SEARCH_1_PARAMETERS_MS_AUTO_CALIBRATION_OUT_polyorder	1
RESULTS_SEARCH_1_PARAMETERS_MS_AUTO_CALIBRATION_OUT_sample	1
RESULTS_SEARCH_1_PARAMETERS_MS_AUTO_CALIBRATION_OUT_squareroot	TRUE
RESULTS_SEARCH_1_PARAMETERS_MSMS_AUTO_CALIBRATION_OUT_avres	-1.0353e-07
RESULTS_SEARCH_1_PARAMETERS_MSMS_AUTO_CALIBRATION_OUT_c0	2.45703e-05
RESULTS_SEARCH_1_PARAMETERS_MSMS_AUTO_CALIBRATION_OUT_c1minus1	2.45043e-06
RESULTS_SEARCH_1_PARAMETERS_MSMS_AUTO_CALIBRATION_OUT_c2	0
RESULTS_SEARCH_1_PARAMETERS_MSMS_AUTO_CALIBRATION_OUT_file	1
RESULTS_SEARCH_1_PARAMETERS_MSMS_AUTO_CALIBRATION_OUT_partnumber	1
RESULTS_SEARCH_1_PARAMETERS_MSMS_AUTO_CALIBRATION_OUT_polyorder	1
RESULTS_SEARCH_1_PARAMETERS_MSMS_AUTO_CALIBRATION_OUT_sample	1
RESULTS_SEARCH_1_PARAMETERS_MSMS_AUTO_CALIBRATION_OUT_squareroot	TRUE
RESULTS_SEARCH_1_PARAMETERS_MAX_PRECURSORS_FRAGLET	5
RESULTS_SEARCH_1_PARAMETERS_MAX_PRECURSORS_TAGLET	1
RESULTS_SEARCH_1_PARAMETERS_PRECURSORS_DR_FRAGLET	10
RESULTS_SEARCH_1_PARAMETERS_PRECURSORS_DR_TAGLET	3
RESULTS_SEARCH_1_PARAMETERS_DEFAULT_CHARGE_STATE_1_charge	2
RESULTS_SEARCH_1_PARAMETERS_DEFAULT_CHARGE_STATE_1_probability	1
RESULTS_SEARCH_1_PARAMETERS_DEFAULT_CHARGE_STATE_2_charge	3
RESULTS_SEARCH_1_PARAMETERS_DEFAULT_CHARGE_STATE_2_probability	1
RESULTS_SEARCH_1_PARAMETERS_DEFAULT_CHARGE_STATE_3_charge	4
RESULTS_SEARCH_1_PARAMETERS_DEFAULT_CHARGE_STATE_3_probability	1
RESULTS_SEARCH_1_PARAMETERS_VERSION	5.0.1.0, 4895
RESULTS_SEARCH_1_PARAMETERS_PARAGON_VERSION	5.0.1.0, 4874
RESULTS_SEARCH_1_PARAMETERS_APPLICATION	ProteinPilot(tm) Software
RESULTS_SEARCH_1_PARAMETERS_PROGROUP_alternativedispositionmaximumfoldprobabilitydrop	100
RESULTS_SEARCH_1_PARAMETERS_PROGROUP_alternativedispositionmaximumfoldscoredrop	2
RESULTS_SEARCH_1_PARAMETERS_PROGROUP_autodiscordantpeptidethreshold	0.3
RESULTS_SEARCH_1_PARAMETERS_PROGROUP_bayesconfidencecalclulation	TRUE
RESULTS_SEARCH_1_PARAMETERS_PROGROUP_calibrateconfidence	TRUE
RESULTS_SEARCH_1_PARAMETERS_PROGROUP_compresspeptides	FALSE
RESULTS_SEARCH_1_PARAMETERS_PROGROUP_confidencepercentthresholdforexcludingothersfromquant	15
RESULTS_SEARCH_1_PARAMETERS_PROGROUP_confidencepercentthresholdforincludingselfinquant	15
RESULTS_SEARCH_1_PARAMETERS_PROGROUP_donotstoremspeaklists	FALSE
RESULTS_SEARCH_1_PARAMETERS_PROGROUP_fasta	C:\AB SCIEX\ProteinPilot Data\SearchDatabases\uniprot-proteome_UP000000438 Picrophilus torridus.fasta
RESULTS_SEARCH_1_PARAMETERS_PROGROUP_featuregroupminpepconf	0.66
RESULTS_SEARCH_1_PARAMETERS_PROGROUP_featuregroupminups	0.47
RESULTS_SEARCH_1_PARAMETERS_PROGROUP_focusingintersection	4
RESULTS_SEARCH_1_PARAMETERS_PROGROUP_focusingminimummatchconfidence	0.1
RESULTS_SEARCH_1_PARAMETERS_PROGROUP_focusingminunusedprotscore	0.1
RESULTS_SEARCH_1_PARAMETERS_PROGROUP_focusingsubsetcutoff	6
RESULTS_SEARCH_1_PARAMETERS_PROGROUP_intersection	1.3
RESULTS_SEARCH_1_PARAMETERS_PROGROUP_minimummatchconfidencecutoff	0.001
RESULTS_SEARCH_1_PARAMETERS_PROGROUP_minunusedprotscore	0.0458
RESULTS_SEARCH_1_PARAMETERS_PROGROUP_subsetcutoff	2
RESULTS_SEARCH_1_PARAMETERS_PROGROUP_unusedprotscorethresholdforexcludingothersfromquant	1.3
RESULTS_SEARCH_1_PARAMETERS_PEAKLIST_count	1906-03-22
RESULTS_SEARCH_1_PARAMETERS_PEAKLIST_filenumber	1
RESULTS_SEARCH_1_PARAMETERS_PEAKLIST_original_count	2273
RESULTS_SEARCH_1_PARAMETERS_PEAKLIST_originalfilename	D:\ESI ATPC\2019\June\13062019 (Dr Neelija)\PT.wiff
RESULTS_SEARCH_1_PARAMETERS_PEAKLIST_partnumber	1
RESULTS_SEARCH_1_PARAMETERS_QUANT_TYPE_background_correction	FALSE
RESULTS_SEARCH_1_PARAMETERS_QUANT_TYPE_bias_correction	TRUE
RESULTS_SEARCH_1_PARAMETERS_QUANT_TYPE_keep_extreme_peptides_over_fraction	0
RESULTS_SEARCH_1_PARAMETERS_QUANT_TYPE_low_confidence_check	TRUE
RESULTS_SEARCH_1_PARAMETERS_QUANT_TYPE_low_intensity_check	TRUE
RESULTS_SEARCH_1_PARAMETERS_QUANT_TYPE_median_statistic	TRUE
RESULTS_SEARCH_1_PARAMETERS_QUANT_TYPE_mod_check	TRUE
RESULTS_SEARCH_1_PARAMETERS_QUANT_TYPE_quant_threshold	-1
RESULTS_SEARCH_1_PARAMETERS_QUANT_TYPE_quant_threshold_sn	9
RESULTS_SEARCH_1_PARAMETERS_QUANT_TYPE_separate_searches	FALSE
RESULTS_SEARCH_1_PARAMETERS_QUANT_TYPE_shared_msms_check	TRUE
RESULTS_SEARCH_1_PARAMETERS_PARAGON_METHOD_SETTINGS_UI_SAMPLE_TYPE	Identification
RESULTS_SEARCH_1_PARAMETERS_PARAGON_METHOD_SETTINGS_UI_CYS_ALKYLATION	Iodoacetamide
RESULTS_SEARCH_1_PARAMETERS_PARAGON_METHOD_SETTINGS_UI_DIGESTION	Trypsin
RESULTS_SEARCH_1_PARAMETERS_PARAGON_METHOD_SETTINGS_UI_INSTRUMENT	TripleTOF 5600
RESULTS_SEARCH_1_PARAMETERS_PARAGON_METHOD_SETTINGS_UI_SEARCH_EFFORT	Thorough
RESULTS_SEARCH_1_PARAMETERS_PARAGON_METHOD_SETTINGS_UI_ID_FOCUS	Biological modifications
RESULTS_SEARCH_1_PARAMETERS_PARAGON_METHOD_SETTINGS_UI_USER_NAME	Admin-PC\Admin
RESULTS_SEARCH_1_PARAMETERS_PARAGON_METHOD_SETTINGS_UI_MACHINE_NAME	ADMIN-PC
RESULTS_SEARCH_1_PARAMETERS_PARAGON_METHOD_SETTINGS_UI_SEARCH_ID	6.36961e+17
RESULTS_SEARCH_1_PARAMETERS_PARAGON_METHOD_SETTINGS_UI_START_TIME	2019-06-14 11:00:29
RESULTS_SEARCH_1_PARAMETERS_PARAGON_METHOD_SETTINGS_UI_MIN_UNUSED_PROTSCORE	0.0458
RESULTS_SEARCH_1_PARAMETERS_PARAGON_METHOD_SETTINGS_UI_PSPEP	TRUE
RESULTS_SEARCH_2_time_cpu	70886
RESULTS_SEARCH_2_time_duration	70890
RESULTS_SEARCH_2_version	5.0.1.4874
RESULTS_SEARCH_2_xml:id	SEARCH:2:636961068298730220_0
RESULTS_SEARCH_2_PARAMETERS_chemical_data_edited	FALSE
RESULTS_SEARCH_2_PARAMETERS_do_multiprecursor_search	TRUE
RESULTS_SEARCH_2_PARAMETERS_do_reverse_search	TRUE
RESULTS_SEARCH_2_PARAMETERS_max_quant_labels	35
RESULTS_SEARCH_2_PARAMETERS_maxresults	15
RESULTS_SEARCH_2_PARAMETERS_separate_searches	FALSE
RESULTS_SEARCH_2_PARAMETERS_MSTOLERANCE_type	dalton
RESULTS_SEARCH_2_PARAMETERS_MSTOLERANCE_value	0.05
RESULTS_SEARCH_2_PARAMETERS_MSMSTOLERANCE_type	dalton
RESULTS_SEARCH_2_PARAMETERS_MSMSTOLERANCE_value	0.1
RESULTS_SEARCH_2_PARAMETERS_MS_STANDARD_DEVIATION_type	dalton
RESULTS_SEARCH_2_PARAMETERS_MS_STANDARD_DEVIATION_value	0.0011
RESULTS_SEARCH_2_PARAMETERS_MSMS_STANDARD_DEVIATION_type	dalton
RESULTS_SEARCH_2_PARAMETERS_MSMS_STANDARD_DEVIATION_value	0.01
RESULTS_SEARCH_2_PARAMETERS_FASTA_filename	C:\AB SCIEX\ProteinPilot Data\SearchDatabases\uniprot-proteome_UP000000438 Picrophilus torridus.fasta
RESULTS_SEARCH_2_PARAMETERS_AUTO_CALIBRATION_ms	TRUE
RESULTS_SEARCH_2_PARAMETERS_AUTO_CALIBRATION_msexport	FALSE
RESULTS_SEARCH_2_PARAMETERS_AUTO_CALIBRATION_msms	TRUE
RESULTS_SEARCH_2_PARAMETERS_AUTO_CALIBRATION_msmstolsdratio	2.75
RESULTS_SEARCH_2_PARAMETERS_AUTO_CALIBRATION_mstolsdratio	7
RESULTS_SEARCH_2_PARAMETERS_AUTO_CALIBRATION_squareroot	TRUE
RESULTS_SEARCH_2_PARAMETERS_AUTO_CALIBRATION_type	dalton
RESULTS_SEARCH_2_PARAMETERS_AUTO_CALIBRATION_MCP_d_s_s_f	0.0666667
RESULTS_SEARCH_2_PARAMETERS_AUTO_CALIBRATION_MCP_d_s_w_f	3
RESULTS_SEARCH_2_PARAMETERS_AUTO_CALIBRATION_MCP_m_f_r_mbc	200
RESULTS_SEARCH_2_PARAMETERS_AUTO_CALIBRATION_MCP_m_m_c	10
RESULTS_SEARCH_2_PARAMETERS_AUTO_CALIBRATION_MCP_m_m_f_s	0.25
RESULTS_SEARCH_2_PARAMETERS_AUTO_CALIBRATION_MCP_m_m_p_f	0.33
RESULTS_SEARCH_2_PARAMETERS_AUTO_CALIBRATION_MCP_m_m_p_rms_f	1
RESULTS_SEARCH_2_PARAMETERS_AUTO_CALIBRATION_MCP_m_p_t_f	1
RESULTS_SEARCH_2_PARAMETERS_AUTO_CALIBRATION_MCP_m_r_h_n_b	15
RESULTS_SEARCH_2_PARAMETERS_AUTO_CALIBRATION_MCP_m_z_n_s	99
RESULTS_SEARCH_2_PARAMETERS_AUTO_CALIBRATION_MCP_m_z_s_mn_f_r	0.0666667
RESULTS_SEARCH_2_PARAMETERS_AUTO_CALIBRATION_MCP_m_z_s_mx_f_r	0.1
RESULTS_SEARCH_2_PARAMETERS_MS_AUTO_CALIBRATION_OUT_avres	-2.09955e-10
RESULTS_SEARCH_2_PARAMETERS_MS_AUTO_CALIBRATION_OUT_c0	-2.60465e-05
RESULTS_SEARCH_2_PARAMETERS_MS_AUTO_CALIBRATION_OUT_c1minus1	4.84635e-06
RESULTS_SEARCH_2_PARAMETERS_MS_AUTO_CALIBRATION_OUT_c2	0
RESULTS_SEARCH_2_PARAMETERS_MS_AUTO_CALIBRATION_OUT_file	1
RESULTS_SEARCH_2_PARAMETERS_MS_AUTO_CALIBRATION_OUT_partnumber	1900-01-01
RESULTS_SEARCH_2_PARAMETERS_MS_AUTO_CALIBRATION_OUT_polyorder	1
RESULTS_SEARCH_2_PARAMETERS_MS_AUTO_CALIBRATION_OUT_sample	1
RESULTS_SEARCH_2_PARAMETERS_MS_AUTO_CALIBRATION_OUT_squareroot	TRUE
RESULTS_SEARCH_2_PARAMETERS_MSMS_AUTO_CALIBRATION_OUT_avres	-1.0353e-07
RESULTS_SEARCH_2_PARAMETERS_MSMS_AUTO_CALIBRATION_OUT_c0	2.45703e-05
RESULTS_SEARCH_2_PARAMETERS_MSMS_AUTO_CALIBRATION_OUT_c1minus1	2.45043e-06
RESULTS_SEARCH_2_PARAMETERS_MSMS_AUTO_CALIBRATION_OUT_c2	0
RESULTS_SEARCH_2_PARAMETERS_MSMS_AUTO_CALIBRATION_OUT_file	1
RESULTS_SEARCH_2_PARAMETERS_MSMS_AUTO_CALIBRATION_OUT_partnumber	1
RESULTS_SEARCH_2_PARAMETERS_MSMS_AUTO_CALIBRATION_OUT_polyorder	1
RESULTS_SEARCH_2_PARAMETERS_MSMS_AUTO_CALIBRATION_OUT_sample	1
RESULTS_SEARCH_2_PARAMETERS_MSMS_AUTO_CALIBRATION_OUT_squareroot	TRUE
RESULTS_SEARCH_2_PARAMETERS_MAX_PRECURSORS_FRAGLET	5
RESULTS_SEARCH_2_PARAMETERS_MAX_PRECURSORS_TAGLET	1
RESULTS_SEARCH_2_PARAMETERS_PRECURSORS_DR_FRAGLET	10
RESULTS_SEARCH_2_PARAMETERS_PRECURSORS_DR_TAGLET	3
RESULTS_SEARCH_2_PARAMETERS_DEFAULT_CHARGE_STATE_1_charge	2
RESULTS_SEARCH_2_PARAMETERS_DEFAULT_CHARGE_STATE_1_probability	1
RESULTS_SEARCH_2_PARAMETERS_DEFAULT_CHARGE_STATE_2_charge	3
RESULTS_SEARCH_2_PARAMETERS_DEFAULT_CHARGE_STATE_2_probability	1
RESULTS_SEARCH_2_PARAMETERS_DEFAULT_CHARGE_STATE_3_charge	4
RESULTS_SEARCH_2_PARAMETERS_DEFAULT_CHARGE_STATE_3_probability	1
RESULTS_SEARCH_2_PARAMETERS_VERSION	5.0.1.0, 4895
RESULTS_SEARCH_2_PARAMETERS_PARAGON_VERSION	5.0.1.0, 4874
RESULTS_SEARCH_2_PARAMETERS_APPLICATION	ProteinPilot(tm) Software
RESULTS_SEARCH_2_PARAMETERS_PROGROUP_alternativedispositionmaximumfoldprobabilitydrop	100
RESULTS_SEARCH_2_PARAMETERS_PROGROUP_alternativedispositionmaximumfoldscoredrop	2
RESULTS_SEARCH_2_PARAMETERS_PROGROUP_autodiscordantpeptidethreshold	0.3
RESULTS_SEARCH_2_PARAMETERS_PROGROUP_bayesconfidencecalclulation	TRUE
RESULTS_SEARCH_2_PARAMETERS_PROGROUP_calibrateconfidence	TRUE
RESULTS_SEARCH_2_PARAMETERS_PROGROUP_compresspeptides	FALSE
RESULTS_SEARCH_2_PARAMETERS_PROGROUP_confidencepercentthresholdforexcludingothersfromquant	15
RESULTS_SEARCH_2_PARAMETERS_PROGROUP_confidencepercentthresholdforincludingselfinquant	15
RESULTS_SEARCH_2_PARAMETERS_PROGROUP_donotstoremspeaklists	FALSE
RESULTS_SEARCH_2_PARAMETERS_PROGROUP_fasta	C:\AB SCIEX\ProteinPilot Data\SearchDatabases\uniprot-proteome_UP000000438 Picrophilus torridus.fasta
RESULTS_SEARCH_2_PARAMETERS_PROGROUP_featuregroupminpepconf	0.66
RESULTS_SEARCH_2_PARAMETERS_PROGROUP_featuregroupminups	0.47
RESULTS_SEARCH_2_PARAMETERS_PROGROUP_focusingintersection	4
RESULTS_SEARCH_2_PARAMETERS_PROGROUP_focusingminimummatchconfidence	0.1
RESULTS_SEARCH_2_PARAMETERS_PROGROUP_focusingminunusedprotscore	0.1
RESULTS_SEARCH_2_PARAMETERS_PROGROUP_focusingsubsetcutoff	6
RESULTS_SEARCH_2_PARAMETERS_PROGROUP_intersection	1.3
RESULTS_SEARCH_2_PARAMETERS_PROGROUP_minimummatchconfidencecutoff	0.001
RESULTS_SEARCH_2_PARAMETERS_PROGROUP_minunusedprotscore	0.0458
RESULTS_SEARCH_2_PARAMETERS_PROGROUP_subsetcutoff	2
RESULTS_SEARCH_2_PARAMETERS_PROGROUP_unusedprotscorethresholdforexcludingothersfromquant	1.3
RESULTS_SEARCH_2_PARAMETERS_PEAKLIST_count	2273
RESULTS_SEARCH_2_PARAMETERS_PEAKLIST_filenumber	1
RESULTS_SEARCH_2_PARAMETERS_PEAKLIST_original_count	2273
RESULTS_SEARCH_2_PARAMETERS_PEAKLIST_originalfilename	D:\ESI ATPC\2019\June\13062019 (Dr Neelija)\PT.wiff
RESULTS_SEARCH_2_PARAMETERS_PEAKLIST_partnumber	1
RESULTS_SEARCH_2_PARAMETERS_QUANT_TYPE_background_correction	FALSE
RESULTS_SEARCH_2_PARAMETERS_QUANT_TYPE_bias_correction	TRUE
RESULTS_SEARCH_2_PARAMETERS_QUANT_TYPE_keep_extreme_peptides_over_fraction	0
RESULTS_SEARCH_2_PARAMETERS_QUANT_TYPE_low_confidence_check	TRUE
RESULTS_SEARCH_2_PARAMETERS_QUANT_TYPE_low_intensity_check	TRUE
RESULTS_SEARCH_2_PARAMETERS_QUANT_TYPE_median_statistic	TRUE
RESULTS_SEARCH_2_PARAMETERS_QUANT_TYPE_mod_check	TRUE
RESULTS_SEARCH_2_PARAMETERS_QUANT_TYPE_quant_threshold	-1
RESULTS_SEARCH_2_PARAMETERS_QUANT_TYPE_quant_threshold_sn	9
RESULTS_SEARCH_2_PARAMETERS_QUANT_TYPE_separate_searches	FALSE
RESULTS_SEARCH_2_PARAMETERS_QUANT_TYPE_shared_msms_check	TRUE
RESULTS_SEARCH_2_PARAMETERS_PARAGON_METHOD_SETTINGS_UI_SAMPLE_TYPE	Identification
RESULTS_SEARCH_2_PARAMETERS_PARAGON_METHOD_SETTINGS_UI_CYS_ALKYLATION	Iodoacetamide
RESULTS_SEARCH_2_PARAMETERS_PARAGON_METHOD_SETTINGS_UI_DIGESTION	Trypsin
RESULTS_SEARCH_2_PARAMETERS_PARAGON_METHOD_SETTINGS_UI_INSTRUMENT	TripleTOF 5600
RESULTS_SEARCH_2_PARAMETERS_PARAGON_METHOD_SETTINGS_UI_SEARCH_EFFORT	Thorough
RESULTS_SEARCH_2_PARAMETERS_PARAGON_METHOD_SETTINGS_UI_ID_FOCUS	Biological modifications
RESULTS_SEARCH_2_PARAMETERS_PARAGON_METHOD_SETTINGS_UI_USER_NAME	Admin-PC\Admin
RESULTS_SEARCH_2_PARAMETERS_PARAGON_METHOD_SETTINGS_UI_MACHINE_NAME	ADMIN-PC
RESULTS_SEARCH_2_PARAMETERS_PARAGON_METHOD_SETTINGS_UI_SEARCH_ID	6.36961e+17
RESULTS_SEARCH_2_PARAMETERS_PARAGON_METHOD_SETTINGS_UI_START_TIME	2019-06-14 11:00:29
RESULTS_SEARCH_2_PARAMETERS_PARAGON_METHOD_SETTINGS_UI_MIN_UNUSED_PROTSCORE	0.0458
RESULTS_SEARCH_2_PARAMETERS_PARAGON_METHOD_SETTINGS_UI_PSPEP	TRUE
RESULTS_GROUPRESULTSUMMARY_1_confidence	0.99
RESULTS_GROUPRESULTSUMMARY_1_distinctpeptides	175
RESULTS_GROUPRESULTSUMMARY_1_proteinsbeforegroupping	36
RESULTS_GROUPRESULTSUMMARY_1_proteinsidentified	34
RESULTS_GROUPRESULTSUMMARY_1_spectraidentified	539
RESULTS_GROUPRESULTSUMMARY_2_confidence	0.95
RESULTS_GROUPRESULTSUMMARY_2_distinctpeptides	207
RESULTS_GROUPRESULTSUMMARY_2_proteinsbeforegroupping	61
RESULTS_GROUPRESULTSUMMARY_2_proteinsidentified	58
RESULTS_GROUPRESULTSUMMARY_2_spectraidentified	610
RESULTS_GROUPRESULTSUMMARY_3_confidence	0.66
RESULTS_GROUPRESULTSUMMARY_3_distinctpeptides	218
RESULTS_GROUPRESULTSUMMARY_3_proteinsbeforegroupping	67
RESULTS_GROUPRESULTSUMMARY_3_proteinsidentified	64
RESULTS_GROUPRESULTSUMMARY_3_spectraidentified	622
RESULTS_GROUPRESULTSUMMARY_4_confidence	0.100088
RESULTS_GROUPRESULTSUMMARY_4_distinctpeptides	235
RESULTS_GROUPRESULTSUMMARY_4_proteinsbeforegroupping	1900-03-22
RESULTS_GROUPRESULTSUMMARY_4_proteinsidentified	75
RESULTS_GROUPRESULTSUMMARY_4_spectraidentified	645

## Sheet: Metadata Calculations
	Subsearch	Search string	present		File index down	Part number	Spectra - 'original'	Spectra 'count' - non-empty?	max original Spectra for part	Max non-empty spectra for part	File Index for first only
	1	RESULTS_SEARCH_1_PARAMETERS_PEAKLIST_rawdatafilename		D:\ESI ATPC\2019\June\13062019 (Dr Neelija)\PT.wiff	1	1	2273	2273	2273	2273	1
	2	RESULTS_SEARCH_2_PARAMETERS_PEAKLIST_rawdatafilename		D:\ESI ATPC\2019\June\13062019 (Dr Neelija)\PT.wiff	1	1	2273	2273
1 if Rapid, 2 if Thor
2
# Segments
2
(max is 1000 segments)

## Sheet: Curated Metadata
Group file metadata term	Metadata Description (of raw extracted item)	Use Partial Match	Term in Stream	Derived (Calculated)	Value	Validation check/comments	Conversion type, if done	Conversion factor		Metadata Category	Metadata Description of Final Metadata Item (converted manually, if applicable)	Value
	Group filename			1						Attributes - General	Group filename	Supplementary File 2.group
RESULTS_SEARCH_1_PARAMETERS_PARAGON_METHOD_SETTINGS_UI_START_TIME	Start date		1		2019-06-14 11:00:29					Attributes - General	Start date	2019-06-14 11:00:29
RESULTS_SEARCH_STAT_search_begin_time_clock	Start time		1		06/14/2019 11:00:29					Attributes - General	Start time	06/14/2019 11:00:29
RESULTS_SEARCH_1_PARAMETERS_PARAGON_METHOD_SETTINGS_UI_USER_NAME	User name		1		Admin-PC\Admin					Attributes - General	User name	Admin-PC\Admin
RESULTS_SEARCH_1_xml:id	Internal search identifier number		1	1						Attributes - General	Internal search identifier number
PARAMETERS_PEAKLIST_original_count				1						Attributes - Input data	Number of spectra in search	2273
PARAMETERS_PEAKLIST_count				1						Attributes - Input data	Number of non-empty spectra in search	2273
PARAMETERS_PEAKLIST_filenumber	Number of input files	1	1	1	1					Attributes - Input data	Number of input files	1
RESULTS_SEARCH_1_PARAMETERS_PARAGON_METHOD_SETTINGS_UI_SAMPLE_TYPE	Sample Type		1		Identification					Parameters - User settings	Sample Type	Identification
RESULTS_SEARCH_1_PARAMETERS_PARAGON_METHOD_SETTINGS_UI_CYS_ALKYLATION	Cysteine Alkylation		1		Iodoacetamide					Parameters - User settings	Cysteine Alkylation	Iodoacetamide
RESULTS_SEARCH_1_PARAMETERS_PARAGON_METHOD_SETTINGS_UI_DIGESTION	Digestion		1		Trypsin					Parameters - User settings	Digestion	Trypsin
RESULTS_SEARCH_1_PARAMETERS_PARAGON_METHOD_SETTINGS_UI_SPECIAL_FACTOR	Special Factors									Parameters - User settings	Special Factors
RESULTS_SEARCH_1_PARAMETERS_PARAGON_METHOD_SETTINGS_UI_INSTRUMENT	Instrument		1		TripleTOF 5600					Parameters - User settings	Instrument	TripleTOF 5600
RESULTS_SEARCH_1_PARAMETERS_PARAGON_METHOD_SETTINGS_UI_SPECIES	Species									Parameters - User settings	Species
RESULTS_SEARCH_1_PARAMETERS_PARAGON_METHOD_SETTINGS_UI_SEARCH_EFFORT	Search Effort		1		Thorough					Parameters - User settings	Search Effort	Thorough
RESULTS_SEARCH_1_PARAMETERS_PARAGON_METHOD_SETTINGS_UI_ID_FOCUS	ID Focus		1		Biological modifications					Parameters - User settings	ID Focus	Biological modifications
RESULTS_SEARCH_1_PARAMETERS_PARAGON_METHOD_SETTINGS_UI_MIN_UNUSED_PROTSCORE	Minimum Unused ProtScore		1		0.0458					Parameters - User settings	Minimum Unused ProtScore	0.0458
RESULTS_SEARCH_1_PARAMETERS_PARAGON_METHOD_SETTINGS_UI_PSPEP	FDR Analysis		1		TRUE		Logical to English			Parameters - User settings	FDR Analysis	Yes
	Quantitation						Logical to English			Parameters - User settings	Quantitation
RESULTS_SEARCH_1_PARAMETERS_QUANT_TYPE_background_correction	Background Correction		1		FALSE		Logical to English			Parameters - User settings	Background Correction	No
RESULTS_SEARCH_1_PARAMETERS_QUANT_TYPE_bias_correction	Bias Correction		1		TRUE		Logical to English			Parameters - User settings	Bias Correction	Yes
	Channel to use as denominator in ratios									Parameters - User settings	Channel to use as denominator in ratios
RESULTS_SEARCH_1_PARAMETERS_chemical_data_edited	Modified Data Dictionary or Parameter Translation		1		FALSE		Logical to English			Parameters - User settings	Modified Data Dictionary or Parameter Translation	No
RESULTS_SEARCH_1_PARAMETERS_FASTA_filename	Database filename		1		C:\AB SCIEX\ProteinPilot Data\SearchDatabases\uniprot-proteome_UP000000438 Picrophilus torridus.fasta					Attributes - Search database	Database filename	C:\AB SCIEX\ProteinPilot Data\SearchDatabases\uniprot-proteome_UP000000438 Picrophilus torridus.fasta
				1						Attributes - Search database	Number of Proteins in Database	1535
RESULTS_SEARCH_STAT_num_proteins	Number of proteins searched		1		3070					Attributes - Search database	Number of proteins searched	3070
				1						Attributes - Search database	Number of Residues in Database	471263
RESULTS_SEARCH_STAT_num_residues	Number of residues searched		1		942526					Attributes - Search database	Number of residues searched	942526
RESULTS_SEARCH_STAT_computer_memory	RAM (MB)		1		65035					Attributes - Hardware	RAM (MB)	65035
RESULTS_SEARCH_STAT_computer_name	Computer name		1		ADMIN-PC					Attributes - Hardware	Computer name	ADMIN-PC
RESULTS_SEARCH_STAT_number_cores	Number of cores in computer		1		24					Attributes - Hardware	Number of cores in computer	24
RESULTS_SEARCH_STAT_number_processors	Number of threads (double cores if hyperthreading on)		1		48					Attributes - Hardware	Number of threads (double cores if hyperthreading on)	48
RESULTS_SEARCH_STAT_number_licensed_tasks	Number of cores licensed to use		1		8					Attributes - Software environment	Number of cores licensed to use	8
RESULTS_SEARCH_STAT_os	Operating system		1		Windows 7 Professional Service Pack 1 (6.1.7601)					Attributes - Software environment	Operating system	Windows 7 Professional Service Pack 1 (6.1.7601)
RESULTS_SEARCH_1_PARAMETERS_VERSION	ProteinPilot Software Version		1		5.0.1.0, 4895					Attributes - Software environment	ProteinPilot Software Version	5.0.1.0, 4895
RESULTS_SEARCH_1_PARAMETERS_PARAGON_VERSION	Paragon Algorithm Version		1		5.0.1.0, 4874					Attributes - Software environment	Paragon Algorithm Version	5.0.1.0, 4874
RESULTS_SEARCH_1_PARAMETERS_APPLICATION	Application name		1		ProteinPilot(tm) Software					Attributes - Software environment	Application name	ProteinPilot(tm) Software
RESULTS_GROUPRESULTSUMMARY_1_confidence	Confidence of first row in summary statistics ID statistics		1		0.99		Fraction to %	100		Statistics - Protein Summary Table	Percent Confidence of first row in Summary Statistics ID Statistics	99
RESULTS_GROUPRESULTSUMMARY_1_distinctpeptides	Distinct peptides associated with 99% confidence proteins		1		175					Statistics - Protein Summary Table	Distinct peptides associated with 99% confidence proteins	175
RESULTS_GROUPRESULTSUMMARY_1_proteinsbeforegroupping	Proteins before grouping (99% confidence)		1		36					Statistics - Protein Summary Table	Proteins before grouping (99% confidence)	36
RESULTS_GROUPRESULTSUMMARY_1_proteinsidentified	Proteins detected (99% confidence)		1		34					Statistics - Protein Summary Table	Proteins detected (99% confidence)	34
RESULTS_GROUPRESULTSUMMARY_1_spectraidentified	Spectra associated with 99% confidence proteins		1		539					Statistics - Protein Summary Table	Spectra associated with 99% confidence proteins	539
RESULTS_GROUPRESULTSUMMARY_2_confidence	Confidence of second row in Summary Statistics ID statistics		1		0.95		Fraction to %	100		Statistics - Protein Summary Table	Percent Confidence of first row in Summary Statistics ID Statistics	95
RESULTS_GROUPRESULTSUMMARY_2_distinctpeptides	Distinct peptides associated with 95% confidence proteins		1		207					Statistics - Protein Summary Table	Distinct peptides associated with 95% confidence proteins	207
RESULTS_GROUPRESULTSUMMARY_2_proteinsbeforegroupping	Proteins before grouping (95% confidence)		1		61					Statistics - Protein Summary Table	Proteins before grouping (95% confidence)	61
RESULTS_GROUPRESULTSUMMARY_2_proteinsidentified	Proteins detected (95% confidence)		1		58					Statistics - Protein Summary Table	Proteins detected (95% confidence)	58
RESULTS_GROUPRESULTSUMMARY_2_spectraidentified	Spectra associated with 95% confidence proteins		1		610					Statistics - Protein Summary Table	Spectra associated with 95% confidence proteins	610
RESULTS_GROUPRESULTSUMMARY_3_confidence	Confidence of third row in summary statistics ID statistics		1		0.66		Fraction to %	100		Statistics - Protein Summary Table	Percent Confidence of first row in Summary Statistics ID Statistics	66
RESULTS_GROUPRESULTSUMMARY_3_distinctpeptides	Distinct peptides associated with 66% confidence proteins		1		218					Statistics - Protein Summary Table	Distinct peptides associated with 66% confidence proteins	218
RESULTS_GROUPRESULTSUMMARY_3_proteinsbeforegroupping	Proteins before grouping (66% confidence)		1		67					Statistics - Protein Summary Table	Proteins before grouping (66% confidence)	67
RESULTS_GROUPRESULTSUMMARY_3_proteinsidentified	Proteins detected (66% confidence)		1		64					Statistics - Protein Summary Table	Proteins detected (66% confidence)	64
RESULTS_GROUPRESULTSUMMARY_3_spectraidentified	Spectra associated with 66% confidence proteins		1		622					Statistics - Protein Summary Table	Spectra associated with 66% confidence proteins	622
RESULTS_GROUPRESULTSUMMARY_4_confidence	Confidence of fourth row in Summary Statistics ID statistics		1		0.100088		Fraction to %	100		Statistics - Protein Summary Table	Percent Confidence of first row in Summary Statistics ID Statistics	10.0088
RESULTS_GROUPRESULTSUMMARY_4_distinctpeptides	Distinct peptides associated with 10% confidence proteins		1		235					Statistics - Protein Summary Table	Distinct peptides associated with 10% confidence proteins	235
RESULTS_GROUPRESULTSUMMARY_4_proteinsbeforegroupping	Proteins before grouping (10% confidence)		1		82					Statistics - Protein Summary Table	Proteins before grouping (10% confidence)	82
RESULTS_GROUPRESULTSUMMARY_4_proteinsidentified	Proteins detected (10% confidence)		1		75					Statistics - Protein Summary Table	Proteins detected (10% confidence)	75
RESULTS_GROUPRESULTSUMMARY_4_spectraidentified	Spectra associated with 10% confidence proteins		1		645					Statistics - Protein Summary Table	Spectra associated with 10% confidence proteins	645
PARAMETERS_PEAKLIST_partnumber	Number of segments the input data are broken into	1	1	1	1					Parameters - Search Dimension Factors	Number of segments the input data are broken into	1
				1						Parameters - Search Dimension Factors	Number of searches per segment (2 for Thorough, 1 for Rapid)	2
				1						Parameters - Search Dimension Factors	Number of apparent sub-searches in group file	2
RESULTS_SEARCH_1_PARAMETERS_do_reverse_search	Do reversed search		1		TRUE					Parameters - Search Dimension Factors	Do reversed search	TRUE
RESULTS_SEARCH_1_PARAMETERS_QUANT_TYPE_separate_searches	Do separate searches for each plex in MS1 quantitation		1		FALSE					Parameters - Search Dimension Factors	Do separate searches for each plex in MS1 quantitation	FALSE
RESULTS_SEARCH_1_PARAMETERS_maxresults	Maximum number of hypotheses to keep per spectrum		1		15					Parameters - Search Dimension Factors	Maximum number of hypotheses to keep per spectrum	15
RESULTS_SEARCH_1_PARAMETERS_MSTOLERANCE_type	MS1 initial mass error tolerance type		1		dalton					Parameters - Identification - Mass accuracy	MS1 initial mass error tolerance type	dalton
RESULTS_SEARCH_1_PARAMETERS_MSTOLERANCE_value	MS1 initial mass error tolerance value		1		0.05					Parameters - Identification - Mass accuracy	MS1 initial mass error tolerance value	0.05
RESULTS_SEARCH_1_PARAMETERS_MSMSTOLERANCE_type	MS2 initial mass error tolerance type		1		dalton					Parameters - Identification - Mass accuracy	MS2 initial mass error tolerance type	dalton
RESULTS_SEARCH_1_PARAMETERS_MSMSTOLERANCE_value	MS2 initial mass error tolerance value		1		0.1					Parameters - Identification - Mass accuracy	MS2 initial mass error tolerance value	0.1
RESULTS_SEARCH_1_PARAMETERS_MS_STANDARD_DEVIATION_type	MS1 final mass error standard deviation type		1		dalton					Parameters - Identification - Mass accuracy	MS1 final mass error standard deviation type	dalton
RESULTS_SEARCH_1_PARAMETERS_MS_STANDARD_DEVIATION_value	MS1 final mass error standard deviation value		1		0.0011					Parameters - Identification - Mass accuracy	MS1 final mass error standard deviation value	0.0011
RESULTS_SEARCH_1_PARAMETERS_MSMS_STANDARD_DEVIATION_type	MS2 final mass error standard deviation type		1		dalton					Parameters - Identification - Mass accuracy	MS2 final mass error standard deviation type	dalton
RESULTS_SEARCH_1_PARAMETERS_MSMS_STANDARD_DEVIATION_value	MS2 final mass error standard deviation value		1		0.01					Parameters - Identification - Mass accuracy	MS2 final mass error standard deviation value	0.01
RESULTS_SEARCH_1_PARAMETERS_do_multiprecursor_search	Use multi-precursor search function		1		TRUE					Parameters - Identification - Multi-precursor search	Use multi-precursor search function	TRUE
RESULTS_SEARCH_1_PARAMETERS_MAX_PRECURSORS_FRAGLET	Maximum number of different precursor masses to try to match to in the Fraglet stage when doing multi-precursor search		1		5					Parameters - Identification - Multi-precursor search	Maximum number of different precursor masses to try to match to in the Fraglet stage when doing multi-precursor search	5
RESULTS_SEARCH_1_PARAMETERS_PRECURSORS_DR_FRAGLET	Maximum dynamic range gap of secondary precursors vs primary precursor in the Fraglet stage when doing multi-precursor search		1		10					Parameters - Identification - Multi-precursor search	Maximum dynamic range gap of secondary precursors vs primary precursor in the Fraglet stage when doing multi-precursor search	10
RESULTS_SEARCH_1_PARAMETERS_MAX_PRECURSORS_TAGLET	Maximum number of different precursor masses to try to match to in the Taglet stage when doing multi-precursor search		1		1					Parameters - Identification - Multi-precursor search	Maximum number of different precursor masses to try to match to in the Taglet stage when doing multi-precursor search	1
RESULTS_SEARCH_1_PARAMETERS_PRECURSORS_DR_TAGLET	Maximum dynamic range gap of secondary precursors vs primary precursor in the Taglet stage when doing multi-precursor search		1		3					Parameters - Identification - Multi-precursor search	Maximum dynamic range gap of secondary precursors vs primary precursor in the Taglet stage when doing multi-precursor search	3
RESULTS_SEARCH_1_PARAMETERS_DEFAULT_CHARGE_STATE_1_charge	First charge state to consider when precursor z is not determined		1		2					Parameters - Identification - Charge ambiguity	First charge state to consider when precursor z is not determined	2
RESULTS_SEARCH_1_PARAMETERS_DEFAULT_CHARGE_STATE_1_probability	Probability of first charge state to consider when precursor z is not determined		1		1					Parameters - Identification - Charge ambiguity	Probability of first charge state to consider when precursor z is not determined	1
RESULTS_SEARCH_1_PARAMETERS_DEFAULT_CHARGE_STATE_2_charge	Second charge state to consider when precursor z is not determined		1		3					Parameters - Identification - Charge ambiguity	Second charge state to consider when precursor z is not determined	3
RESULTS_SEARCH_1_PARAMETERS_DEFAULT_CHARGE_STATE_2_probability	Probability of second charge state to consider when precursor z is not determined		1		1					Parameters - Identification - Charge ambiguity	Probability of second charge state to consider when precursor z is not determined	1
RESULTS_SEARCH_1_PARAMETERS_DEFAULT_CHARGE_STATE_3_charge	Third charge state to consider when precursor z is not determined		1		4					Parameters - Identification - Charge ambiguity	Third charge state to consider when precursor z is not determined	4
RESULTS_SEARCH_1_PARAMETERS_DEFAULT_CHARGE_STATE_3_probability	Probability of third charge state to consider when precursor z is not determined		1		1					Parameters - Identification - Charge ambiguity	Probability of third charge state to consider when precursor z is not determined	1
RESULTS_SEARCH_1_PARAMETERS_DEFAULT_CHARGE_STATE_4_charge	Fourth charge state to consider when precursor z is not determined									Parameters - Identification - Charge ambiguity	Fourth charge state to consider when precursor z is not determined
RESULTS_SEARCH_1_PARAMETERS_DEFAULT_CHARGE_STATE_4_probability	Probability of fourth charge state to consider when precursor z is not determined									Parameters - Identification - Charge ambiguity	Probability of fourth charge state to consider when precursor z is not determined
RESULTS_SEARCH_1_PARAMETERS_PROGROUP_bayesconfidencecalclulation	Use Bayesian protein confidence calculation		1		TRUE					Parameters - Protein Grouping	Use Bayesian protein confidence calculation	TRUE
RESULTS_SEARCH_1_PARAMETERS_PROGROUP_calibrateconfidence	Use peptide FDR analysis to recalibrate peptide confidences		1		TRUE					Parameters - Protein Grouping	Use peptide FDR analysis to recalibrate peptide confidences	TRUE
RESULTS_SEARCH_1_PARAMETERS_PROGROUP_focusingintersection	In mid-Pro Group, minimum Intersection ProtScore to be in Same Group		1		4					Parameters - Protein Grouping	In mid-Pro Group, minimum Intersection ProtScore to be in Same Group	4
RESULTS_SEARCH_1_PARAMETERS_PROGROUP_focusingminunusedprotscore	In mid-Pro Group, minimum Unused ProtScore to keep a Group		1		0.1					Parameters - Protein Grouping	In mid-Pro Group, minimum Unused ProtScore to keep a Group	0.1
RESULTS_SEARCH_1_PARAMETERS_PROGROUP_focusingsubsetcutoff	In mid-Pro Group, keep competitor proteins with ProtScore units from winner		1		6					Parameters - Protein Grouping	In mid-Pro Group, keep competitor proteins with ProtScore units from winner	6
RESULTS_SEARCH_1_PARAMETERS_PROGROUP_intersection	In final Pro Group, minimum Intersection ProtScore to be in same group		1		1.3					Parameters - Protein Grouping	In final Pro Group, minimum Intersection ProtScore to be in same group	1.3
RESULTS_SEARCH_1_PARAMETERS_PROGROUP_minunusedprotscore	In final Pro Group, minimum Unused ProtScore to keep a group		1		0.0458					Parameters - Protein Grouping	In final Pro Group, minimum Unused ProtScore to keep a group	0.0458
RESULTS_SEARCH_1_PARAMETERS_PROGROUP_subsetcutoff	In final Pro Group, keep competitor proteins with ProtScore units from winner		1		2					Parameters - Protein Grouping	In final Pro Group, keep competitor proteins with ProtScore units from winner	2
RESULTS_SEARCH_1_PARAMETERS_QUANT_TYPE_background_correction	Do isobaric quant background correction algorithm		1		FALSE					Parameters - Quantitation - processing	Do isobaric quant background correction algorithm	FALSE
RESULTS_SEARCH_1_PARAMETERS_QUANT_TYPE_bias_correction	Normalize the central tendency of protein ratios to be unity		1		TRUE					Parameters - Quantitation - processing	Normalize the central tendency of protein ratios to be unity	TRUE
RESULTS_SEARCH_1_PARAMETERS_QUANT_TYPE_median_statistic	Compute protein-level ratios from the median of peptide ratios		1		TRUE					Parameters - Quantitation - processing	Compute protein-level ratios from the median of peptide ratios	TRUE
RESULTS_SEARCH_1_PARAMETERS_QUANT_TYPE_quant_threshold	Quant threshold setting no longer used		1		-1					Parameters - Quantitation - processing	Quant threshold setting no longer used	-1
RESULTS_SEARCH_1_PARAMETERS_QUANT_TYPE_quant_threshold_sn	Use measures for quantitation if signal to noise is greater than		1		9					Parameters - Quantitation - processing	Use measures for quantitation if signal to noise is greater than	9
RESULTS_SEARCH_1_PARAMETERS_max_quant_labels	Maximum number of labels allowed on a peptide for it to be used for quantitation		1		35					Parameters - Quantitation - curation	Maximum number of labels allowed on a peptide for it to be used for quantitation	35
RESULTS_SEARCH_1_PARAMETERS_QUANT_TYPE_keep_extreme_peptides_over_fraction	Include extreme ratios in the protein ratio calculation if the fraction of peptides from a protein having extreme ratios is greater than		1		0					Parameters - Quantitation - curation	Include extreme ratios in the protein ratio calculation if the fraction of peptides from a protein having extreme ratios is greater than	0
RESULTS_SEARCH_1_PARAMETERS_QUANT_TYPE_low_confidence_check	Exclude quantitation data if identification confidence does not pass a threshold value		1		TRUE					Parameters - Quantitation - curation	Exclude quantitation data if identification confidence does not pass a threshold value	TRUE
RESULTS_SEARCH_1_PARAMETERS_QUANT_TYPE_low_intensity_check	Exclude quantitation data if a minimum intensity is not passed		1		TRUE					Parameters - Quantitation - curation	Exclude quantitation data if a minimum intensity is not passed	TRUE
RESULTS_SEARCH_1_PARAMETERS_QUANT_TYPE_mod_check	Exclude quantitation data based on discordant peptide logic		1		TRUE					Parameters - Quantitation - curation	Exclude quantitation data based on discordant peptide logic	TRUE
RESULTS_SEARCH_1_PARAMETERS_QUANT_TYPE_shared_msms_check	Exclude quantitation data using sharing logic		1		TRUE					Parameters - Quantitation - curation	Exclude quantitation data using sharing logic	TRUE
RESULTS_SEARCH_1_PARAMETERS_PROGROUP_unusedprotscorethresholdforexcludingothersfromquant	Minimum protein confidence to consider a protein confident and capable of excluding spectra as shared		1		1.3					Parameters - Quantitation - curation	Minimum protein confidence to consider a protein confident and capable of excluding spectra as shared	1.3
RESULTS_SEARCH_1_PARAMETERS_PROGROUP_confidencepercentthresholdforexcludingothersfromquant	Minimum peptide percent confidence from a confident protein to consider a spectrum shared		1		15					Parameters - Quantitation - curation	Minimum peptide percent confidence from a confident protein to consider a spectrum shared	15
RESULTS_SEARCH_1_PARAMETERS_PROGROUP_confidencepercentthresholdforincludingselfinquant	Minimum peptide confidence to be used for quantitation		1		15					Parameters - Quantitation - curation	Minimum peptide confidence to be used for quantitation	15
RESULTS_SEARCH_1_PARAMETERS_PROGROUP_autodiscordantpeptidethreshold	Consider a peptide discordant if joint feature probability less than		1		0.3					Parameters - Quantitation - curation	Consider a peptide discordant if joint feature probability less than	0.3
RESULTS_SEARCH_1_PARAMETERS_PROGROUP_compresspeptides	Show results only for distinct peptides, suppressing redundancy		1		FALSE					Parameters - Non-functional	Show results only for distinct peptides, suppressing redundancy	FALSE
RESULTS_SEARCH_1_PARAMETERS_PROGROUP_donotstoremspeaklists	Do not store MS1 level data		1		FALSE					Parameters - Non-functional	Do not store MS1 level data	FALSE
RESULTS_SEARCH_STAT_search_begin_time_clock	Start time - Search		1		06/14/2019 11:00:29					Statistics - Processing Times - Start&Stop Clock Times	Start time - Search	06/14/2019 11:00:29
RESULTS_SEARCH_STAT_search_end_time_clock	End time - Search		1		06/14/2019 11:07:05					Statistics - Processing Times - Start&Stop Clock Times	End time - Search	06/14/2019 11:07:05
RESULTS_SEARCH_STAT_stage_searching_begin_time_clock	Start time - Identification algorithm stages		1		06/14/2019 11:05:34					Statistics - Processing Times - Start&Stop Clock Times	Start time - Identification algorithm stages	06/14/2019 11:05:34
RESULTS_SEARCH_STAT_stage_searching_end_time_clock	End time - Identification algorithm stages		1		06/14/2019 11:07:01					Statistics - Processing Times - Start&Stop Clock Times	End time - Identification algorithm stages	06/14/2019 11:07:01
RESULTS_SEARCH_STAT_stage_signal_processing_begin_time_clock	Start time - Signal processing stage		1		06/14/2019 11:00:30					Statistics - Processing Times - Start&Stop Clock Times	Start time - Signal processing stage	06/14/2019 11:00:30
RESULTS_SEARCH_STAT_stage_signal_processing_end_time_clock	End time - Signal processing stage		1		06/14/2019 11:05:34					Statistics - Processing Times - Start&Stop Clock Times	End time - Signal processing stage	06/14/2019 11:05:34
RESULTS_SEARCH_STAT_stage_waiting_begin_time_clock	Start time - Waiting stage		1		06/14/2019 11:05:34					Statistics - Processing Times - Start&Stop Clock Times	Start time - Waiting stage	06/14/2019 11:05:34
RESULTS_SEARCH_STAT_stage_waiting_end_time_clock	End time - Waiting stage		1		06/14/2019 11:05:34					Statistics - Processing Times - Start&Stop Clock Times	End time - Waiting stage	06/14/2019 11:05:34
RESULTS_SEARCH_STAT_task_fraglet_exe_begin_time_clock	Start time - Fraglet Algorithm search stage		1		06/14/2019 11:05:34					Statistics - Processing Times - Start&Stop Clock Times	Start time - Fraglet Algorithm search stage	06/14/2019 11:05:34
RESULTS_SEARCH_STAT_task_fraglet_exe_end_time_clock	End time - Fraglet Algorithm search stage		1		06/14/2019 11:05:37					Statistics - Processing Times - Start&Stop Clock Times	End time - Fraglet Algorithm search stage	06/14/2019 11:05:37
RESULTS_SEARCH_STAT_task_focusing_begin_time_clock	Start time - Mid-Pro Group Algorithm stage		1		06/14/2019 11:05:37					Statistics - Processing Times - Start&Stop Clock Times	Start time - Mid-Pro Group Algorithm stage	06/14/2019 11:05:37
RESULTS_SEARCH_STAT_task_focusing_end_time_clock	End time - Mid-Pro Group Algorithm stage		1		06/14/2019 11:05:40					Statistics - Processing Times - Start&Stop Clock Times	End time - Mid-Pro Group Algorithm stage	06/14/2019 11:05:40
RESULTS_SEARCH_STAT_task_taglet_exe_begin_time_clock	Start time - Taglet Algorithm search stage		1		06/14/2019 11:05:40					Statistics - Processing Times - Start&Stop Clock Times	Start time - Taglet Algorithm search stage	06/14/2019 11:05:40
RESULTS_SEARCH_STAT_task_taglet_exe_end_time_clock	End time - Taglet Algorithm search stage		1		06/14/2019 11:06:51					Statistics - Processing Times - Start&Stop Clock Times	End time - Taglet Algorithm search stage	06/14/2019 11:06:51
RESULTS_SEARCH_STAT_task_progroup_begin_time_clock	Start time - Final Pro Group Algorithm stage		1		06/14/2019 11:06:51					Statistics - Processing Times - Start&Stop Clock Times	Start time - Final Pro Group Algorithm stage	06/14/2019 11:06:51
RESULTS_SEARCH_STAT_task_progroup_end_time_clock	End time - Final Pro Group Algorithm stage		1		06/14/2019 11:07:01					Statistics - Processing Times - Start&Stop Clock Times	End time - Final Pro Group Algorithm stage	06/14/2019 11:07:01
RESULTS_SEARCH_STAT_stage_fdr_begin_time_clock	Start time - FDR analysis stage		1		06/14/2019 11:07:02					Statistics - Processing Times - Start&Stop Clock Times	Start time - FDR analysis stage	06/14/2019 11:07:02
RESULTS_SEARCH_STAT_stage_fdr_end_time_clock	End time - FDR analysis stage		1		06/14/2019 11:07:05					Statistics - Processing Times - Start&Stop Clock Times	End time - FDR analysis stage	06/14/2019 11:07:05
RESULTS_SEARCH_STAT_search_time_duration	Clock Time Duration for Full Search (ms)		1		395457		msec to min	1.66667e-05		Statistics - Processing Times - Duration in Real Clock Times	Clock time duration - Full search (min)	6.59095
RESULTS_SEARCH_STAT_stage_searching_time_duration	Clock Time Duration for Identification Algorithm Stages (ms)		1		87200		msec to min	1.66667e-05		Statistics - Processing Times - Duration in Real Clock Times	Clock time duration - Identification algorithm stages (min)	1.45333
RESULTS_SEARCH_STAT_stage_signal_processing_time_duration	Clock Time Duration for Waiting Stage (ms)		1		304387		msec to min	1.66667e-05		Statistics - Processing Times - Duration in Real Clock Times	Clock time duration - Signal processing stage (min)	5.07312
RESULTS_SEARCH_STAT_stage_waiting_time_duration	Clock Time Duration for Signal Processing Stage (ms)		1		30		msec to min	1.66667e-05		Statistics - Processing Times - Duration in Real Clock Times	Clock time duration - Waiting stage (min)	0.0005
RESULTS_SEARCH_STAT_task_fraglet_exe_time_duration	Clock Time Duration for Fraglet Algorithm Stage (ms)		1		3070		msec to min	1.66667e-05		Statistics - Processing Times - Duration in Real Clock Times	Clock time duration - Fraglet Algorithm stage (min)	0.0511667
RESULTS_SEARCH_STAT_task_focusing_time_duration	Clock Time Duration for Mid-Pro Group Algorithm Stage (ms)		1		3170		msec to min	1.66667e-05		Statistics - Processing Times - Duration in Real Clock Times	Clock time duration - Mid-Pro Group Algorithm stage (min)	0.0528333
RESULTS_SEARCH_STAT_task_taglet_exe_time_duration	Clock Time Duration for Taglet Algorithm Stage (ms)		1		71050		msec to min	1.66667e-05		Statistics - Processing Times - Duration in Real Clock Times	Clock time duration - Taglet Algorithm stage (min)	1.18417
RESULTS_SEARCH_STAT_task_progroup_time_duration	Clock Time Duration for Pro Group Algorithm Stage (ms)		1		9690		msec to min	1.66667e-05		Statistics - Processing Times - Duration in Real Clock Times	Clock time duration - Pro Group Algorithm stage (min)	0.1615
RESULTS_SEARCH_STAT_stage_fdr_time_duration	Clock Time Duration for FDR Analysis (ms)		1		3320		msec to min	1.66667e-05		Statistics - Processing Times - Duration in Real Clock Times	Clock time duration - FDR Analysis (min)	0.0553333
				1						Statistics - Processing Times - Duration in Real Clock Times	Clock time not accounted for in measured stages	0.0123333
	CPU Time Duration for Signal Processing Stage (ms)						msec to min	1.66667e-05		Statistics - Processing Times - Duration in CPU Time	CPU time duration - Signal Processing stage (min)
RESULTS_SEARCH_STAT_task_fraglet_exe_time_cpu	CPU Time Duration for Fraglet Algorithm Stage (ms)		1		3042		msec to min	1.66667e-05		Statistics - Processing Times - Duration in CPU Time	CPU time duration - Fraglet Algorithm stage (min)	0.0507
RESULTS_SEARCH_STAT_task_focusing_time_cpu	CPU Time Duration for Mid-Pro Group Algorithm Stage (ms)		1		9141		msec to min	1.66667e-05		Statistics - Processing Times - Duration in CPU Time	CPU time duration - Mid-Pro Group Algorithm stage (min)	0.15235
RESULTS_SEARCH_STAT_task_taglet_exe_time_cpu	CPU Time Duration for Taglet Algorithm Stage (ms)		1		71058		msec to min	1.66667e-05		Statistics - Processing Times - Duration in CPU Time	CPU time duration - Taglet Algorithm stage (min)	1.1843
RESULTS_SEARCH_STAT_task_progroup_time_cpu	CPU Time Duration for Pro Group Algorithm Stage (ms)		1		8424		msec to min	1.66667e-05		Statistics - Processing Times - Duration in CPU Time	CPU time duration - Pro Group Algorithm stage (min)	0.1404
				1						Statistics - Processing Times - Percent by Stage	Percent of clock time - Identification Algorithm stages	0.220504
				1						Statistics - Processing Times - Percent by Stage	Percent of clock time - Signal Processing stage	0.769709
				1						Statistics - Processing Times - Percent by Stage	Percent of clock time - Waiting stage	7.58616e-05
				1						Statistics - Processing Times - Percent by Stage	Percent of clock time - Fraglet Algorithm stage	0.00776317
				1						Statistics - Processing Times - Percent by Stage	Percent of clock time - Mid-Pro Group Algorithm stage	0.00801604
				1						Statistics - Processing Times - Percent by Stage	Percent of clock time - Taglet Algorithm stage	0.179666
				1						Statistics - Processing Times - Percent by Stage	Percent of clock time - Pro Group Algorithm stage	0.0245033
				1						Statistics - Processing Times - Percent by Stage	Percent of clock time - FDR Analysis	0.00839535
				1						Statistics - Processing Rate - Clock (Sec/Spectrum)	Clock time rate (sec/spect) - Full Search	0.17398
				1						Statistics - Processing Rate - Clock (Sec/Spectrum)	Clock time rate (sec/spect) - Identification Algorithm stages	0.0383634
				1						Statistics - Processing Rate - Clock (Sec/Spectrum)	Clock time rate (sec/spect) - Signal processing stage	0.133914
				1						Statistics - Processing Rate - Clock (Sec/Spectrum)	Clock time rate (sec/spect) - Waiting stage	1.31984e-05
				1						Statistics - Processing Rate - Clock (Sec/Spectrum)	Clock time rate (sec/spect) - Fraglet Algorithm stage	0.00135064
				1						Statistics - Processing Rate - Clock (Sec/Spectrum)	Clock time rate (sec/spect) - Mid-Pro Group Algorithm stage	0.00139463
				1						Statistics - Processing Rate - Clock (Sec/Spectrum)	Clock time rate (sec/spect) - Taglet Algorithm stage	0.0312582
				1						Statistics - Processing Rate - Clock (Sec/Spectrum)	Clock time rate (sec/spect) - Pro Group Algorithm stage	0.00426309
				1						Statistics - Processing Rate - Clock (Sec/Spectrum)	Clock time rate (sec/spect) - FDR Analysis	0.00146062
				1						Statistics - Processing Rate - CPU (Sec/Spectrum)	CPU time rate (sec/spect) - Signal processing stage
				1						Statistics - Processing Rate - CPU (Sec/Spectrum)	CPU time rate (sec/spect) - Fraglet Algorithm stage	0.00133832
				1						Statistics - Processing Rate - CPU (Sec/Spectrum)	CPU time rate (sec/spect) - Mid-Pro Group Algorithm stage	0.00402156
				1						Statistics - Processing Rate - CPU (Sec/Spectrum)	CPU time rate (sec/spect) - Taglet Algorithm stage	0.0312618
				1						Statistics - Processing Rate - CPU (Sec/Spectrum)	CPU time rate (sec/spect) - Pro Group Algorithm stage	0.00370612
				1						Statistics - Processing Rate - Clock (Sec/Spectrum/DB Protein)	Clock time rate (sec/spect/DB protein) - Full search	5.66711e-05
				1						Statistics - Processing Rate - Clock (Sec/Spectrum/DB Protein)	Clock time rate (sec/spect/DB protein) - Identification algorithm stages	1.24962e-05
				1						Statistics - Processing Rate - Clock (Sec/Spectrum/DB Protein)	Clock time rate (sec/spect/DB protein) - Signal processing stage	4.36203e-05
				1						Statistics - Processing Rate - Clock (Sec/Spectrum/DB Protein)	Clock time rate (sec/spect/DB protein) - Waiting stage	4.29916e-09
				1						Statistics - Processing Rate - Clock (Sec/Spectrum/DB Protein)	Clock time rate (sec/spect/DB protein) - Fraglet Algorithm stage	4.39947e-07
				1						Statistics - Processing Rate - Clock (Sec/Spectrum/DB Protein)	Clock time rate (sec/spect/DB protein) - Mid-Pro Group Algorithm stage	4.54278e-07
				1						Statistics - Processing Rate - Clock (Sec/Spectrum/DB Protein)	Clock time rate (sec/spect/DB protein) - Taglet Algorithm stage	1.01818e-05
				1						Statistics - Processing Rate - Clock (Sec/Spectrum/DB Protein)	Clock time rate (sec/spect/DB protein) - Pro Group Algorithm stage	1.38863e-06
				1						Statistics - Processing Rate - Clock (Sec/Spectrum/DB Protein)	Clock time rate (sec/spect/DB protein) - FDR Analysis	4.75774e-07
				1						Statistics - Processing Rate - CPU (Sec/Spectrum/DB Protein)	CPU time rate (sec/spect/DB protein) - Signal processing stage
				1						Statistics - Processing Rate - CPU (Sec/Spectrum/DB Protein)	CPU time rate (sec/spect/DB protein) - Fraglet Algorithm stage	4.35935e-07
				1						Statistics - Processing Rate - CPU (Sec/Spectrum/DB Protein)	CPU time rate (sec/spect/DB protein) - Mid-Pro Group Algorithm stage	1.30995e-06
				1						Statistics - Processing Rate - CPU (Sec/Spectrum/DB Protein)	CPU time rate (sec/spect/DB protein) - Taglet Algorithm stage	1.0183e-05
				1						Statistics - Processing Rate - CPU (Sec/Spectrum/DB Protein)	CPU time rate (sec/spect/DB protein) - Pro Group Algorithm stage	1.2072e-06
				1						Statistics - Extent of Distribution - Fundamental	Distribution factor - CPU vs. clock time - Signal processing stage
				1						Statistics - Extent of Distribution - Fundamental	Distribution factor - CPU vs. clock time - Fraglet Algorithm stage	0.990879
				1						Statistics - Extent of Distribution - Fundamental	Distribution factor - CPU vs. clock time - Mid-Pro Group Algorithm stage	2.8836
				1						Statistics - Extent of Distribution - Fundamental	Distribution factor - CPU vs. clock time - Taglet Algorithm stage	1.00011
				1						Statistics - Extent of Distribution - Fundamental	Distribution factor - CPU vs. clock time - Pro Group Algorithm stage	0.86935
				1						Statistics - Extent of Distribution - vs Segments	Ratio of distribution factor to number of search segments - Signal processing stage
				1						Statistics - Extent of Distribution - vs Segments	Ratio of distribution factor to number of search segments - Fraglet Algorithm stage	0.990879
				1						Statistics - Extent of Distribution - vs Segments	Ratio of distribution factor to number of search segments - Mid-Pro Group Algorithm stage	2.8836
				1						Statistics - Extent of Distribution - vs Segments	Ratio of distribution factor to number of search segments - Taglet Algorithm stage	1.00011
				1						Statistics - Extent of Distribution - vs Segments	Ratio of distribution factor to number of search segments - Pro Group Algorithm stage	0.86935
				1						Statistics - Extent of Distribution - vs Licensed Cores	Ratio of distribution factor to number of licensed cores - Signal processing stage
				1						Statistics - Extent of Distribution - vs Licensed Cores	Ratio of distribution factor to number of licensed cores - Fraglet Algorithm stage	0.12386
				1						Statistics - Extent of Distribution - vs Licensed Cores	Ratio of distribution factor to number of licensed cores - Mid-Pro Group Algorithm stage	0.36045
				1						Statistics - Extent of Distribution - vs Licensed Cores	Ratio of distribution factor to number of licensed cores - Taglet Algorithm stage	0.125014
				1						Statistics - Extent of Distribution - vs Licensed Cores	Ratio of distribution factor to number of licensed cores - Pro Group Algorithm stage	0.108669
PARAMETERS_PEAKLIST_original_count	Average number of spectra per segment	1	1	1	2273					Statistics - Search Segmentation	Average number of spectra per segment	2273
PARAMETERS_PEAKLIST_original_count	Standard deviation of number of spectra per segment	1	1	1	0					Statistics - Search Segmentation	Standard deviation of number of spectra per segment	0
PARAMETERS_PEAKLIST_original_count	Maximum number of spectra per segment	1	1	1	2273					Statistics - Search Segmentation	Maximum number of spectra per segment	2273
PARAMETERS_PEAKLIST_original_count	Minimum number of spectra per segment	1	1	1	2273					Statistics - Search Segmentation	Minimum number of spectra per segment	2273
										Attributes - Input data filenames	Filename of Input File 1	D:\ESI ATPC\2019\June\13062019 (Dr Neelija)\PT.wiff
										Attributes - Input data filenames	Filename of Input File 2
										Attributes - Input data filenames	Filename of Input File 3
										Attributes - Input data filenames	Filename of Input File 4
										Attributes - Input data filenames	Filename of Input File 5
										Attributes - Input data filenames	Filename of Input File 6
										Attributes - Input data filenames	Filename of Input File 7
										Attributes - Input data filenames	Filename of Input File 8
										Attributes - Input data filenames	Filename of Input File 9
										Attributes - Input data filenames	Filename of Input File 10
										Attributes - Input data filenames	Filename of Input File 11
										Attributes - Input data filenames	Filename of Input File 12
										Attributes - Input data filenames	Filename of Input File 13
										Attributes - Input data filenames	Filename of Input File 14
										Attributes - Input data filenames	Filename of Input File 15
										Attributes - Input data filenames	Filename of Input File 16
										Attributes - Input data filenames	Filename of Input File 17
										Attributes - Input data filenames	Filename of Input File 18
										Attributes - Input data filenames	Filename of Input File 19
										Attributes - Input data filenames	Filename of Input File 20
										Attributes - Input data filenames	Filename of Input File 21
										Attributes - Input data filenames	Filename of Input File 22
										Attributes - Input data filenames	Filename of Input File 23
										Attributes - Input data filenames	Filename of Input File 24
										Attributes - Input data filenames	Filename of Input File 25
										Attributes - Input data filenames	Filename of Input File 26
										Attributes - Input data filenames	Filename of Input File 27
										Attributes - Input data filenames	Filename of Input File 28
										Attributes - Input data filenames	Filename of Input File 29
										Attributes - Input data filenames	Filename of Input File 30
										Attributes - Input data filenames	Filename of Input File 31
										Attributes - Input data filenames	Filename of Input File 32
										Attributes - Input data filenames	Filename of Input File 33
										Attributes - Input data filenames	Filename of Input File 34
										Attributes - Input data filenames	Filename of Input File 35
										Attributes - Input data filenames	Filename of Input File 36
										Attributes - Input data filenames	Filename of Input File 37
										Attributes - Input data filenames	Filename of Input File 38
										Attributes - Input data filenames	Filename of Input File 39
										Attributes - Input data filenames	Filename of Input File 40
										Attributes - Input data filenames	Filename of Input File 41
										Attributes - Input data filenames	Filename of Input File 42
										Attributes - Input data filenames	Filename of Input File 43
										Attributes - Input data filenames	Filename of Input File 44
										Attributes - Input data filenames	Filename of Input File 45
										Attributes - Input data filenames	Filename of Input File 46
										Attributes - Input data filenames	Filename of Input File 47
										Attributes - Input data filenames	Filename of Input File 48
										Attributes - Input data filenames	Filename of Input File 49
										Attributes - Input data filenames	Filename of Input File 50
										Attributes - Input data filenames	Filename of Input File 51
										Attributes - Input data filenames	Filename of Input File 52
										Attributes - Input data filenames	Filename of Input File 53
										Attributes - Input data filenames	Filename of Input File 54
										Attributes - Input data filenames	Filename of Input File 55
										Attributes - Input data filenames	Filename of Input File 56
										Attributes - Input data filenames	Filename of Input File 57
										Attributes - Input data filenames	Filename of Input File 58
										Attributes - Input data filenames	Filename of Input File 59
										Attributes - Input data filenames	Filename of Input File 60
										Attributes - Input data filenames	Filename of Input File 61
										Attributes - Input data filenames	Filename of Input File 62
										Attributes - Input data filenames	Filename of Input File 63
										Attributes - Input data filenames	Filename of Input File 64
										Attributes - Input data filenames	Filename of Input File 65
										Attributes - Input data filenames	Filename of Input File 66
										Attributes - Input data filenames	Filename of Input File 67
										Attributes - Input data filenames	Filename of Input File 68
										Attributes - Input data filenames	Filename of Input File 69
										Attributes - Input data filenames	Filename of Input File 70
										Attributes - Input data filenames	Filename of Input File 71
										Attributes - Input data filenames	Filename of Input File 72
										Attributes - Input data filenames	Filename of Input File 73
										Attributes - Input data filenames	Filename of Input File 74
										Attributes - Input data filenames	Filename of Input File 75
										Attributes - Input data filenames	Filename of Input File 76
										Attributes - Input data filenames	Filename of Input File 77
										Attributes - Input data filenames	Filename of Input File 78
										Attributes - Input data filenames	Filename of Input File 79
										Attributes - Input data filenames	Filename of Input File 80
										Attributes - Input data filenames	Filename of Input File 81
										Attributes - Input data filenames	Filename of Input File 82
										Attributes - Input data filenames	Filename of Input File 83
										Attributes - Input data filenames	Filename of Input File 84
										Attributes - Input data filenames	Filename of Input File 85
										Attributes - Input data filenames	Filename of Input File 86
										Attributes - Input data filenames	Filename of Input File 87
										Attributes - Input data filenames	Filename of Input File 88
										Attributes - Input data filenames	Filename of Input File 89
										Attributes - Input data filenames	Filename of Input File 90
										Attributes - Input data filenames	Filename of Input File 91
										Attributes - Input data filenames	Filename of Input File 92
										Attributes - Input data filenames	Filename of Input File 93
										Attributes - Input data filenames	Filename of Input File 94
										Attributes - Input data filenames	Filename of Input File 95
										Attributes - Input data filenames	Filename of Input File 96
										Attributes - Input data filenames	Filename of Input File 97
										Attributes - Input data filenames	Filename of Input File 98
										Attributes - Input data filenames	Filename of Input File 99
										Attributes - Input data filenames	Filename of Input File 100
										Attributes - Input data filenames	Filename of Input File 101
										Attributes - Input data filenames	Filename of Input File 102
										Attributes - Input data filenames	Filename of Input File 103
										Attributes - Input data filenames	Filename of Input File 104
										Attributes - Input data filenames	Filename of Input File 105
										Attributes - Input data filenames	Filename of Input File 106
										Attributes - Input data filenames	Filename of Input File 107
										Attributes - Input data filenames	Filename of Input File 108
										Attributes - Input data filenames	Filename of Input File 109
										Attributes - Input data filenames	Filename of Input File 110
										Attributes - Input data filenames	Filename of Input File 111
										Attributes - Input data filenames	Filename of Input File 112
										Attributes - Input data filenames	Filename of Input File 113
										Attributes - Input data filenames	Filename of Input File 114
										Attributes - Input data filenames	Filename of Input File 115
										Attributes - Input data filenames	Filename of Input File 116
										Attributes - Input data filenames	Filename of Input File 117
										Attributes - Input data filenames	Filename of Input File 118
										Attributes - Input data filenames	Filename of Input File 119
										Attributes - Input data filenames	Filename of Input File 120
										Attributes - Input data filenames	Filename of Input File 121
										Attributes - Input data filenames	Filename of Input File 122
										Attributes - Input data filenames	Filename of Input File 123
										Attributes - Input data filenames	Filename of Input File 124
										Attributes - Input data filenames	Filename of Input File 125
										Attributes - Input data filenames	Filename of Input File 126
										Attributes - Input data filenames	Filename of Input File 127
										Attributes - Input data filenames	Filename of Input File 128
										Attributes - Input data filenames	Filename of Input File 129
										Attributes - Input data filenames	Filename of Input File 130
										Attributes - Input data filenames	Filename of Input File 131
										Attributes - Input data filenames	Filename of Input File 132
										Attributes - Input data filenames	Filename of Input File 133
										Attributes - Input data filenames	Filename of Input File 134
										Attributes - Input data filenames	Filename of Input File 135
										Attributes - Input data filenames	Filename of Input File 136
										Attributes - Input data filenames	Filename of Input File 137
										Attributes - Input data filenames	Filename of Input File 138
										Attributes - Input data filenames	Filename of Input File 139
										Attributes - Input data filenames	Filename of Input File 140
										Attributes - Input data filenames	Filename of Input File 141
										Attributes - Input data filenames	Filename of Input File 142
										Attributes - Input data filenames	Filename of Input File 143
										Attributes - Input data filenames	Filename of Input File 144
										Attributes - Input data filenames	Filename of Input File 145
										Attributes - Input data filenames	Filename of Input File 146
										Attributes - Input data filenames	Filename of Input File 147
										Attributes - Input data filenames	Filename of Input File 148
										Attributes - Input data filenames	Filename of Input File 149
										Attributes - Input data filenames	Filename of Input File 150
										Attributes - Input data filenames	Filename of Input File 151
										Attributes - Input data filenames	Filename of Input File 152
										Attributes - Input data filenames	Filename of Input File 153
										Attributes - Input data filenames	Filename of Input File 154
										Attributes - Input data filenames	Filename of Input File 155
										Attributes - Input data filenames	Filename of Input File 156
										Attributes - Input data filenames	Filename of Input File 157
										Attributes - Input data filenames	Filename of Input File 158
										Attributes - Input data filenames	Filename of Input File 159
										Attributes - Input data filenames	Filename of Input File 160
										Attributes - Input data filenames	Filename of Input File 161
										Attributes - Input data filenames	Filename of Input File 162
										Attributes - Input data filenames	Filename of Input File 163
										Attributes - Input data filenames	Filename of Input File 164
										Attributes - Input data filenames	Filename of Input File 165
										Attributes - Input data filenames	Filename of Input File 166
										Attributes - Input data filenames	Filename of Input File 167
										Attributes - Input data filenames	Filename of Input File 168
										Attributes - Input data filenames	Filename of Input File 169
										Attributes - Input data filenames	Filename of Input File 170
										Attributes - Input data filenames	Filename of Input File 171
										Attributes - Input data filenames	Filename of Input File 172
										Attributes - Input data filenames	Filename of Input File 173
										Attributes - Input data filenames	Filename of Input File 174
										Attributes - Input data filenames	Filename of Input File 175
										Attributes - Input data filenames	Filename of Input File 176
										Attributes - Input data filenames	Filename of Input File 177
										Attributes - Input data filenames	Filename of Input File 178
										Attributes - Input data filenames	Filename of Input File 179
										Attributes - Input data filenames	Filename of Input File 180
										Attributes - Input data filenames	Filename of Input File 181
										Attributes - Input data filenames	Filename of Input File 182
										Attributes - Input data filenames	Filename of Input File 183
										Attributes - Input data filenames	Filename of Input File 184
										Attributes - Input data filenames	Filename of Input File 185
										Attributes - Input data filenames	Filename of Input File 186
										Attributes - Input data filenames	Filename of Input File 187
										Attributes - Input data filenames	Filename of Input File 188
										Attributes - Input data filenames	Filename of Input File 189
										Attributes - Input data filenames	Filename of Input File 190
										Attributes - Input data filenames	Filename of Input File 191
										Attributes - Input data filenames	Filename of Input File 192
										Attributes - Input data filenames	Filename of Input File 193
										Attributes - Input data filenames	Filename of Input File 194
										Attributes - Input data filenames	Filename of Input File 195
										Attributes - Input data filenames	Filename of Input File 196
										Attributes - Input data filenames	Filename of Input File 197
										Attributes - Input data filenames	Filename of Input File 198
										Attributes - Input data filenames	Filename of Input File 199
										Attributes - Input data filenames	Filename of Input File 200

## Sheet: Protein Level Data
Protein Level Data	Unused ProtScore Threshold	Confidence Threshold	Forward	Reverse	Correct	Incorrect	Total	Global FDR	q-value	Fit Unused ProtScore Threshold	Fit Confidence Threshold	Fit Forward	Fit Reverse	Fit Correct	Fit Incorrect	Fit Total	Fit Global FDR	Fit Local FDR
	17.03	1	1	0	1	0	1	0	0	17.03	1	0.999999	1.19458e-06	0.999998	2.38916e-06	1	2.38916e-06	2.39357e-06
	11.96	1	2	0	2	0	2	0	0	11.96	1	2	2.39357e-06	2	4.78714e-06	2	2.39357e-06	2.39798e-06
	8.33	1	3	0	3	0	3	0	0	8.33	1	3	3.59698e-06	2.99999	7.19396e-06	3	2.39799e-06	2.40681e-06
	8	1	4	0	4	0	4	0	0	8	1	4	4.80482e-06	3.99999	9.60963e-06	4	2.40241e-06	2.41567e-06
	7.74	1	5	0	5	0	5	0	0	7.74	1	4.99999	6.01709e-06	4.99999	1.20342e-05	5	2.40684e-06	2.42454e-06
	7.55	1	6	0	6	0	6	0	0	7.55	1	5.99999	7.23381e-06	5.99999	1.44676e-05	6	2.41127e-06	2.43344e-06
	6.92	1	7	0	7	0	7	0	0	6.92	1	6.99999	8.45499e-06	6.99998	1.691e-05	7	2.41571e-06	2.44235e-06
	6	0.999999	9	0	9	0	9	0	0	6	0.999999	7.99999	9.68063e-06	7.99998	1.93613e-05	8	2.42016e-06	2.45576e-06
	5.12	0.999992	10	0	10	0	10	0	0	6	0.999999	8.99999	1.09108e-05	8.99998	2.18215e-05	9	2.42461e-06	2.45576e-06
	5.05	0.999991	11	0	11	0	11	0	0	5.12	0.999992	9.99999	1.21454e-05	9.99998	2.42907e-05	10	2.42907e-06	2.46922e-06
	5.03	0.999991	12	0	12	0	12	0	0	5.05	0.999991	11	1.33845e-05	11	2.67689e-05	11	2.43354e-06	2.47821e-06
	4.85	0.999986	13	0	13	0	13	0	0	5.03	0.999991	12	1.46281e-05	12	2.92562e-05	12	2.43801e-06	2.48722e-06
	4.8	0.999984	14	0	14	0	14	0	0	4.85	0.999986	13	1.58762e-05	13	3.17524e-05	13	2.44249e-06	2.49625e-06
	4.72	0.999981	15	0	15	0	15	0	0	4.8	0.999984	14	1.71289e-05	14	3.42577e-05	14	2.44698e-06	2.50531e-06
	4.52	0.99997	16	0	16	0	16	0	0	4.72	0.999981	15	1.8386e-05	15	3.67721e-05	15	2.45147e-06	2.51438e-06
	4.24	0.999942	17	0	17	0	17	0	0	4.52	0.99997	16	1.96478e-05	16	3.92956e-05	16	2.45597e-06	2.52347e-06
	4.04	0.999909	18	0	18	0	18	0	0	4.24	0.999942	17	2.09141e-05	17	4.18281e-05	17	2.46048e-06	2.53258e-06
	4	0.9999	26	0	26	0	26	0	0	4.04	0.999909	18	2.21849e-05	18	4.43698e-05	18	2.46499e-06	2.54171e-06
	3.8	0.999842	27	0	27	0	27	0	0	4	0.9999	19	2.34603e-05	19	4.69207e-05	19	2.46951e-06	2.58302e-06
	3.43	0.999628	28	0	28	0	28	0	0	4	0.9999	20	2.47404e-05	20	4.94807e-05	20	2.47404e-06	2.58302e-06
	3.38	0.999583	29	0	29	0	29	0	0	4	0.9999	21	2.6025e-05	20.9999	5.20499e-05	21	2.47857e-06	2.58302e-06
	3.33	0.999532	30	0	30	0	30	0	0	4	0.9999	22	2.73142e-05	21.9999	5.46283e-05	22	2.48311e-06	2.58302e-06
	2.89	0.998712	31	0	31	0	31	0	0	4	0.9999	23	2.8608e-05	22.9999	5.7216e-05	23	2.48765e-06	2.58302e-06
	2.61	0.997545	32	0	32	0	32	0	0	4	0.9999	24	2.99064e-05	23.9999	5.98129e-05	24	2.4922e-06	2.58302e-06
	2.47	0.996612	33	0	33	0	33	0	0	4	0.9999	25	3.12095e-05	24.9999	6.2419e-05	25	2.49676e-06	2.58302e-06
	2.04	0.99088	34	0	34	0	34	0	0	4	0.9999	26	3.25172e-05	25.9999	6.50344e-05	26	2.50132e-06	2.58302e-06
	2	0.99	55	0	55	0	55	0	0	3.8	0.999842	27	3.38296e-05	26.9999	6.76591e-05	27	2.50589e-06	2.62472e-06
	1.72	0.980945	56	0	56	0	56	0	0	3.43	0.999628	28	3.51466e-05	27.9999	7.02932e-05	28	2.51047e-06	2.63403e-06
	1.58	0.973697	57	0	57	0	57	0	0	3.38	0.999583	29	3.64683e-05	28.9999	7.29365e-05	29	2.51505e-06	2.64337e-06
	1.4	0.960189	58	0	58	0	58	0	0	3.33	0.999532	30	3.77946e-05	29.9999	7.55893e-05	30	2.51964e-06	2.65272e-06
	1.27	0.946297	59	0	59	0	59	0	0	2.89	0.998712	31	3.91257e-05	30.9999	7.82513e-05	31	2.52424e-06	2.6621e-06
	0.77	0.830176	60	0	60	0	60	0	0	2.61	0.997545	32	4.04614e-05	31.9999	8.09228e-05	32	2.52884e-06	2.67149e-06
	0.7	0.800474	61	0	61	0	61	0	0	2.47	0.996612	33	4.18019e-05	32.9999	8.36037e-05	33	2.53345e-06	2.68089e-06
	0.58	0.736973	62	0	62	0	62	0	0	2.04	0.99088	34	4.3147e-05	33.9999	8.62941e-05	34	2.53806e-06	2.69032e-06
	0.57	0.730847	63	0	63	0	63	0	0	2	0.99	35	4.44969e-05	34.9999	8.89938e-05	35	2.54268e-06	2.7952e-06
	0.53	0.704879	64	0	64	0	64	0	0	2	0.99	36	4.58515e-05	35.9999	9.17031e-05	36	2.54731e-06	2.7952e-06
	0.46	0.653263	65	0	65	0	65	0	0	2	0.99	37	4.72109e-05	36.9999	9.44218e-05	37	2.55194e-06	2.7952e-06
	0.36	0.563484	67	0	67	0	67	0	0	2	0.99	38	4.8575e-05	37.9999	9.715e-05	38	2.55658e-06	2.7952e-06
	0.23	0.411156	68	0	68	0	68	0	0	2	0.99	39	4.99439e-05	38.9999	9.98877e-05	39	2.56122e-06	2.7952e-06
	0.2	0.369043	68	1	67	2	69	0.0289855	0.0277778	2	0.99	39.9999	5.13175e-05	39.9999	0.000102635	40	2.56587e-06	2.7952e-06
	0.15	0.292054	69	1	68	2	70	0.0285714	0.0277778	2	0.99	40.9999	5.26959e-05	40.9999	0.000105392	41	2.57053e-06	2.7952e-06
	0.12	0.241422	70	1	69	2	71	0.028169	0.0277778	2	0.99	41.9999	5.40791e-05	41.9999	0.000108158	42	2.57519e-06	2.7952e-06
	0.09	0.187169	71	1	70	2	72	0.0277778	0.0277778	2	0.99	42.9999	5.54671e-05	42.9999	0.000110934	43	2.57986e-06	2.7952e-06
	0.08	0.168236	71	2	69	4	73	0.0547945	0.0533333	2	0.99	43.9999	5.68599e-05	43.9999	0.00011372	44	2.58454e-06	2.7952e-06
	0.07	0.148862	72	2	70	4	74	0.0540541	0.0533333	2	0.99	44.9999	5.82575e-05	44.9999	0.000116515	45	2.58922e-06	2.7952e-06
	0.05	0.108749	73	2	71	4	75	0.0533333	0.0533333	2	0.99	45.9999	5.96599e-05	45.9999	0.00011932	46	2.59391e-06	2.7952e-06
										2	0.99	46.9999	6.10671e-05	46.9999	0.000122134	47	2.5986e-06	2.7952e-06
										2	0.99	47.9999	6.24792e-05	47.9999	0.000124958	48	2.6033e-06	2.7952e-06
										2	0.99	48.9999	6.38961e-05	48.9999	0.000127792	49	2.60801e-06	2.7952e-06
										2	0.99	49.9999	6.53179e-05	49.9999	0.000130636	50	2.61272e-06	2.7952e-06
										2	0.99	50.9999	6.67446e-05	50.9999	0.000133489	51	2.61743e-06	2.7952e-06
										2	0.99	51.9999	6.81761e-05	51.9999	0.000136352	52	2.62216e-06	2.7952e-06
										2	0.99	52.9999	6.96125e-05	52.9999	0.000139225	53	2.62689e-06	2.7952e-06
										2	0.99	53.9999	7.10537e-05	53.9999	0.000142107	54	2.63162e-06	2.7952e-06
										2	0.99	54.9999	7.24999e-05	54.9999	0.000145	55	2.63636e-06	2.7952e-06
										1.72	0.980945	55.9999	7.3951e-05	55.9999	0.000147902	56	2.64111e-06	2.90216e-06
										1.58	0.973697	56.9999	7.5407e-05	56.9998	0.000150814	57	2.64586e-06	2.91198e-06
										1.4	0.960189	57.9999	7.68679e-05	57.9998	0.000153736	58	2.65062e-06	2.92182e-06
										1.27	0.946297	58.9999	7.83337e-05	58.9998	0.000156667	59	2.65538e-06	2.93168e-06
										0.77	0.830176	59.9999	7.98045e-05	59.9998	0.000159609	60	2.66015e-06	2.94155e-06
										0.7	0.800474	60.9999	8.12802e-05	60.9998	0.00016256	61	2.66493e-06	2.95144e-06
										0.58	0.736973	61.9999	8.27609e-05	61.9998	0.000165522	62	2.66971e-06	2.96134e-06
										0.57	0.730847	62.9999	8.42466e-05	62.9998	0.000168493	63	2.67449e-06	2.97126e-06
										0.53	0.704879	63.9999	8.57372e-05	63.9998	0.000171474	64	2.67929e-06	2.9812e-06
										0.46	0.653263	64.9999	8.72327e-05	64.9998	0.000174465	65	2.68408e-06	2.99115e-06
										0.36	0.563484	65.9999	8.87333e-05	65.9998	0.000177467	66	2.68889e-06	3.00611e-06
										0.36	0.563484	66.9999	9.02388e-05	66.9998	0.000180478	67	2.6937e-06	3.00611e-06
										0.23	0.411156	67.9999	9.17494e-05	67.9998	0.000183499	68	2.69851e-06	3.0211e-06
										0.2	0.369043	68.9906	0.00935315	68.9813	0.0187063	69	0.000271106	3.03111e-06
										0.15	0.292054	69.6493	0.350746	69.2985	0.701491	70	0.0100213	0.682786
										0.12	0.241422	70.3074	0.692599	69.6148	1.3852	71	0.0195098	0.683709
										0.09	0.187169	70.9651	1.0349	69.9302	2.06979	72	0.0287471	1
										0.08	0.168236	71.6224	1.37762	70.2448	2.75525	73	0.0377431	1
										0.07	0.148862	72.2792	1.72076	70.5585	3.44152	74	0.0465071	1
										0.05	0.108749	72.9357	2.0643	70.8714	4.1286	75	0.055048	1

## Sheet: Distinct Peptide Level Data
Distinct Peptide Level Data		Confidence Threshold	Forward	Reverse	Correct	Incorrect	Total	Global FDR	q-value		Fit Confidence Threshold	Fit Forward	Fit Reverse	Fit Correct	Fit Incorrect	Fit Total	Fit Global FDR	Fit Local FDR
		0.9999	73	0	73	0	73	0	0		0.9999	0.999993	7.00753e-06	0.999986	1.40151e-05	1	1.40151e-05	1.41136e-05
		0.9998	82	0	82	0	82	0	0		0.9999	1.99999	1.40164e-05	1.99997	2.80329e-05	2	1.40164e-05	1.41136e-05
		0.9996	87	0	87	0	87	0	0		0.9999	2.99998	2.10267e-05	2.99996	4.20534e-05	3	1.40178e-05	1.41136e-05
		0.9994	90	0	90	0	90	0	0		0.9999	3.99997	2.80383e-05	3.99994	5.60766e-05	4	1.40192e-05	1.41136e-05
		0.9992	92	0	92	0	92	0	0		0.9999	4.99996	3.50513e-05	4.99993	7.01026e-05	5	1.40205e-05	1.41136e-05
		0.9991	93	0	93	0	93	0	0		0.9999	5.99996	4.20657e-05	5.99992	8.41313e-05	6	1.40219e-05	1.41136e-05
		0.999	94	0	94	0	94	0	0		0.9999	6.99995	4.90814e-05	6.9999	9.81628e-05	7	1.40233e-05	1.41136e-05
		0.9989	97	0	97	0	97	0	0		0.9999	7.99994	5.60985e-05	7.99989	0.000112197	8	1.40246e-05	1.41136e-05
		0.9987	99	0	99	0	99	0	0		0.9999	8.99994	6.31169e-05	8.99987	0.000126234	9	1.4026e-05	1.41136e-05
		0.9986	101	0	101	0	101	0	0		0.9999	9.99993	7.01367e-05	9.99986	0.000140273	10	1.40273e-05	1.41136e-05
		0.9984	103	0	103	0	103	0	0		0.9999	10.9999	7.71579e-05	10.9998	0.000154316	11	1.40287e-05	1.41136e-05
		0.9981	104	0	104	0	104	0	0		0.9999	11.9999	8.41805e-05	11.9998	0.000168361	12	1.40301e-05	1.41136e-05
		0.9979	105	0	105	0	105	0	0		0.9999	12.9999	9.12044e-05	12.9998	0.000182409	13	1.40314e-05	1.41136e-05
		0.9977	107	0	107	0	107	0	0		0.9999	13.9999	9.82296e-05	13.9998	0.000196459	14	1.40328e-05	1.41136e-05
		0.9976	108	0	108	0	108	0	0		0.9999	14.9999	0.000105256	14.9998	0.000210513	15	1.40342e-05	1.41136e-05
		0.9974	109	0	109	0	109	0	0		0.9999	15.9999	0.000112284	15.9998	0.000224569	16	1.40355e-05	1.41136e-05
		0.9972	110	0	110	0	110	0	0		0.9999	16.9999	0.000119314	16.9998	0.000238627	17	1.40369e-05	1.41136e-05
		0.9971	111	0	111	0	111	0	0		0.9999	17.9999	0.000126344	17.9997	0.000252689	18	1.40383e-05	1.41136e-05
		0.9969	112	0	112	0	112	0	0		0.9999	18.9999	0.000133377	18.9997	0.000266753	19	1.40396e-05	1.41136e-05
		0.9967	113	0	113	0	113	0	0		0.9999	19.9999	0.00014041	19.9997	0.00028082	20	1.4041e-05	1.41136e-05
		0.9964	114	0	114	0	114	0	0		0.9999	20.9999	0.000147445	20.9997	0.00029489	21	1.40424e-05	1.41136e-05
		0.9961	117	0	117	0	117	0	0		0.9999	21.9998	0.000154481	21.9997	0.000308962	22	1.40437e-05	1.41136e-05
		0.9959	118	0	118	0	118	0	0		0.9999	22.9998	0.000161519	22.9997	0.000323037	23	1.40451e-05	1.41136e-05
		0.9955	119	0	119	0	119	0	0		0.9999	23.9998	0.000168558	23.9997	0.000337115	24	1.40465e-05	1.41136e-05
		0.995	120	0	120	0	120	0	0		0.9999	24.9998	0.000175598	24.9996	0.000351196	25	1.40478e-05	1.41136e-05
		0.9947	121	0	121	0	121	0	0		0.9999	25.9998	0.00018264	25.9996	0.000365279	26	1.40492e-05	1.41136e-05
		0.9944	122	0	122	0	122	0	0		0.9999	26.9998	0.000189683	26.9996	0.000379365	27	1.40506e-05	1.41136e-05
		0.9941	123	0	123	0	123	0	0		0.9999	27.9998	0.000196727	27.9996	0.000393454	28	1.40519e-05	1.41136e-05
		0.9937	124	0	124	0	124	0	0		0.9999	28.9998	0.000203773	28.9996	0.000407546	29	1.40533e-05	1.41136e-05
		0.993	125	0	125	0	125	0	0		0.9999	29.9998	0.00021082	29.9996	0.00042164	30	1.40547e-05	1.41136e-05
		0.9926	126	0	126	0	126	0	0		0.9999	30.9998	0.000217869	30.9996	0.000435737	31	1.4056e-05	1.41136e-05
		0.9922	127	0	127	0	127	0	0		0.9999	31.9998	0.000224919	31.9996	0.000449837	32	1.40574e-05	1.41136e-05
		0.9913	128	0	128	0	128	0	0		0.9999	32.9998	0.00023197	32.9995	0.00046394	33	1.40588e-05	1.41136e-05
		0.9903	129	0	129	0	129	0	0		0.9999	33.9998	0.000239023	33.9995	0.000478045	34	1.40601e-05	1.41136e-05
		0.9892	130	0	130	0	130	0	0		0.9999	34.9998	0.000246077	34.9995	0.000492153	35	1.40615e-05	1.41136e-05
		0.9879	131	0	131	0	131	0	0		0.9999	35.9997	0.000253132	35.9995	0.000506264	36	1.40629e-05	1.41136e-05
		0.9866	132	0	132	0	132	0	0		0.9999	36.9997	0.000260189	36.9995	0.000520378	37	1.40643e-05	1.41136e-05
		0.9858	136	0	136	0	136	0	0		0.9999	37.9997	0.000267247	37.9995	0.000534494	38	1.40656e-05	1.41136e-05
		0.985	137	0	137	0	137	0	0		0.9999	38.9997	0.000274307	38.9995	0.000548613	39	1.4067e-05	1.41136e-05
		0.9833	138	0	138	0	138	0	0		0.9999	39.9997	0.000281368	39.9994	0.000562736	40	1.40684e-05	1.41136e-05
		0.9823	139	0	139	0	139	0	0		0.9999	40.9997	0.00028843	40.9994	0.000576861	41	1.40698e-05	1.41136e-05
		0.9814	140	0	140	0	140	0	0		0.9999	41.9997	0.000295494	41.9994	0.000590989	42	1.40712e-05	1.41136e-05
		0.9792	141	0	141	0	141	0	0		0.9999	42.9997	0.00030256	42.9994	0.00060512	43	1.40726e-05	1.41136e-05
		0.9781	142	0	142	0	142	0	0		0.9999	43.9997	0.000309627	43.9994	0.000619254	44	1.4074e-05	1.41136e-05
		0.9768	143	0	143	0	143	0	0		0.9999	44.9997	0.000316696	44.9994	0.000633392	45	1.40754e-05	1.41136e-05
		0.9756	144	0	144	0	144	0	0		0.9999	45.9997	0.000323767	45.9994	0.000647533	46	1.40768e-05	1.41136e-05
		0.9742	145	0	145	0	145	0	0		0.9999	46.9997	0.000330839	46.9993	0.000661679	47	1.40783e-05	1.41136e-05
		0.9728	147	0	147	0	147	0	0		0.9999	47.9997	0.000337914	47.9993	0.000675828	48	1.40797e-05	1.41136e-05
		0.9713	148	0	148	0	148	0	0		0.9999	48.9997	0.000344991	48.9993	0.000689982	49	1.40813e-05	1.41136e-05
		0.968	149	0	149	0	149	0	0		0.9999	49.9996	0.00035207	49.9993	0.00070414	50	1.40828e-05	1.41136e-05
		0.9662	150	0	150	0	150	0	0		0.9999	50.9996	0.000359152	50.9993	0.000718304	51	1.40844e-05	1.41136e-05
		0.9644	151	0	151	0	151	0	0		0.9999	51.9996	0.000366237	51.9993	0.000732475	52	1.4086e-05	1.41136e-05
		0.9624	153	0	153	0	153	0	0		0.9999	52.9996	0.000373326	52.9993	0.000746651	53	1.40878e-05	1.41136e-05
		0.9603	154	0	154	0	154	0	0		0.9999	53.9996	0.000380418	53.9992	0.000760836	54	1.40896e-05	1.41136e-05
		0.9582	155	0	155	0	155	0	0		0.9999	54.9996	0.000387514	54.9992	0.000775029	55	1.40914e-05	1.41136e-05
		0.9559	156	0	156	0	156	0	0		0.9999	55.9996	0.000394616	55.9992	0.000789232	56	1.40934e-05	1.41136e-05
		0.951	157	0	157	0	157	0	0		0.9999	56.9996	0.000401723	56.9992	0.000803445	57	1.40955e-05	1.41136e-05
		0.9455	158	0	158	0	158	0	0		0.9999	57.9996	0.000408835	57.9992	0.000817671	58	1.40978e-05	1.41136e-05
		0.9426	160	0	160	0	160	0	0		0.9999	58.9996	0.000415955	58.9992	0.00083191	59	1.41002e-05	1.41136e-05
		0.9395	161	0	161	0	161	0	0		0.9999	59.9996	0.000423082	59.9992	0.000846165	60	1.41027e-05	1.41136e-05
		0.9329	162	0	162	0	162	0	0		0.9999	60.9996	0.000430219	60.9991	0.000860437	61	1.41055e-05	1.41136e-05
		0.9256	163	0	163	0	163	0	0		0.9999	61.9996	0.000437365	61.9991	0.000874729	62	1.41085e-05	1.41136e-05
		0.9216	168	0	168	0	168	0	0		0.9999	62.9996	0.000444521	62.9991	0.000889043	63	1.41118e-05	1.41136e-05
		0.9175	168	1	167	2	169	0.0118343	0.0111732		0.9999	63.9995	0.00045169	63.9991	0.000903381	64	1.41153e-05	1.41136e-05
		0.9087	169	1	168	2	170	0.0117647	0.0111732		0.9999	64.9995	0.000458873	64.9991	0.000917746	65	1.41192e-05	1.41136e-05
		0.8991	170	1	169	2	171	0.0116959	0.0111732		0.9999	65.9995	0.000466071	65.9991	0.000932142	66	1.41234e-05	1.41136e-05
		0.8885	171	1	170	2	172	0.0116279	0.0111732		0.9999	66.9995	0.000473285	66.9991	0.000946571	67	1.41279e-05	1.41136e-05
		0.877	172	1	171	2	173	0.0115607	0.0111732		0.9999	67.9995	0.000480519	67.999	0.000961037	68	1.41329e-05	1.41136e-05
		0.8709	175	1	174	2	176	0.0113636	0.0111732		0.9999	68.9995	0.000487772	68.999	0.000975544	69	1.41383e-05	1.41136e-05
		0.8646	176	1	175	2	177	0.0112994	0.0111732		0.9999	69.9995	0.000495048	69.999	0.000990096	70	1.41442e-05	1.41136e-05
		0.8364	177	1	176	2	178	0.011236	0.0111732		0.9999	70.9995	0.000502349	70.999	0.0010047	71	1.41507e-05	1.41136e-05
		0.8287	178	1	177	2	179	0.0111732	0.0111732		0.9999	71.9995	0.000509677	71.999	0.00101935	72	1.41577e-05	1.41136e-05
		0.8207	178	2	176	4	180	0.0222222	0.0210526		0.9999	72.9995	0.000517035	72.999	0.00103407	73	1.41653e-05	1.41136e-05
		0.8038	179	2	177	4	181	0.0220994	0.0210526		0.9998	73.9995	0.000524425	73.999	0.00104885	74	1.41736e-05	1.51008e-05
		0.7857	180	2	178	4	182	0.021978	0.0210526		0.9998	74.9995	0.00053185	74.9989	0.0010637	75	1.41827e-05	1.51008e-05
		0.7665	181	2	179	4	183	0.0218579	0.0210526		0.9998	75.9995	0.000539314	75.9989	0.00107863	76	1.41925e-05	1.51008e-05
		0.7462	182	2	180	4	184	0.0217391	0.0210526		0.9998	76.9995	0.000546819	76.9989	0.00109364	77	1.42031e-05	1.51008e-05
		0.7248	183	2	181	4	185	0.0216216	0.0210526		0.9998	77.9994	0.000554369	77.9989	0.00110874	78	1.42146e-05	1.51008e-05
		0.7136	184	2	182	4	186	0.0215054	0.0210526		0.9998	78.9994	0.000561969	78.9989	0.00112394	79	1.42271e-05	1.51008e-05
		0.7023	185	2	183	4	187	0.0213904	0.0210526		0.9998	79.9994	0.000569621	79.9989	0.00113924	80	1.42405e-05	1.51008e-05
		0.6906	187	2	185	4	189	0.021164	0.0210526		0.9998	80.9994	0.000577331	80.9988	0.00115466	81	1.42551e-05	1.51008e-05
		0.6788	188	2	186	4	190	0.0210526	0.0210526		0.9998	81.9994	0.000585102	81.9988	0.0011702	82	1.42708e-05	1.51008e-05
		0.6544	188	3	185	6	191	0.0314136	0.0314136		0.9996	82.9994	0.00059294	82.9988	0.00118588	83	1.42877e-05	1.59738e-05
		0.6293	188	4	184	8	192	0.0416667	0.038835		0.9996	83.9994	0.00060085	83.9988	0.0012017	84	1.4306e-05	1.59738e-05
		0.6034	189	4	185	8	193	0.0414508	0.038835		0.9996	84.9994	0.000608837	84.9988	0.00121767	85	1.43256e-05	1.59738e-05
		0.5771	190	4	186	8	194	0.0412371	0.038835		0.9996	85.9994	0.000616908	85.9988	0.00123382	86	1.43467e-05	1.59738e-05
		0.5504	191	4	187	8	195	0.0410256	0.038835		0.9996	86.9994	0.000625068	86.9987	0.00125014	87	1.43694e-05	1.59738e-05
		0.5235	192	4	188	8	196	0.0408163	0.038835		0.9994	87.9994	0.000633325	87.9987	0.00126665	88	1.43937e-05	1.67201e-05
		0.4966	193	4	189	8	197	0.0406091	0.038835		0.9994	88.9994	0.000641685	88.9987	0.00128337	89	1.44199e-05	1.67201e-05
		0.4832	195	4	191	8	199	0.040201	0.038835		0.9994	89.9993	0.000650157	89.9987	0.00130031	90	1.44479e-05	1.67201e-05
		0.4698	196	4	192	8	200	0.04	0.038835		0.9992	90.9993	0.00065875	90.9987	0.0013175	91	1.4478e-05	1.73111e-05
		0.4565	197	4	193	8	201	0.039801	0.038835		0.9992	91.9993	0.000667471	91.9987	0.00133494	92	1.45102e-05	1.73111e-05
		0.4433	198	4	194	8	202	0.039604	0.038835		0.9991	92.9993	0.000676333	92.9986	0.00135267	93	1.45448e-05	1.77219e-05
		0.4302	199	4	195	8	203	0.0394089	0.038835		0.999	93.9993	0.000685344	93.9986	0.00137069	94	1.45818e-05	1.80224e-05
		0.4173	200	4	196	8	204	0.0392157	0.038835		0.9989	94.9993	0.000694518	94.9986	0.00138904	95	1.46214e-05	1.8696e-05
		0.4045	201	4	197	8	205	0.0390244	0.038835		0.9989	95.9993	0.000703867	95.9986	0.00140773	96	1.46639e-05	1.8696e-05
		0.3918	202	4	198	8	206	0.038835	0.038835		0.9989	96.9993	0.000713404	96.9986	0.00142681	97	1.47094e-05	1.8696e-05
		0.3671	202	5	197	10	207	0.0483092	0.0478469		0.9987	97.9993	0.000723146	97.9986	0.00144629	98	1.47581e-05	1.96978e-05
		0.3551	203	5	198	10	208	0.0480769	0.0478469		0.9987	98.9993	0.000733108	98.9985	0.00146622	99	1.48103e-05	1.96978e-05
		0.3433	204	5	199	10	209	0.0478469	0.0478469		0.9986	99.9993	0.000743309	99.9985	0.00148662	100	1.48662e-05	2.06544e-05
		0.3203	204	6	198	12	210	0.0571429	0.056338		0.9986	100.999	0.000753769	100.998	0.00150754	101	1.49261e-05	2.06544e-05
		0.3093	206	6	200	12	212	0.0566038	0.056338		0.9984	101.999	0.000764511	101.998	0.00152902	102	1.49904e-05	2.17799e-05
		0.2985	207	6	201	12	213	0.056338	0.056338		0.9984	102.999	0.000775558	102.998	0.00155112	103	1.50594e-05	2.17799e-05
		0.2777	207	7	200	14	214	0.0654206	0.0633484		0.9981	103.999	0.000786937	103.998	0.00157387	104	1.51334e-05	2.27565e-05
		0.2677	208	7	201	14	215	0.0651163	0.0633484		0.9979	104.999	0.000798679	104.998	0.00159736	105	1.52129e-05	2.34807e-05
		0.258	209	7	202	14	216	0.0648148	0.0633484		0.9977	105.999	0.000810816	105.998	0.00162163	106	1.52984e-05	2.46929e-05
		0.2486	210	7	203	14	217	0.0645161	0.0633484		0.9977	106.999	0.000823384	106.998	0.00164677	107	1.53904e-05	2.46929e-05
		0.2395	211	7	204	14	218	0.0642202	0.0633484		0.9976	107.999	0.000836426	107.998	0.00167285	108	1.54894e-05	2.6079e-05
		0.2139	212	7	205	14	219	0.0639269	0.0633484		0.9974	108.999	0.000849985	108.998	0.00169997	109	1.55961e-05	2.71146e-05
		0.1908	213	7	206	14	220	0.0636364	0.0633484		0.9972	109.999	0.000864113	109.998	0.00172823	110	1.57112e-05	2.82514e-05
		0.1837	214	7	207	14	221	0.0633484	0.0633484		0.9971	110.999	0.000878867	110.998	0.00175773	111	1.58354e-05	2.95016e-05
		0.1768	214	8	206	16	222	0.0720721	0.0720721		0.9969	111.999	0.000894309	111.998	0.00178862	112	1.59698e-05	3.08786e-05
		0.1639	214	9	205	18	223	0.0807175	0.0807175		0.9967	112.999	0.000910511	112.998	0.00182102	113	1.61152e-05	3.2398e-05
		0.152	214	10	204	20	224	0.0892857	0.083682		0.9964	113.999	0.000927554	113.998	0.00185511	114	1.62729e-05	3.40776e-05
		0.131	215	10	205	20	225	0.0888889	0.083682		0.9961	114.999	0.000945527	114.998	0.00189105	115	1.64439e-05	3.80009e-05
		0.1218	216	10	206	20	226	0.0884956	0.083682		0.9961	115.999	0.000964532	115.998	0.00192906	116	1.66299e-05	3.80009e-05
		0.1023	217	10	207	20	227	0.0881057	0.083682		0.9961	116.999	0.000984685	116.998	0.00196937	117	1.68322e-05	3.80009e-05
		0.0989	218	10	208	20	228	0.0877193	0.083682		0.9959	117.999	0.00100612	117.998	0.00201223	118	1.70528e-05	4.28485e-05
		0.0926	219	10	209	20	229	0.0873362	0.083682		0.9955	118.999	0.00102897	118.998	0.00205794	119	1.72936e-05	4.56984e-05
		0.08688	220	10	210	20	230	0.0869565	0.083682		0.995	119.999	0.00105342	119.998	0.00210684	120	1.7557e-05	4.88847e-05
		0.0793	222	10	212	20	232	0.0862069	0.083682		0.9947	120.999	0.00107966	120.998	0.00215932	121	1.78456e-05	5.24542e-05
		0.07701	223	10	213	20	233	0.0858369	0.083682		0.9944	121.999	0.0011079	121.998	0.0022158	122	1.81623e-05	5.64613e-05
		0.07484	224	10	214	20	234	0.0854701	0.083682		0.9941	122.999	0.0011384	122.998	0.00227679	123	1.85105e-05	6.0969e-05
		0.07081	226	10	216	20	236	0.0847458	0.083682		0.9937	123.999	0.00117143	123.998	0.00234287	124	1.88941e-05	6.60504e-05
		0.06894	227	10	217	20	237	0.0843882	0.083682		0.993	124.999	0.00120735	124.998	0.00241469	125	1.93175e-05	7.17911e-05
		0.06549	228	10	218	20	238	0.0840336	0.083682		0.9926	125.999	0.00124651	125.998	0.00249302	126	1.97859e-05	7.82906e-05
		0.06389	229	10	219	20	239	0.083682	0.083682		0.9922	126.999	0.00128936	126.997	0.00257873	127	2.03049e-05	8.56655e-05
		0.06237	229	11	218	22	240	0.0916667	0.0916667		0.9913	127.999	0.00133641	127.997	0.00267283	128	2.08815e-05	9.40528e-05
		0.05825	230	12	218	24	242	0.0991736	0.0991736		0.9903	128.999	0.00138825	128.997	0.0027765	129	2.15232e-05	0.000103613
		0.05266	230	13	217	26	243	0.106996	0.103586		0.9892	129.999	0.00144555	129.997	0.0028911	130	2.22392e-05	0.000114536
		0.0508	231	13	218	26	244	0.106557	0.103586		0.9879	130.998	0.00150911	130.997	0.00301822	131	2.30398e-05	0.000127044
		0.04913	232	13	219	26	245	0.106122	0.103586		0.9866	131.998	0.00157986	131.997	0.00315971	132	2.39372e-05	0.000141402
		0.04835	233	13	220	26	246	0.105691	0.103586		0.9858	132.998	0.00165887	132.997	0.00331774	133	2.49454e-05	0.0001876
		0.04626	234	13	221	26	247	0.105263	0.103586		0.9858	133.998	0.00174742	133.997	0.00349485	134	2.6081e-05	0.0001876
		0.04563	236	13	223	26	249	0.104418	0.103586		0.9858	134.998	0.00184701	134.996	0.00369402	135	2.73631e-05	0.0001876
		0.04503	237	13	224	26	250	0.104	0.103586		0.9858	135.998	0.00195938	135.996	0.00391877	136	2.88145e-05	0.0001876
		0.04446	238	13	225	26	251	0.103586	0.103586		0.985	136.998	0.00208662	136.996	0.00417324	137	3.04616e-05	0.000254272
		0.04246	239	14	225	28	253	0.110672	0.109804		0.9833	137.998	0.00223118	137.996	0.00446236	138	3.2336e-05	0.000288877
		0.04161	241	14	227	28	255	0.109804	0.109804		0.9823	138.998	0.00239598	138.995	0.00479196	139	3.44745e-05	0.000329307
		0.04048	241	15	226	30	256	0.117188	0.117188		0.9814	139.997	0.00258448	139.995	0.00516897	140	3.69212e-05	0.000376667
		0.03981	241	16	225	32	257	0.124514	0.124031		0.9792	140.997	0.00280084	140.994	0.00560167	141	3.97282e-05	0.000432292
		0.03921	242	16	226	32	258	0.124031	0.124031		0.9781	141.997	0.00304998	141.994	0.00609996	142	4.29575e-05	0.000497801
		0.03866	242	17	225	34	259	0.131274	0.130769		0.9768	142.997	0.00333786	142.993	0.00667571	143	4.66833e-05	0.000575159
		0.03841	243	17	226	34	260	0.130769	0.130769		0.9756	143.996	0.00367159	143.993	0.00734319	144	5.09943e-05	0.000666757
		0.03817	243	18	225	36	261	0.137931	0.136882		0.9742	144.996	0.00405978	144.992	0.00811956	145	5.5997e-05	0.000775514
		0.03772	244	18	226	36	262	0.137405	0.136882		0.9728	145.995	0.0045128	145.991	0.0090256	146	6.18192e-05	0.00097884
		0.03731	245	18	227	36	263	0.136882	0.136882		0.9728	146.995	0.00504322	146.99	0.0100864	147	6.86153e-05	0.00097884
		0.03712	245	19	226	38	264	0.143939	0.141264		0.9713	147.994	0.0056663	147.989	0.0113326	148	7.65716e-05	0.00124462
		0.03694	247	19	228	38	266	0.142857	0.141264		0.968	148.994	0.0064006	148.987	0.0128012	149	8.59141e-05	0.00146673
		0.03676	250	19	231	38	269	0.141264	0.141264		0.9662	149.993	0.00726877	149.985	0.0145375	150	9.69169e-05	0.00173403
		0.0366	250	20	230	40	270	0.148148	0.14652		0.9644	150.992	0.00829845	150.983	0.0165969	151	0.000109913	0.00205656
		0.03614	252	20	232	40	272	0.147059	0.14652		0.9624	151.99	0.00952354	151.981	0.0190471	152	0.00012531	0.00267181
		0.03551	253	20	233	40	273	0.14652	0.14652		0.9624	152.989	0.0109856	152.978	0.0219711	153	0.000143602	0.00267181
		0.0354	253	22	231	44	275	0.16	0.16		0.9603	153.987	0.0127356	153.975	0.0254711	154	0.000165397	0.00349479
		0.03509	253	23	230	46	276	0.166667	0.166667		0.9582	154.985	0.0148363	154.97	0.0296726	155	0.000191436	0.00419507
		0.0349	253	24	229	48	277	0.173285	0.172043		0.9559	155.983	0.017365	155.965	0.03473	156	0.000222628	0.00504954
		0.03465	255	24	231	48	279	0.172043	0.172043		0.951	156.98	0.0204168	156.959	0.0408335	157	0.000260086	0.00609381
		0.03457	255	25	230	50	280	0.178571	0.177305		0.9455	157.976	0.0241085	157.952	0.0482171	158	0.000305171	0.00737162
		0.03435	257	25	232	50	282	0.177305	0.177305		0.9426	158.971	0.028584	158.943	0.0571681	159	0.000359548	0.00984613
		0.03415	257	26	231	52	283	0.183746	0.183746		0.9426	159.966	0.0340194	159.932	0.0680388	160	0.000425243	0.00984613
		0.03409	257	27	230	54	284	0.190141	0.190141		0.9395	160.959	0.0406298	160.919	0.0812597	161	0.000504719	0.0131991
		0.03381	257	28	229	56	285	0.196491	0.196491		0.9329	161.951	0.0486767	161.903	0.0973533	162	0.000600946	0.0160674
		0.03371	257	29	228	58	286	0.202797	0.201389		0.9256	162.942	0.058475	162.883	0.11695	163	0.000717485	0.0195655
		0.03366	259	29	230	58	288	0.201389	0.201389		0.9216	163.93	0.0704013	163.859	0.140803	164	0.000858552	0.0351177
		0.03353	259	30	229	60	289	0.207612	0.206186		0.9216	164.915	0.084899	164.83	0.169798	165	0.00102908	0.0351177
		0.03348	260	30	230	60	290	0.206897	0.206186		0.9216	165.898	0.102482	165.795	0.204964	166	0.00123472	0.0351177
		0.03336	261	30	231	60	291	0.206186	0.206186		0.9216	166.876	0.123734	166.753	0.247467	167	0.00148184	0.0351177
		0.03324	262	31	231	62	293	0.211604	0.211604		0.9216	167.851	0.149297	167.701	0.298593	168	0.00177734	0.0351177
		0.03314	262	32	230	64	294	0.217687	0.217687		0.9175	168.82	0.179856	168.64	0.359711	169	0.00212847	0.0610596
		0.03304	262	33	229	66	295	0.223729	0.220736		0.9087	169.784	0.216108	169.568	0.432216	170	0.00254244	0.0724482
		0.033	263	33	230	66	296	0.222973	0.220736		0.8991	170.741	0.258723	170.483	0.517445	171	0.00302599	0.0851795
		0.03291	264	33	231	66	297	0.222222	0.220736		0.8885	171.692	0.308293	171.383	0.616587	172	0.00358481	0.0991024
		0.03288	265	33	232	66	298	0.221477	0.220736		0.877	172.635	0.36529	172.269	0.730579	173	0.004223	0.113967
		0.03276	266	33	233	66	299	0.220736	0.220736		0.8709	173.57	0.430013	173.14	0.860026	174	0.00494268	0.145126
		0.03271	266	34	232	68	300	0.226667	0.226667		0.8709	174.497	0.502572	173.995	1.00514	175	0.00574368	0.145126
		0.03255	266	35	231	70	301	0.232558	0.232558		0.8709	175.417	0.582877	174.834	1.16575	176	0.0066236	0.145126
		0.03245	266	36	230	72	302	0.238411	0.238411		0.8646	176.329	0.670657	175.659	1.34131	177	0.00757805	0.175596
		0.0324	266	37	229	74	303	0.244224	0.244224		0.8364	177.235	0.765498	176.469	1.531	178	0.0086011	0.189724
		0.03235	266	38	228	76	304	0.25	0.245955		0.8287	178.133	0.866886	177.266	1.73377	179	0.00968588	0.202823
		0.03231	267	38	229	76	305	0.24918	0.245955		0.8207	179.026	0.974258	178.051	1.94852	180	0.0108251	0.214793
		0.03226	268	38	230	76	306	0.248366	0.245955		0.8038	179.913	1.08705	178.826	2.17409	181	0.0120116	0.225622
		0.03222	269	38	231	76	307	0.247557	0.245955		0.7857	180.795	1.20471	179.591	2.40941	182	0.0132385	0.235363
		0.03218	270	38	232	76	308	0.246753	0.245955		0.7665	181.673	1.32675	180.347	2.65349	183	0.0145	0.244115
		0.03215	271	38	233	76	309	0.245955	0.245955		0.7462	182.547	1.45273	181.095	2.90546	184	0.0157905	0.251998
		0.03213	271	39	232	78	310	0.251613	0.248408		0.7248	183.418	1.58229	181.835	3.16458	185	0.0171058	0.259142
		0.03211	272	39	233	78	311	0.250804	0.248408		0.7136	184.285	1.71511	182.57	3.43023	186	0.0184421	0.26567
		0.03203	273	39	234	78	312	0.25	0.248408		0.7023	185.149	1.85095	183.298	3.70191	187	0.0197963	0.271696
		0.03201	274	39	235	78	313	0.249201	0.248408		0.6906	186.01	1.98961	184.021	3.97921	188	0.021166	0.28001
		0.03193	275	39	236	78	314	0.248408	0.248408		0.6906	186.869	2.13092	184.738	4.26183	189	0.0225494	0.28001
		0.03186	275	40	235	80	315	0.253968	0.253968		0.6788	187.725	2.27476	185.45	4.54952	190	0.0239448	0.287691
		0.03182	275	41	234	82	316	0.259494	0.259494		0.6544	188.579	2.42104	186.158	4.84207	191	0.0253512	0.292563
		0.03178	275	42	233	84	317	0.264984	0.264984		0.6293	189.43	2.56968	186.861	5.13936	192	0.0267675	0.297291
		0.03171	275	43	232	86	318	0.27044	0.269592		0.6034	190.279	2.72063	187.559	5.44127	193	0.0281931	0.301912
		0.03167	276	43	233	86	319	0.269592	0.269592		0.5771	191.126	2.87386	188.252	5.74772	194	0.0296274	0.306454
		0.03164	276	44	232	88	320	0.275	0.271605		0.5504	191.971	3.02933	188.941	6.05866	195	0.03107	0.310938
		0.0316	277	44	233	88	321	0.274143	0.271605		0.5235	192.813	3.18702	189.626	6.37404	196	0.0325206	0.315381
		0.03157	278	44	234	88	322	0.273292	0.271605		0.4966	193.653	3.34692	190.306	6.69383	197	0.0339788	0.319797
		0.03155	280	44	236	88	324	0.271605	0.271605		0.4832	194.491	3.50901	190.982	7.01802	198	0.0354446	0.326386
		0.03145	280	46	234	92	326	0.282209	0.282209		0.4832	195.327	3.6733	191.653	7.3466	199	0.0369176	0.326386
		0.03134	280	47	233	94	327	0.287462	0.282282		0.4698	196.16	3.83978	192.32	7.67956	200	0.0383978	0.332955
		0.03131	281	47	234	94	328	0.286585	0.282282		0.4565	196.992	4.00844	192.983	8.01689	201	0.039885	0.33733
		0.03128	282	47	235	94	329	0.285714	0.282282		0.4433	197.821	4.1793	193.641	8.35859	202	0.0413792	0.341705
		0.03125	283	47	236	94	330	0.284848	0.282282		0.4302	198.648	4.35234	194.295	8.70467	203	0.0428802	0.346081
		0.03116	284	47	237	94	331	0.283988	0.282282		0.4173	199.472	4.52757	194.945	9.05513	204	0.0443879	0.35046
		0.03111	285	47	238	94	332	0.283133	0.282282		0.4045	200.295	4.70499	195.59	9.40998	205	0.0459023	0.354843
		0.03105	286	47	239	94	333	0.282282	0.282282		0.3918	201.115	4.8846	196.231	9.76921	206	0.0474233	0.35923
		0.03102	286	48	238	96	334	0.287425	0.284058		0.3671	201.934	5.06641	196.867	10.1328	207	0.0489509	0.363621
		0.03101	288	49	239	98	337	0.290801	0.284058		0.3551	202.75	5.25042	197.499	10.5008	208	0.0504848	0.368017
		0.03092	289	49	240	98	338	0.289941	0.284058		0.3433	203.563	5.43663	198.127	10.8733	209	0.0520252	0.372417
		0.03086	290	49	241	98	339	0.289086	0.284058		0.3203	204.375	5.62504	198.75	11.2501	210	0.0535718	0.376821
		0.0308	292	49	243	98	341	0.28739	0.284058		0.3093	205.184	5.81566	199.369	11.6313	211	0.0551247	0.383435
		0.03077	294	49	245	98	343	0.285714	0.284058		0.3093	205.992	6.00848	199.983	12.017	212	0.0566837	0.383435
		0.03075	296	49	247	98	345	0.284058	0.284058		0.2985	206.796	6.20351	200.593	12.407	213	0.0582489	0.390058
		0.03073	296	50	246	100	346	0.289017	0.288184		0.2777	207.599	6.40074	201.199	12.8015	214	0.05982	0.394477
		0.03071	297	50	247	100	347	0.288184	0.288184		0.2677	208.4	6.60019	201.8	13.2004	215	0.0613972	0.3989
		0.03067	297	51	246	102	348	0.293103	0.293103		0.258	209.198	6.80186	202.396	13.6037	216	0.0629802	0.403325
		0.03064	297	52	245	104	349	0.297994	0.296296		0.2486	209.994	7.00573	202.989	14.0115	217	0.064569	0.407753
		0.03062	298	52	246	104	350	0.297143	0.296296		0.2395	210.788	7.21183	203.576	14.4237	218	0.0661635	0.412183
		0.0306	299	52	247	104	351	0.296296	0.296296		0.2139	211.58	7.42013	204.16	14.8403	219	0.0677638	0.416615
		0.03055	299	53	246	106	352	0.301136	0.300283		0.1908	212.369	7.63066	204.739	15.2613	220	0.0693696	0.421048
		0.03053	300	53	247	106	353	0.300283	0.300283		0.1837	213.157	7.8434	205.313	15.6868	221	0.070981	0.425483
		0.03048	300	54	246	108	354	0.305085	0.305085		0.1768	213.942	8.05836	205.883	16.1167	222	0.0725978	0.429919
		0.03047	301	55	246	110	356	0.308989	0.308989		0.1639	214.724	8.27554	206.449	16.5511	223	0.07422	0.434355
		0.03042	301	56	245	112	357	0.313725	0.313725		0.152	215.505	8.49493	207.01	16.9899	224	0.0758476	0.438792
		0.03039	301	58	243	116	359	0.32312	0.317808		0.131	216.283	8.71655	207.567	17.4331	225	0.0774804	0.443229
		0.03035	302	58	244	116	360	0.322222	0.317808		0.1218	217.06	8.94038	208.119	17.8808	226	0.0791184	0.447667
		0.03032	303	58	245	116	361	0.32133	0.317808		0.1023	217.834	9.16643	208.667	18.3329	227	0.0807615	0.452103
		0.03026	304	58	246	116	362	0.320442	0.317808		0.0989	218.605	9.3947	209.211	18.7894	228	0.0824097	0.45654
		0.03024	305	58	247	116	363	0.319559	0.317808		0.0926	219.375	9.62519	209.75	19.2504	229	0.0840628	0.460975
		0.03022	306	58	248	116	364	0.318681	0.317808		0.08688	220.142	9.85789	210.284	19.7158	230	0.0857208	0.46541
		0.03021	307	58	249	116	365	0.317808	0.317808		0.0793	220.907	10.0928	210.814	20.1856	231	0.0873837	0.472059
		0.0302	307	59	248	118	366	0.322404	0.321716		0.0793	221.67	10.33	211.34	20.6599	232	0.0890513	0.472059
		0.03018	307	60	247	120	367	0.326975	0.321716		0.07701	222.431	10.5693	211.861	21.1386	233	0.0907236	0.478704
		0.03015	308	60	248	120	368	0.326087	0.321716		0.07484	223.189	10.8109	212.378	21.6217	234	0.0924006	0.483132
		0.03014	310	60	250	120	370	0.324324	0.321716		0.07081	223.945	11.0546	212.891	22.1093	235	0.0940821	0.489769
		0.03013	313	60	253	120	373	0.321716	0.321716		0.07081	224.699	11.3006	213.399	22.6013	236	0.0957681	0.489769
		0.03012	313	61	252	122	374	0.326203	0.326203		0.06894	225.451	11.5488	213.902	23.0977	237	0.0974585	0.496401
											0.06549	226.201	11.7992	214.402	23.5985	238	0.0991533	0.500818
											0.06389	226.948	12.0519	214.896	24.1037	239	0.100852	0.505232
											0.06237	227.693	12.3067	215.387	24.6134	240	0.102556	0.509643
											0.05825	228.436	12.5637	215.873	25.1274	241	0.104263	0.516253
											0.05825	229.177	12.8229	216.354	25.6459	242	0.105975	0.516253
											0.05266	229.916	13.0844	216.831	26.1687	243	0.10769	0.522855
											0.0508	230.652	13.348	217.304	26.696	244	0.10941	0.527251
											0.04913	231.386	13.6138	217.772	27.2276	245	0.111133	0.531642
											0.04835	232.118	13.8818	218.236	27.7637	246	0.11286	0.53603
											0.04626	232.848	14.152	218.696	28.3041	247	0.114591	0.540412
											0.04563	233.576	14.4244	219.151	28.8489	248	0.116326	0.546977
											0.04563	234.301	14.699	219.602	29.398	249	0.118064	0.546977
											0.04503	235.024	14.9758	220.048	29.9515	250	0.119806	0.55353
											0.04446	235.745	15.2547	220.491	30.5094	251	0.121552	0.557892
											0.04246	236.464	15.5358	220.928	31.0717	252	0.1233	0.564426
											0.04246	237.181	15.8191	221.362	31.6383	253	0.125053	0.564426
											0.04161	237.895	16.1046	221.791	32.2092	254	0.126808	0.573117
											0.04161	238.608	16.3923	222.215	32.7845	255	0.128567	0.573117
											0.04048	239.318	16.6821	222.636	33.3641	256	0.130329	0.579619
											0.03981	240.026	16.974	223.052	33.9481	257	0.132094	0.583946
											0.03921	240.732	17.2682	223.464	34.5364	258	0.133862	0.588267
											0.03866	241.436	17.5645	223.871	35.1289	259	0.135633	0.592582
											0.03841	242.137	17.8629	224.274	35.7258	260	0.137407	0.59689
											0.03817	242.836	18.1635	224.673	36.327	261	0.139184	0.601191
											0.03772	243.534	18.4662	225.068	36.9325	262	0.140964	0.605485
											0.03731	244.229	18.7711	225.458	37.5423	263	0.142746	0.609772
											0.03712	244.922	19.0782	225.844	38.1563	264	0.144532	0.614052
											0.03694	245.613	19.3873	226.225	38.7746	265	0.146319	0.620459
											0.03694	246.301	19.6986	226.603	39.3972	266	0.14811	0.620459
											0.03676	246.988	20.012	226.976	40.0241	267	0.149903	0.631099
											0.03676	247.672	20.3276	227.345	40.6552	268	0.151698	0.631099
											0.03676	248.355	20.6453	227.709	41.2905	269	0.153496	0.631099
											0.0366	249.035	20.9651	228.07	41.9301	270	0.155297	0.639577
											0.03614	249.713	21.287	228.426	42.5739	271	0.157099	0.645914
											0.03614	250.389	21.611	228.778	43.2219	272	0.158904	0.645914
											0.03551	251.063	21.9371	229.126	43.8742	273	0.160711	0.652234
											0.0354	251.735	22.2653	229.469	44.5306	274	0.16252	0.658535
											0.0354	252.404	22.5956	229.809	45.1912	275	0.164332	0.658535
											0.03509	253.072	22.928	230.144	45.856	276	0.166145	0.664817
											0.0349	253.737	23.2625	230.475	46.525	277	0.16796	0.668995
											0.03465	254.401	23.5991	230.802	47.1982	278	0.169778	0.675245
											0.03465	255.062	23.9378	231.124	47.8755	279	0.171597	0.675245
											0.03457	255.722	24.2785	231.443	48.557	280	0.173418	0.681476
											0.03435	256.379	24.6213	231.757	49.2426	281	0.175241	0.687687
											0.03435	257.034	24.9662	232.068	49.9324	282	0.177065	0.687687
											0.03415	257.687	25.3131	232.374	50.6262	283	0.178891	0.693878
											0.03409	258.338	25.6621	232.676	51.3242	284	0.180719	0.697994
											0.03381	258.987	26.0132	232.974	52.0263	285	0.182549	0.702101
											0.03371	259.634	26.3663	233.267	52.7325	286	0.18438	0.706199
											0.03366	260.279	26.7214	233.557	53.4428	287	0.186212	0.712329
											0.03366	260.921	27.0786	233.843	54.1572	288	0.188046	0.712329
											0.03353	261.562	27.4378	234.124	54.8756	289	0.189881	0.718437
											0.03348	262.201	27.7991	234.402	55.5981	290	0.191718	0.722498
											0.03336	262.838	28.1623	234.675	56.3247	291	0.193556	0.726549
											0.03324	263.472	28.5276	234.945	57.0553	292	0.195395	0.732608
											0.03324	264.105	28.8949	235.21	57.7899	293	0.197235	0.732608
											0.03314	264.736	29.2643	235.471	58.5285	294	0.199077	0.738645
											0.03304	265.364	29.6356	235.729	59.2712	295	0.200919	0.742658
											0.033	265.991	30.0089	235.982	60.0179	296	0.202763	0.746661
											0.03291	266.616	30.3843	236.231	60.7685	297	0.204608	0.750654
											0.03288	267.238	30.7616	236.477	61.5231	298	0.206454	0.754638
											0.03276	267.859	31.1409	236.718	62.2818	299	0.2083	0.758611
											0.03271	268.478	31.5222	236.956	63.0443	300	0.210148	0.762575
											0.03255	269.095	31.9054	237.189	63.8109	301	0.211996	0.766528
											0.03245	269.709	32.2907	237.419	64.5813	302	0.213845	0.770472
											0.0324	270.322	32.6779	237.644	65.3557	303	0.215695	0.774406
											0.03235	270.933	33.067	237.866	66.1341	304	0.217546	0.778329
											0.03231	271.542	33.4582	238.084	66.9163	305	0.219398	0.782243
											0.03226	272.149	33.8512	238.298	67.7025	306	0.22125	0.786146
											0.03222	272.754	34.2462	238.508	68.4925	307	0.223103	0.790039
											0.03218	273.357	34.6432	238.714	69.2864	308	0.224956	0.793922
											0.03215	273.958	35.0421	238.916	70.0842	309	0.22681	0.797795
											0.03213	274.557	35.4429	239.114	70.8859	310	0.228664	0.801657
											0.03211	275.154	35.8457	239.309	71.6914	311	0.230519	0.805509
											0.03203	275.75	36.2504	239.499	72.5007	312	0.232374	0.809351
											0.03201	276.343	36.657	239.686	73.3139	313	0.23423	0.813183
											0.03193	276.935	37.0655	239.869	74.1309	314	0.236086	0.817004
											0.03186	277.524	37.4759	240.048	74.9517	315	0.237942	0.820815
											0.03182	278.112	37.8882	240.224	75.7763	316	0.239799	0.824615
											0.03178	278.698	38.3024	240.395	76.6047	317	0.241655	0.828405
											0.03171	279.282	38.7185	240.563	77.4369	318	0.243512	0.832184
											0.03167	279.864	39.1364	240.727	78.2729	319	0.24537	0.835953
											0.03164	280.444	39.5563	240.887	79.1126	320	0.247227	0.839712
											0.0316	281.022	39.978	241.044	79.956	321	0.249084	0.84346
											0.03157	281.598	40.4016	241.197	80.8032	322	0.250942	0.847197
											0.03155	282.173	40.8271	241.346	81.6542	323	0.252799	0.852783
											0.03155	282.746	41.2544	241.491	82.5088	324	0.254657	0.852783
											0.03145	283.316	41.6836	241.633	83.3672	325	0.256514	0.860195
											0.03145	283.885	42.1146	241.771	84.2292	326	0.258372	0.860195
											0.03134	284.453	42.5475	241.905	85.0949	327	0.260229	0.865726
											0.03131	285.018	42.9822	242.036	85.9643	328	0.262086	0.8694
											0.03128	285.581	43.4187	242.163	86.8374	329	0.263943	0.873064
											0.03125	286.143	43.857	242.286	87.7141	330	0.2658	0.876717
											0.03116	286.703	44.2972	242.406	88.5945	331	0.267657	0.880359
											0.03111	287.261	44.7392	242.522	89.4784	332	0.269513	0.883991
											0.03105	287.817	45.183	242.634	90.3661	333	0.27137	0.887612
											0.03102	288.371	45.6286	242.743	91.2573	334	0.273225	0.891222
											0.03101	288.924	46.0761	242.848	92.1521	335	0.275081	0.898412
											0.03101	289.475	46.5253	242.949	93.0505	336	0.276936	0.898412
											0.03101	290.024	46.9763	243.047	93.9525	337	0.278791	0.898412
											0.03092	290.571	47.429	243.142	94.8581	338	0.280645	0.905558
											0.03086	291.116	47.8836	243.233	95.7672	339	0.282499	0.909116
											0.0308	291.66	48.3399	243.32	96.6798	340	0.284352	0.914432
											0.0308	292.202	48.798	243.404	97.596	341	0.286205	0.914432
											0.03077	292.742	49.2579	243.484	98.5158	342	0.288058	0.921483
											0.03077	293.281	49.7195	243.561	99.439	343	0.28991	0.921483
											0.03075	293.817	50.1829	243.634	100.366	344	0.291761	0.928491
											0.03075	294.352	50.648	243.704	101.296	345	0.293612	0.928491
											0.03073	294.885	51.1148	243.77	102.23	346	0.295462	0.93372
											0.03071	295.417	51.5834	243.833	103.167	347	0.297311	0.937193
											0.03067	295.946	52.0538	243.892	104.108	348	0.29916	0.940655
											0.03064	296.474	52.5258	243.948	105.052	349	0.301008	0.944106
											0.03062	297	52.9996	244.001	105.999	350	0.302855	0.947547
											0.0306	297.525	53.4751	244.05	106.95	351	0.304701	0.950977
											0.03055	298.048	53.9523	244.095	107.905	352	0.306547	0.954397
											0.03053	298.569	54.4312	244.138	108.862	353	0.308392	0.957806
											0.03048	299.088	54.9118	244.176	109.824	354	0.310236	0.961204
											0.03047	299.606	55.3941	244.212	110.788	355	0.312079	0.966282
											0.03047	300.122	55.8781	244.244	111.756	356	0.313922	0.966282
											0.03042	300.636	56.3637	244.273	112.727	357	0.315763	0.971337
											0.03039	301.149	56.8511	244.298	113.702	358	0.317604	0.976368
											0.03039	301.66	57.3401	244.32	114.68	359	0.319443	0.976368
											0.03035	302.169	57.8308	244.338	115.662	360	0.321282	0.981375
											0.03032	302.677	58.3231	244.354	116.646	361	0.32312	0.9847
											0.03026	303.183	58.8171	244.366	117.634	362	0.324957	0.988015
											0.03024	303.687	59.3128	244.374	118.626	363	0.326792	0.991319
											0.03022	304.19	59.8101	244.38	119.62	364	0.328627	0.994613
											0.03021	304.691	60.3091	244.382	120.618	365	0.330461	0.997897
											0.0302	305.19	60.8096	244.381	121.619	366	0.332293	1
											0.03018	305.688	61.3119	244.376	122.624	367	0.334125	1
											0.03015	306.184	61.8157	244.369	123.631	368	0.335955	1
											0.03014	306.679	62.3212	244.358	124.642	369	0.337784	1
											0.03014	307.172	62.8282	244.344	125.656	370	0.339612	1
											0.03013	307.663	63.3369	244.326	126.674	371	0.341439	1
											0.03013	308.153	63.8472	244.306	127.694	372	0.343265	1
											0.03013	308.641	64.3591	244.282	128.718	373	0.345089	1
											0.03012	309.127	64.8726	244.255	129.745	374	0.346912	1

## Sheet: Spectral Level Data
Spectral Level Data		Confidence Threshold	Forward	Reverse	Correct	Incorrect	Total	Global FDR	q-value		Fit Confidence Threshold	Fit Forward	Fit Reverse	Fit Correct	Fit Incorrect	Fit Total	Fit Global FDR	Fit Local FDR
		0.9999	165	0	165	0	165	0	0		0.9999	0.999907	9.29971e-05	0.999814	0.000185994	1	0.000185994	0.000187789
		0.9998	184	0	184	0	184	0	0		0.9999	1.99981	0.000186002	1.99963	0.000372005	2	0.000186002	0.000187789
		0.9996	199	0	199	0	199	0	0		0.9999	2.99972	0.000279016	2.99944	0.000558032	3	0.000186011	0.000187789
		0.9994	206	0	206	0	206	0	0		0.9999	3.99963	0.000372038	3.99926	0.000744077	4	0.000186019	0.000187789
		0.9992	212	0	212	0	212	0	0		0.9999	4.99953	0.000465069	4.99907	0.000930137	5	0.000186027	0.000187789
		0.9991	214	0	214	0	214	0	0		0.9999	5.99944	0.000558107	5.99888	0.00111621	6	0.000186036	0.000187789
		0.999	216	0	216	0	216	0	0		0.9999	6.99935	0.000651155	6.9987	0.00130231	7	0.000186044	0.000187789
		0.9989	219	0	219	0	219	0	0		0.9999	7.99926	0.00074421	7.99851	0.00148842	8	0.000186053	0.000187789
		0.9987	226	0	226	0	226	0	0		0.9999	8.99916	0.000837274	8.99833	0.00167455	9	0.000186061	0.000187789
		0.9986	228	0	228	0	228	0	0		0.9999	9.99907	0.000930346	9.99814	0.00186069	10	0.000186069	0.000187789
		0.9985	232	0	232	0	232	0	0		0.9999	10.999	0.00102343	10.998	0.00204685	11	0.000186078	0.000187789
		0.9984	234	0	234	0	234	0	0		0.9999	11.9989	0.00111652	11.9978	0.00223303	12	0.000186086	0.000187789
		0.9982	235	0	235	0	235	0	0		0.9999	12.9988	0.00120961	12.9976	0.00241923	13	0.000186094	0.000187789
		0.9981	236	0	236	0	236	0	0		0.9999	13.9987	0.00130272	13.9974	0.00260544	14	0.000186103	0.000187789
		0.9979	239	0	239	0	239	0	0		0.9999	14.9986	0.00139583	14.9972	0.00279166	15	0.000186111	0.000187789
		0.9977	244	0	244	0	244	0	0		0.9999	15.9985	0.00148895	15.997	0.00297791	16	0.000186119	0.000187789
		0.9976	245	0	245	0	245	0	0		0.9999	16.9984	0.00158209	16.9968	0.00316417	17	0.000186128	0.000187789
		0.9975	246	0	246	0	246	0	0		0.9999	17.9983	0.00167522	17.9966	0.00335045	18	0.000186136	0.000187789
		0.9974	247	0	247	0	247	0	0		0.9999	18.9982	0.00176837	18.9965	0.00353674	19	0.000186144	0.000187789
		0.9972	249	0	249	0	249	0	0		0.9999	19.9981	0.00186153	19.9963	0.00372305	20	0.000186153	0.000187789
		0.9971	250	0	250	0	250	0	0		0.9999	20.998	0.00195469	20.9961	0.00390938	21	0.000186161	0.000187789
		0.9969	253	0	253	0	253	0	0		0.9999	21.998	0.00204786	21.9959	0.00409573	22	0.000186169	0.000187789
		0.9967	254	0	254	0	254	0	0		0.9999	22.9979	0.00214104	22.9957	0.00428209	23	0.000186178	0.000187789
		0.9965	255	0	255	0	255	0	0		0.9999	23.9978	0.00223423	23.9955	0.00446847	24	0.000186186	0.000187789
		0.9964	256	0	256	0	256	0	0		0.9999	24.9977	0.00232743	24.9953	0.00465486	25	0.000186194	0.000187789
		0.9961	261	0	261	0	261	0	0		0.9999	25.9976	0.00242064	25.9952	0.00484127	26	0.000186203	0.000187789
		0.9959	262	0	262	0	262	0	0		0.9999	26.9975	0.00251385	26.995	0.0050277	27	0.000186211	0.000187789
		0.9955	263	0	263	0	263	0	0		0.9999	27.9974	0.00260707	27.9948	0.00521415	28	0.00018622	0.000187789
		0.995	264	0	264	0	264	0	0		0.9999	28.9973	0.0027003	28.9946	0.00540061	29	0.000186228	0.000187789
		0.9947	269	0	269	0	269	0	0		0.9999	29.9972	0.00279354	29.9944	0.00558709	30	0.000186236	0.000187789
		0.9944	270	0	270	0	270	0	0		0.9999	30.9971	0.00288679	30.9942	0.00577358	31	0.000186245	0.000187789
		0.9941	274	0	274	0	274	0	0		0.9999	31.997	0.00298005	31.994	0.0059601	32	0.000186253	0.000187789
		0.9937	275	0	275	0	275	0	0		0.9999	32.9969	0.00307331	32.9939	0.00614662	33	0.000186261	0.000187789
		0.993	276	0	276	0	276	0	0		0.9999	33.9968	0.00316659	33.9937	0.00633317	34	0.00018627	0.000187789
		0.9926	278	0	278	0	278	0	0		0.9999	34.9967	0.00325987	34.9935	0.00651973	35	0.000186278	0.000187789
		0.9922	279	0	279	0	279	0	0		0.9999	35.9966	0.00335316	35.9933	0.00670631	36	0.000186286	0.000187789
		0.9913	280	0	280	0	280	0	0		0.9999	36.9966	0.00344645	36.9931	0.00689291	37	0.000186295	0.000187789
		0.9903	281	0	281	0	281	0	0		0.9999	37.9965	0.00353976	37.9929	0.00707952	38	0.000186303	0.000187789
		0.9898	282	0	282	0	282	0	0		0.9999	38.9964	0.00363308	38.9927	0.00726615	39	0.000186312	0.000187789
		0.9892	283	0	283	0	283	0	0		0.9999	39.9963	0.0037264	39.9925	0.0074528	40	0.00018632	0.000187789
		0.9886	284	0	284	0	284	0	0		0.9999	40.9962	0.00381973	40.9924	0.00763947	41	0.000186328	0.000187789
		0.9879	285	0	285	0	285	0	0		0.9999	41.9961	0.00391308	41.9922	0.00782615	42	0.000186337	0.000187789
		0.9873	291	0	291	0	291	0	0		0.9999	42.996	0.00400643	42.992	0.00801285	43	0.000186345	0.000187789
		0.9866	292	0	292	0	292	0	0		0.9999	43.9959	0.00409978	43.9918	0.00819957	44	0.000186354	0.000187789
		0.9858	313	0	313	0	313	0	0		0.9999	44.9958	0.00419315	44.9916	0.00838631	45	0.000186362	0.000187789
		0.985	314	0	314	0	314	0	0		0.9999	45.9957	0.00428653	45.9914	0.00857306	46	0.000186371	0.000187789
		0.9842	316	0	316	0	316	0	0		0.9999	46.9956	0.00437992	46.9912	0.00875983	47	0.000186379	0.000187789
		0.9833	317	0	317	0	317	0	0		0.9999	47.9955	0.00447331	47.9911	0.00894663	48	0.000186388	0.000187789
		0.9823	326	0	326	0	326	0	0		0.9999	48.9954	0.00456672	48.9909	0.00913344	49	0.000186397	0.000187789
		0.9814	327	0	327	0	327	0	0		0.9999	49.9953	0.00466013	49.9907	0.00932027	50	0.000186405	0.000187789
		0.9792	328	0	328	0	328	0	0		0.9999	50.9952	0.00475356	50.9905	0.00950712	51	0.000186414	0.000187789
		0.9781	341	0	341	0	341	0	0		0.9999	51.9952	0.00484699	51.9903	0.00969399	52	0.000186423	0.000187789
		0.9768	342	0	342	0	342	0	0		0.9999	52.9951	0.00494044	52.9901	0.00988088	53	0.000186432	0.000187789
		0.9756	374	0	374	0	374	0	0		0.9999	53.995	0.0050339	53.9899	0.0100678	54	0.000186441	0.000187789
		0.9742	375	0	375	0	375	0	0		0.9999	54.9949	0.00512736	54.9897	0.0102547	55	0.00018645	0.000187789
		0.9728	393	0	393	0	393	0	0		0.9999	55.9948	0.00522084	55.9896	0.0104417	56	0.000186459	0.000187789
		0.9713	394	0	394	0	394	0	0		0.9999	56.9947	0.00531433	56.9894	0.0106287	57	0.000186468	0.000187789
		0.968	395	0	395	0	395	0	0		0.9999	57.9946	0.00540783	57.9892	0.0108157	58	0.000186477	0.000187789
		0.9662	397	0	397	0	397	0	0		0.9999	58.9945	0.00550134	58.989	0.0110027	59	0.000186486	0.000187789
		0.9644	398	0	398	0	398	0	0		0.9999	59.9944	0.00559486	59.9888	0.0111897	60	0.000186495	0.000187789
		0.9624	426	0	426	0	426	0	0		0.9999	60.9943	0.0056884	60.9886	0.0113768	61	0.000186505	0.000187789
		0.9603	427	0	427	0	427	0	0		0.9999	61.9942	0.00578195	61.9884	0.0115639	62	0.000186515	0.000187789
		0.9582	429	0	429	0	429	0	0		0.9999	62.9941	0.00587551	62.9882	0.011751	63	0.000186524	0.000187789
		0.9559	430	0	430	0	430	0	0		0.9999	63.994	0.00596909	63.9881	0.0119382	64	0.000186534	0.000187789
		0.9535	435	0	435	0	435	0	0		0.9999	64.9939	0.00606268	64.9879	0.0121254	65	0.000186544	0.000187789
		0.951	436	0	436	0	436	0	0		0.9999	65.9938	0.00615628	65.9877	0.0123126	66	0.000186554	0.000187789
		0.9483	438	0	438	0	438	0	0		0.9999	66.9938	0.00624989	66.9875	0.0124998	67	0.000186564	0.000187789
		0.9455	439	0	439	0	439	0	0		0.9999	67.9937	0.00634353	67.9873	0.0126871	68	0.000186574	0.000187789
		0.9426	454	0	454	0	454	0	0		0.9999	68.9936	0.00643717	68.9871	0.0128743	69	0.000186585	0.000187789
		0.9395	455	0	455	0	455	0	0		0.9999	69.9935	0.00653083	69.9869	0.0130617	70	0.000186595	0.000187789
		0.9363	456	0	456	0	456	0	0		0.9999	70.9934	0.00662451	70.9868	0.013249	71	0.000186606	0.000187789
		0.9329	457	0	457	0	457	0	0		0.9999	71.9933	0.0067182	71.9866	0.0134364	72	0.000186617	0.000187789
		0.9293	459	0	459	0	459	0	0		0.9999	72.9932	0.00681191	72.9864	0.0136238	73	0.000186628	0.000187789
		0.9256	460	0	460	0	460	0	0		0.9999	73.9931	0.00690564	73.9862	0.0138113	74	0.000186639	0.000187789
		0.9216	473	0	473	0	473	0	0		0.9999	74.993	0.00699938	74.986	0.0139988	75	0.00018665	0.000187789
		0.9175	473	1	472	2	474	0.00421941	0.00394477		0.9999	75.9929	0.00709314	75.9858	0.0141863	76	0.000186662	0.000187789
		0.9132	475	1	474	2	476	0.00420168	0.00394477		0.9999	76.9928	0.00718692	76.9856	0.0143738	77	0.000186673	0.000187789
		0.9087	476	1	475	2	477	0.00419287	0.00394477		0.9999	77.9927	0.00728072	77.9854	0.0145614	78	0.000186685	0.000187789
		0.904	479	1	478	2	480	0.00416667	0.00394477		0.9999	78.9926	0.00737454	78.9853	0.0147491	79	0.000186697	0.000187789
		0.8991	480	1	479	2	481	0.004158	0.00394477		0.9999	79.9925	0.00746837	79.9851	0.0149367	80	0.000186709	0.000187789
		0.8939	486	1	485	2	487	0.00410678	0.00394477		0.9999	80.9924	0.00756222	80.9849	0.0151244	81	0.000186722	0.000187789
		0.8885	487	1	486	2	488	0.00409836	0.00394477		0.9999	81.9923	0.0076561	81.9847	0.0153122	82	0.000186734	0.000187789
		0.8829	488	1	487	2	489	0.00408998	0.00394477		0.9999	82.9923	0.00774999	82.9845	0.0155	83	0.000186747	0.000187789
		0.877	489	1	488	2	490	0.00408163	0.00394477		0.9999	83.9922	0.00784391	83.9843	0.0156878	84	0.00018676	0.000187789
		0.8709	496	1	495	2	497	0.00402414	0.00394477		0.9999	84.9921	0.00793784	84.9841	0.0158757	85	0.000186773	0.000187789
		0.8646	497	1	496	2	498	0.00401606	0.00394477		0.9999	85.992	0.0080318	85.9839	0.0160636	86	0.000186786	0.000187789
		0.851	498	1	497	2	499	0.00400802	0.00394477		0.9999	86.9919	0.00812578	86.9837	0.0162516	87	0.0001868	0.000187789
		0.8439	504	1	503	2	505	0.0039604	0.00394477		0.9999	87.9918	0.00821978	87.9836	0.0164396	88	0.000186813	0.000187789
		0.8364	505	1	504	2	506	0.00395257	0.00394477		0.9999	88.9917	0.00831381	88.9834	0.0166276	89	0.000186827	0.000187789
		0.8287	506	1	505	2	507	0.00394477	0.00394477		0.9999	89.9916	0.00840785	89.9832	0.0168157	90	0.000186841	0.000187789
		0.8207	506	2	504	4	508	0.00787402	0.00739372		0.9999	90.9915	0.00850192	90.983	0.0170038	91	0.000186855	0.000187789
		0.8124	510	2	508	4	512	0.0078125	0.00739372		0.9999	91.9914	0.00859602	91.9828	0.017192	92	0.00018687	0.000187789
		0.8038	511	2	509	4	513	0.00779727	0.00739372		0.9999	92.9913	0.00869013	92.9826	0.0173803	93	0.000186885	0.000187789
		0.7949	512	2	510	4	514	0.0077821	0.00739372		0.9999	93.9912	0.00878428	93.9824	0.0175686	94	0.0001869	0.000187789
		0.7857	513	2	511	4	515	0.00776699	0.00739372		0.9999	94.9911	0.00887845	94.9822	0.0177569	95	0.000186915	0.000187789
		0.7665	514	2	512	4	516	0.00775194	0.00739372		0.9999	95.991	0.00897264	95.9821	0.0179453	96	0.00018693	0.000187789
		0.7565	516	2	514	4	518	0.00772201	0.00739372		0.9999	96.9909	0.00906686	96.9819	0.0181337	97	0.000186946	0.000187789
		0.7462	517	2	515	4	519	0.00770713	0.00739372		0.9999	97.9908	0.0091611	97.9817	0.0183222	98	0.000186961	0.000187789
		0.7356	520	2	518	4	522	0.00766284	0.00739372		0.9999	98.9907	0.00925537	98.9815	0.0185107	99	0.000186977	0.000187789
		0.7136	522	2	520	4	524	0.00763359	0.00739372		0.9999	99.9907	0.00934967	99.9813	0.0186993	100	0.000186993	0.000187789
		0.7023	523	2	521	4	525	0.00761905	0.00739372		0.9999	100.991	0.009444	100.981	0.018888	101	0.00018701	0.000187789
		0.6906	537	2	535	4	539	0.00742115	0.00739372		0.9999	101.99	0.00953835	101.981	0.0190767	102	0.000187027	0.000187789
		0.6788	538	2	536	4	540	0.00740741	0.00739372		0.9999	102.99	0.00963273	102.981	0.0192655	103	0.000187043	0.000187789
		0.6667	539	2	537	4	541	0.00739372	0.00739372		0.9999	103.99	0.00972714	103.981	0.0194543	104	0.00018706	0.000187789
		0.6544	539	3	536	6	542	0.0110701	0.0110092		0.9999	104.99	0.00982158	104.98	0.0196432	105	0.000187078	0.000187789
		0.6419	542	3	539	6	545	0.0110092	0.0110092		0.9999	105.99	0.00991605	105.98	0.0198321	106	0.000187095	0.000187789
		0.6293	542	4	538	8	546	0.014652	0.0144665		0.9999	106.99	0.0100106	106.98	0.0200211	107	0.000187113	0.000187789
		0.6164	543	4	539	8	547	0.0146252	0.0144665		0.9999	107.99	0.0101051	107.98	0.0202102	108	0.000187131	0.000187789
		0.6034	544	4	540	8	548	0.0145985	0.0144665		0.9999	108.99	0.0101996	108.98	0.0203993	109	0.000187149	0.000187789
		0.5903	547	4	543	8	551	0.0145191	0.0144665		0.9999	109.99	0.0102942	109.979	0.0205885	110	0.000187168	0.000187789
		0.5771	548	4	544	8	552	0.0144928	0.0144665		0.9999	110.99	0.0103889	110.979	0.0207777	111	0.000187187	0.000187789
		0.5504	549	4	545	8	553	0.0144665	0.0144665		0.9999	111.99	0.0104835	111.979	0.020967	112	0.000187205	0.000187789
		0.537	549	5	544	10	554	0.0180505	0.0178253		0.9999	112.989	0.0105782	112.979	0.0211564	113	0.000187225	0.000187789
		0.5235	550	5	545	10	555	0.018018	0.0178253		0.9999	113.989	0.0106729	113.979	0.0213458	114	0.000187244	0.000187789
		0.5101	552	5	547	10	557	0.0179533	0.0178253		0.9999	114.989	0.0107677	114.978	0.0215353	115	0.000187264	0.000187789
		0.4966	553	5	548	10	558	0.0179211	0.0178253		0.9999	115.989	0.0108625	115.978	0.0217249	116	0.000187284	0.000187789
		0.4832	555	5	550	10	560	0.0178571	0.0178253		0.9999	116.989	0.0109573	116.978	0.0219145	117	0.000187304	0.000187789
		0.4698	556	5	551	10	561	0.0178253	0.0178253		0.9999	117.989	0.0110521	117.978	0.0221043	118	0.000187324	0.000187789
		0.4565	558	6	552	12	564	0.0212766	0.0212389		0.9999	118.989	0.011147	118.978	0.022294	119	0.000187345	0.000187789
		0.4433	559	6	553	12	565	0.0212389	0.0212389		0.9999	119.989	0.0112419	119.978	0.0224839	120	0.000187366	0.000187789
		0.4302	571	7	564	14	578	0.0242215	0.024055		0.9999	120.989	0.0113369	120.977	0.0226738	121	0.000187387	0.000187789
		0.4173	572	7	565	14	579	0.0241796	0.024055		0.9999	121.989	0.0114319	121.977	0.0228638	122	0.000187408	0.000187789
		0.4045	573	7	566	14	580	0.0241379	0.024055		0.9999	122.988	0.0115269	122.977	0.0230539	123	0.00018743	0.000187789
		0.3918	575	7	568	14	582	0.024055	0.024055		0.9999	123.988	0.011622	123.977	0.023244	124	0.000187452	0.000187789
		0.3794	580	8	572	16	588	0.0272109	0.0272109		0.9999	124.988	0.0117171	124.977	0.0234342	125	0.000187474	0.000187789
		0.3671	580	9	571	18	589	0.0305603	0.0305603		0.9999	125.988	0.0118123	125.976	0.0236245	126	0.000187496	0.000187789
		0.3551	588	11	577	22	599	0.0367279	0.0366667		0.9999	126.988	0.0119075	126.976	0.0238149	127	0.000187519	0.000187789
		0.3433	589	11	578	22	600	0.0366667	0.0366667		0.9999	127.988	0.0120027	127.976	0.0240054	128	0.000187542	0.000187789
		0.3203	589	12	577	24	601	0.0399334	0.0399334		0.9999	128.988	0.012098	128.976	0.0241959	129	0.000187565	0.000187789
		0.3093	591	13	578	26	604	0.0430464	0.0429752		0.9999	129.988	0.0121933	129.976	0.0243865	130	0.000187589	0.000187789
		0.2985	592	13	579	26	605	0.0429752	0.0429752		0.9999	130.988	0.0122886	130.975	0.0245772	131	0.000187612	0.000187789
		0.2879	592	14	578	28	606	0.0462046	0.0462046		0.9999	131.988	0.012384	131.975	0.024768	132	0.000187636	0.000187789
		0.2777	592	15	577	30	607	0.0494234	0.0494234		0.9999	132.988	0.0124794	132.975	0.0249589	133	0.000187661	0.000187789
		0.2677	593	16	577	32	609	0.0525452	0.0522876		0.9999	133.987	0.0125749	133.975	0.0251498	134	0.000187685	0.000187789
		0.258	594	16	578	32	610	0.052459	0.0522876		0.9999	134.987	0.0126704	134.975	0.0253409	135	0.00018771	0.000187789
		0.2486	595	16	579	32	611	0.0523732	0.0522876		0.9999	135.987	0.012766	135.974	0.025532	136	0.000187735	0.000187789
		0.2395	596	16	580	32	612	0.0522876	0.0522876		0.9999	136.987	0.0128616	136.974	0.0257232	137	0.000187761	0.000187789
		0.2139	596	17	579	34	613	0.0554649	0.0552846		0.9999	137.987	0.0129573	137.974	0.0259146	138	0.000187787	0.000187789
		0.1982	597	17	580	34	614	0.0553746	0.0552846		0.9999	138.987	0.013053	138.974	0.026106	139	0.000187813	0.000187789
		0.1908	598	17	581	34	615	0.0552846	0.0552846		0.9999	139.987	0.0131487	139.974	0.0262975	140	0.000187839	0.000187789
		0.1837	602	18	584	36	620	0.0580645	0.0580645		0.9999	140.987	0.0132445	140.974	0.0264891	141	0.000187866	0.000187789
		0.1768	602	19	583	38	621	0.0611916	0.0611916		0.9999	141.987	0.0133404	141.973	0.0266807	142	0.000187893	0.000187789
		0.1702	603	20	583	40	623	0.0642055	0.0642055		0.9999	142.987	0.0134363	142.973	0.0268725	143	0.00018792	0.000187789
		0.1639	603	21	582	42	624	0.0673077	0.0673077		0.9999	143.986	0.0135322	143.973	0.0270644	144	0.000187947	0.000187789
		0.1578	605	22	583	44	627	0.0701754	0.0701754		0.9999	144.986	0.0136282	144.973	0.0272564	145	0.000187975	0.000187789
		0.152	605	23	582	46	628	0.0732484	0.073132		0.9999	145.986	0.0137243	145.973	0.0274485	146	0.000188004	0.000187789
		0.1464	606	23	583	46	629	0.073132	0.073132		0.9999	146.986	0.0138204	146.972	0.0276407	147	0.000188032	0.000187789
		0.1411	606	24	582	48	630	0.0761905	0.0758294		0.9999	147.986	0.0139165	147.972	0.027833	148	0.000188061	0.000187789
		0.131	607	24	583	48	631	0.0760697	0.0758294		0.9999	148.986	0.0140127	148.972	0.0280254	149	0.00018809	0.000187789
		0.1218	608	24	584	48	632	0.0759494	0.0758294		0.9999	149.986	0.014109	149.972	0.028218	150	0.00018812	0.000187789
		0.1176	609	24	585	48	633	0.0758294	0.0758294		0.9999	150.986	0.0142053	150.972	0.0284106	151	0.00018815	0.000187789
		0.1058	609	25	584	50	634	0.0788644	0.0782473		0.9999	151.986	0.0143017	151.971	0.0286033	152	0.00018818	0.000187789
		0.1023	611	25	586	50	636	0.0786164	0.0782473		0.9999	152.986	0.0143981	152.971	0.0287962	153	0.00018821	0.000187789
		0.0989	612	25	587	50	637	0.0784929	0.0782473		0.9999	153.986	0.0144946	153.971	0.0289892	154	0.000188241	0.000187789
		0.0926	613	25	588	50	638	0.0783699	0.0782473		0.9999	154.985	0.0145911	154.971	0.0291823	155	0.000188273	0.000187789
		0.08688	614	25	589	50	639	0.0782473	0.0782473		0.9999	155.985	0.0146877	155.971	0.0293755	156	0.000188304	0.000187789
		0.0793	616	27	589	54	643	0.0839813	0.0835913		0.9999	156.985	0.0147844	156.97	0.0295688	157	0.000188336	0.000187789
		0.07701	617	27	590	54	644	0.0838509	0.0835913		0.9999	157.985	0.0148811	157.97	0.0297623	158	0.000188369	0.000187789
		0.07484	619	27	592	54	646	0.0835913	0.0835913		0.9999	158.985	0.0149779	158.97	0.0299559	159	0.000188402	0.000187789
		0.07081	622	29	593	58	651	0.0890937	0.0889571		0.9999	159.985	0.0150748	159.97	0.0301496	160	0.000188435	0.000187789
		0.06549	623	29	594	58	652	0.0889571	0.0889571		0.9999	160.985	0.0151717	160.97	0.0303435	161	0.000188469	0.000187789
		0.06389	625	30	595	60	655	0.0916031	0.0916031		0.9999	161.985	0.0152687	161.969	0.0305374	162	0.000188503	0.000187789
		0.06237	625	31	594	62	656	0.0945122	0.0945122		0.9999	162.985	0.0153658	162.969	0.0307316	163	0.000188537	0.000187789
		0.05825	625	32	593	64	657	0.0974125	0.0974125		0.9999	163.985	0.0154629	163.969	0.0309258	164	0.000188572	0.000187789
		0.05472	625	33	592	66	658	0.100304	0.100304		0.9999	164.984	0.0155601	164.969	0.0311202	165	0.000188607	0.000187789
		0.05367	626	34	592	68	660	0.10303	0.10303		0.9998	165.984	0.0156574	165.969	0.0313148	166	0.000188643	0.00019595
		0.05266	626	35	591	70	661	0.1059	0.1059		0.9998	166.984	0.0157547	166.968	0.0315094	167	0.000188679	0.00019595
		0.05171	628	36	592	72	664	0.108434	0.108271		0.9998	167.984	0.0158521	167.968	0.0317043	168	0.000188716	0.00019595
		0.0508	629	36	593	72	665	0.108271	0.108271		0.9998	168.984	0.0159496	168.968	0.0318993	169	0.000188753	0.00019595
		0.04994	629	37	592	74	666	0.111111	0.109955		0.9998	169.984	0.0160472	169.968	0.0320944	170	0.000188791	0.00019595
		0.04913	630	37	593	74	667	0.110945	0.109955		0.9998	170.984	0.0161448	170.968	0.0322897	171	0.000188829	0.00019595
		0.04835	632	37	595	74	669	0.110613	0.109955		0.9998	171.984	0.0162426	171.968	0.0324851	172	0.000188867	0.00019595
		0.04762	633	37	596	74	670	0.110448	0.109955		0.9998	172.984	0.0163404	172.967	0.0326808	173	0.000188906	0.00019595
		0.04563	634	37	597	74	671	0.110283	0.109955		0.9998	173.984	0.0164383	173.967	0.0328765	174	0.000188946	0.00019595
		0.04446	635	37	598	74	672	0.110119	0.109955		0.9998	174.983	0.0165362	174.967	0.0330725	175	0.000188986	0.00019595
		0.04393	636	37	599	74	673	0.109955	0.109955		0.9998	175.983	0.0166343	175.967	0.0332686	176	0.000189026	0.00019595
		0.04246	636	38	598	76	674	0.11276	0.112593		0.9998	176.983	0.0167325	176.967	0.0334649	177	0.000189067	0.00019595
		0.04121	637	38	599	76	675	0.112593	0.112593		0.9998	177.983	0.0168307	177.966	0.0336614	178	0.000189109	0.00019595
		0.04048	637	39	598	78	676	0.115385	0.115385		0.9998	178.983	0.016929	178.966	0.033858	179	0.000189151	0.00019595
		0.04013	637	40	597	80	677	0.118168	0.117994		0.9998	179.983	0.0170274	179.966	0.0340549	180	0.000189194	0.00019595
		0.03921	638	40	598	80	678	0.117994	0.117994		0.9998	180.983	0.017126	180.966	0.0342519	181	0.000189237	0.00019595
		0.03866	638	41	597	82	679	0.120766	0.120766		0.9998	181.983	0.0172246	181.966	0.0344491	182	0.000189281	0.00019595
		0.03841	642	43	599	86	685	0.125547	0.125547		0.9998	182.983	0.0173233	182.965	0.0346466	183	0.000189325	0.00019595
		0.03817	642	44	598	88	686	0.12828	0.128093		0.9998	183.983	0.0174221	183.965	0.0348442	184	0.000189371	0.00019595
		0.03772	643	44	599	88	687	0.128093	0.128093		0.9996	184.982	0.017521	184.965	0.035042	185	0.000189416	0.00019937
		0.03751	644	45	599	90	689	0.130624	0.130435		0.9996	185.982	0.01762	185.965	0.03524	186	0.000189463	0.00019937
		0.03731	645	45	600	90	690	0.130435	0.130435		0.9996	186.982	0.0177191	186.965	0.0354383	187	0.000189509	0.00019937
		0.03712	646	46	600	92	692	0.132948	0.132756		0.9996	187.982	0.0178184	187.964	0.0356367	188	0.000189557	0.00019937
		0.03694	647	46	601	92	693	0.132756	0.132756		0.9996	188.982	0.0179177	188.964	0.0358354	189	0.000189605	0.00019937
		0.03676	648	47	601	94	695	0.135252	0.135252		0.9996	189.982	0.0180172	189.964	0.0360343	190	0.000189654	0.00019937
		0.0366	648	48	600	96	696	0.137931	0.137931		0.9996	190.982	0.0181167	190.964	0.0362335	191	0.000189704	0.00019937
		0.03644	649	49	600	98	698	0.140401	0.140401		0.9996	191.982	0.0182164	191.964	0.0364328	192	0.000189754	0.00019937
		0.03629	649	50	599	100	699	0.143062	0.142045		0.9996	192.982	0.0183162	192.963	0.0366324	193	0.000189805	0.00019937
		0.03614	652	50	602	100	702	0.14245	0.142045		0.9996	193.982	0.0184161	193.963	0.0368323	194	0.000189857	0.00019937
		0.036	653	50	603	100	703	0.142248	0.142045		0.9996	194.981	0.0185162	194.963	0.0370324	195	0.00018991	0.00019937
		0.03562	654	50	604	100	704	0.142045	0.142045		0.9996	195.981	0.0186164	195.963	0.0372328	196	0.000189963	0.00019937
		0.0354	655	51	604	102	706	0.144476	0.144476		0.9996	196.981	0.0187167	196.963	0.0374334	197	0.000190017	0.00019937
		0.03529	655	52	603	104	707	0.1471	0.1471		0.9996	197.981	0.0188171	197.962	0.0376343	198	0.000190072	0.00019937
		0.03509	655	53	602	106	708	0.149718	0.149718		0.9996	198.981	0.0189177	198.962	0.0378354	199	0.000190128	0.00019937
		0.0349	655	54	601	108	709	0.152327	0.152113		0.9994	199.981	0.0190184	199.962	0.0380369	200	0.000190184	0.000202304
		0.03481	656	54	602	108	710	0.152113	0.152113		0.9994	200.981	0.0191193	200.962	0.0382386	201	0.000190242	0.000202304
		0.03457	656	55	601	110	711	0.154712	0.154494		0.9994	201.981	0.0192203	201.962	0.0384406	202	0.0001903	0.000202304
		0.03442	657	55	602	110	712	0.154494	0.154494		0.9994	202.981	0.0193214	202.961	0.0386429	203	0.000190359	0.000202304
		0.03435	661	56	605	112	717	0.156206	0.155989		0.9994	203.981	0.0194227	203.961	0.0388455	204	0.000190419	0.000202304
		0.03428	662	56	606	112	718	0.155989	0.155989		0.9994	204.98	0.0195242	204.961	0.0390484	205	0.00019048	0.000202304
		0.03409	663	57	606	114	720	0.158333	0.158333		0.9994	205.98	0.0196258	205.961	0.0392516	206	0.000190542	0.000202304
		0.03381	663	58	605	116	721	0.160888	0.160888		0.9992	206.98	0.0197276	206.961	0.0394552	207	0.000190605	0.000204392
		0.03371	663	59	604	118	722	0.163435	0.163435		0.9992	207.98	0.0198295	207.96	0.0396591	208	0.000190669	0.000204392
		0.03366	664	60	604	120	724	0.165746	0.165517		0.9992	208.98	0.0199316	208.96	0.0398633	209	0.000190733	0.000204392
		0.03362	665	60	605	120	725	0.165517	0.165517		0.9992	209.98	0.0200339	209.96	0.0400679	210	0.000190799	0.000204392
		0.03357	665	61	604	122	726	0.168044	0.168044		0.9992	210.98	0.0201364	210.96	0.0402728	211	0.000190866	0.000204392
		0.03348	667	64	603	128	731	0.175103	0.175103		0.9992	211.98	0.020239	211.96	0.0404781	212	0.000190934	0.000204392
		0.03332	667	65	602	130	732	0.177596	0.177353		0.9991	212.98	0.0203419	212.959	0.0406837	213	0.000191003	0.000205833
		0.03324	668	65	603	130	733	0.177353	0.177353		0.9991	213.98	0.0204449	213.959	0.0408897	214	0.000191073	0.000205833
		0.03307	668	66	602	132	734	0.179837	0.179837		0.999	214.979	0.0205481	214.959	0.0410961	215	0.000191145	0.000206604
		0.03304	668	67	601	134	735	0.182313	0.181818		0.999	215.979	0.0206515	215.959	0.0413029	216	0.000191217	0.000206604
		0.033	669	67	602	134	736	0.182065	0.181818		0.9989	216.979	0.0207551	216.958	0.0415101	217	0.000191291	0.000207618
		0.03294	670	67	603	134	737	0.181818	0.181818		0.9989	217.979	0.0208589	217.958	0.0417178	218	0.000191366	0.000207618
		0.03291	673	68	605	136	741	0.183536	0.183288		0.9989	218.979	0.0209629	218.958	0.0419258	219	0.000191442	0.000207618
		0.03282	674	68	606	136	742	0.183288	0.183288		0.9987	219.979	0.0210671	219.958	0.0421343	220	0.000191519	0.000209828
		0.03271	674	69	605	138	743	0.185734	0.185734		0.9987	220.979	0.0211716	220.958	0.0423432	221	0.000191598	0.000209828
		0.03265	674	70	604	140	744	0.188172	0.188172		0.9987	221.979	0.0212763	221.957	0.0425526	222	0.000191678	0.000209828
		0.0325	674	71	603	142	745	0.190604	0.190604		0.9987	222.979	0.0213812	222.957	0.0427624	223	0.00019176	0.000209828
		0.03245	674	72	602	144	746	0.193029	0.193029		0.9987	223.979	0.0214863	223.957	0.0429727	224	0.000191842	0.000209828
		0.03242	674	73	601	146	747	0.195448	0.195448		0.9987	224.978	0.0215917	224.957	0.0431835	225	0.000191927	0.000209828
		0.0324	674	74	600	148	748	0.197861	0.197861		0.9987	225.978	0.0216974	225.957	0.0433947	226	0.000192012	0.000209828
		0.03235	674	75	599	150	749	0.200267	0.200267		0.9986	226.978	0.0218033	226.956	0.0436065	227	0.000192099	0.000212048
		0.03233	675	77	598	154	752	0.204787	0.203974		0.9986	227.978	0.0219094	227.956	0.0438188	228	0.000192188	0.000212048
		0.03222	676	77	599	154	753	0.204515	0.203974		0.9985	228.978	0.0220158	228.956	0.0440317	229	0.000192278	0.000213663
		0.03218	677	77	600	154	754	0.204244	0.203974		0.9985	229.978	0.0221225	229.956	0.0442451	230	0.00019237	0.000213663
		0.03215	678	77	601	154	755	0.203974	0.203974		0.9985	230.978	0.0222295	230.956	0.044459	231	0.000192463	0.000213663
		0.03213	678	78	600	156	756	0.206349	0.205805		0.9985	231.978	0.0223368	231.955	0.0446735	232	0.000192558	0.000213663
		0.03209	679	78	601	156	757	0.206077	0.205805		0.9984	232.978	0.0224443	232.955	0.0448886	233	0.000192655	0.000215398
		0.03201	680	78	602	156	758	0.205805	0.205805		0.9984	233.977	0.0225522	233.955	0.0451043	234	0.000192754	0.000215398
		0.03197	680	79	601	158	759	0.208169	0.207895		0.9982	234.977	0.0226603	234.955	0.0453207	235	0.000192854	0.000216313
		0.03193	681	79	602	158	760	0.207895	0.207895		0.9981	235.977	0.0227688	235.954	0.0455376	236	0.000192956	0.000216941
		0.03189	681	80	601	160	761	0.21025	0.209974		0.9979	236.977	0.0228776	236.954	0.0457552	237	0.00019306	0.000218245
		0.03187	682	80	602	160	762	0.209974	0.209974		0.9979	237.977	0.0229867	237.954	0.0459734	238	0.000193166	0.000218245
		0.03186	682	81	601	162	763	0.21232	0.21232		0.9979	238.977	0.0230962	238.954	0.0461923	239	0.000193273	0.000218245
		0.03184	682	82	600	164	764	0.21466	0.21466		0.9977	239.977	0.023206	239.954	0.046412	240	0.000193383	0.000221049
		0.03182	682	83	599	166	765	0.216993	0.216993		0.9977	240.977	0.0233161	240.953	0.0466323	241	0.000193495	0.000221049
		0.03174	682	84	598	168	766	0.219321	0.219321		0.9977	241.977	0.0234267	241.953	0.0468533	242	0.000193609	0.000221049
		0.03171	682	85	597	170	767	0.221643	0.221354		0.9977	242.976	0.0235376	242.953	0.0470751	243	0.000193725	0.000221049
		0.03167	683	85	598	170	768	0.221354	0.221354		0.9977	243.976	0.0236488	243.953	0.0472977	244	0.000193843	0.000221049
		0.03164	683	86	597	172	769	0.223667	0.222798		0.9976	244.976	0.0237605	244.952	0.047521	245	0.000193963	0.00022334
		0.0316	684	86	598	172	770	0.223377	0.222798		0.9975	245.976	0.0238726	245.952	0.0477452	246	0.000194086	0.000224141
		0.03155	685	86	599	172	771	0.223087	0.222798		0.9974	246.976	0.0239851	246.952	0.0479701	247	0.000194211	0.000224963
		0.03154	686	86	600	172	772	0.222798	0.222798		0.9972	247.976	0.024098	247.952	0.0481959	248	0.000194338	0.000226235
		0.03145	686	87	599	174	773	0.225097	0.225097		0.9972	248.976	0.0242113	248.952	0.0484226	249	0.000194468	0.000226235
		0.03141	686	88	598	176	774	0.22739	0.227097		0.9971	249.976	0.0243251	249.951	0.0486502	250	0.000194601	0.000227555
		0.03137	687	88	599	176	775	0.227097	0.227097		0.9969	250.976	0.0244393	250.951	0.0488786	251	0.000194736	0.000229393
		0.03134	687	89	598	178	776	0.229381	0.229381		0.9969	251.975	0.024554	251.951	0.049108	252	0.000194873	0.000229393
		0.03133	687	90	597	180	777	0.23166	0.231362		0.9969	252.975	0.0246692	252.951	0.0493384	253	0.000195013	0.000229393
		0.03131	688	90	598	180	778	0.231362	0.231362		0.9967	253.975	0.0247848	253.95	0.0495697	254	0.000195156	0.000231326
		0.0313	688	91	597	182	779	0.233633	0.232617		0.9965	254.975	0.024901	254.95	0.049802	255	0.000195302	0.00023233
		0.03128	689	91	598	182	780	0.233333	0.232617		0.9964	255.975	0.0250177	255.95	0.0500354	256	0.000195451	0.000233359
		0.03122	690	91	599	182	781	0.233035	0.232617		0.9961	256.975	0.0251349	256.95	0.0502698	257	0.000195602	0.000236607
		0.03119	690	92	598	184	782	0.235294	0.232617		0.9961	257.975	0.0252527	257.949	0.0505053	258	0.000195757	0.000236607
		0.03118	691	92	599	184	783	0.234994	0.232617		0.9961	258.975	0.025371	258.949	0.0507419	259	0.000195915	0.000236607
		0.03116	692	92	600	184	784	0.234694	0.232617		0.9961	259.975	0.0254898	259.949	0.0509797	260	0.000196076	0.000236607
		0.03113	693	92	601	184	785	0.234395	0.232617		0.9961	260.974	0.0256093	260.949	0.0512186	261	0.00019624	0.000236607
		0.03111	694	92	602	184	786	0.234097	0.232617		0.9959	261.974	0.0257293	261.949	0.0514587	262	0.000196407	0.000240112
		0.03108	695	92	603	184	787	0.233799	0.232617		0.9955	262.974	0.02585	262.948	0.0517	263	0.000196578	0.000241342
		0.03106	696	92	604	184	788	0.233503	0.232617		0.995	263.974	0.0259713	263.948	0.0519426	264	0.000196752	0.000242603
		0.03105	697	92	605	184	789	0.233207	0.232617		0.9947	264.974	0.0260933	264.948	0.0521865	265	0.00019693	0.000246589
		0.03104	699	92	607	184	791	0.232617	0.232617		0.9947	265.974	0.0262159	265.948	0.0524318	266	0.000197112	0.000246589
		0.03101	700	93	607	186	793	0.234552	0.234552		0.9947	266.974	0.0263392	266.947	0.0526783	267	0.000197297	0.000246589
		0.03094	700	94	606	188	794	0.236776	0.236478		0.9947	267.974	0.0264632	267.947	0.0529263	268	0.000197486	0.000246589
		0.03093	701	94	607	188	795	0.236478	0.236478		0.9947	268.973	0.0265879	268.947	0.0531758	269	0.000197679	0.000246589
		0.03088	701	96	605	192	797	0.240903	0.238213		0.9944	269.973	0.0267133	269.947	0.0534267	270	0.000197877	0.000250895
		0.03086	702	96	606	192	798	0.240602	0.238213		0.9941	270.973	0.0268395	270.946	0.0536791	271	0.000198078	0.00025475
		0.03085	703	96	607	192	799	0.2403	0.238213		0.9941	271.973	0.0269665	271.946	0.053933	272	0.000198283	0.00025475
		0.03084	704	96	608	192	800	0.24	0.238213		0.9941	272.973	0.0270943	272.946	0.0541886	273	0.000198493	0.00025475
		0.03081	705	96	609	192	801	0.2397	0.238213		0.9941	273.973	0.0272229	273.946	0.0544458	274	0.000198707	0.00025475
		0.0308	707	96	611	192	803	0.239103	0.238213		0.9937	274.973	0.0273523	274.945	0.0547046	275	0.000198926	0.000258864
		0.03075	708	96	612	192	804	0.238806	0.238213		0.993	275.973	0.0274826	275.945	0.0549652	276	0.000199149	0.000260587
		0.03074	709	96	613	192	805	0.238509	0.238213		0.9926	276.972	0.0276138	276.945	0.0552276	277	0.000199378	0.000263258
		0.03071	710	96	614	192	806	0.238213	0.238213		0.9926	277.972	0.0277459	277.945	0.0554918	278	0.000199611	0.000263258
		0.03069	710	97	613	194	807	0.240397	0.240397		0.9922	278.972	0.0278789	278.944	0.0557578	279	0.000199849	0.000266036
		0.03065	711	98	613	196	809	0.242274	0.242274		0.9913	279.972	0.0280129	279.944	0.0560257	280	0.000200092	0.000267951
		0.03064	711	99	612	198	810	0.244444	0.242647		0.9903	280.972	0.0281478	280.944	0.0562957	281	0.00020034	0.000269917
		0.03062	712	99	613	198	811	0.244143	0.242647		0.9898	281.972	0.0282838	281.943	0.0565676	282	0.000200594	0.000271935
		0.0306	713	99	614	198	812	0.243842	0.242647		0.9892	282.972	0.0284208	282.943	0.0568416	283	0.000200854	0.000274009
		0.03058	714	99	615	198	813	0.243542	0.242647		0.9886	283.971	0.0285589	283.943	0.0571178	284	0.000201119	0.000276138
		0.03057	715	99	616	198	814	0.243243	0.242647		0.9879	284.971	0.028698	284.943	0.0573961	285	0.00020139	0.000278324
		0.03052	716	99	617	198	815	0.242945	0.242647		0.9873	285.971	0.0288383	285.942	0.0576767	286	0.000201667	0.000286455
		0.03051	717	99	618	198	816	0.242647	0.242647		0.9873	286.971	0.0289798	286.942	0.0579595	287	0.00020195	0.000286455
		0.03048	717	100	617	200	817	0.244798	0.244798		0.9873	287.971	0.0291224	287.942	0.0582448	288	0.000202239	0.000286455
		0.03047	718	101	617	202	819	0.246642	0.246642		0.9873	288.971	0.0292662	288.941	0.0585325	289	0.000202534	0.000286455
		0.03046	718	102	616	204	820	0.24878	0.248477		0.9873	289.971	0.0294113	289.941	0.0588226	290	0.000202837	0.000286455
		0.03044	719	102	617	204	821	0.248477	0.248477		0.9873	290.97	0.0295577	290.941	0.0591154	291	0.000203146	0.000286455
		0.03043	721	103	618	206	824	0.25	0.25		0.9866	291.97	0.0297054	291.941	0.0594108	292	0.000203462	0.000295388
		0.03042	721	104	617	208	825	0.252121	0.252121		0.9858	292.97	0.0298544	292.94	0.0597089	293	0.000203785	0.000329684
		0.03041	721	105	616	210	826	0.254237	0.254237		0.9858	293.97	0.0300049	293.94	0.0600098	294	0.000204115	0.000329684
		0.03037	721	106	615	212	827	0.256348	0.256348		0.9858	294.97	0.0301568	294.94	0.0603135	295	0.000204453	0.000329684
		0.03036	721	107	614	214	828	0.258454	0.257831		0.9858	295.97	0.0303101	295.939	0.0606202	296	0.000204798	0.000329684
		0.03035	722	107	615	214	829	0.258142	0.257831		0.9858	296.97	0.030465	296.939	0.0609299	297	0.000205151	0.000329684
		0.03032	723	107	616	214	830	0.257831	0.257831		0.9858	297.969	0.0306214	297.939	0.0612428	298	0.000205513	0.000329684
		0.0303	723	108	615	216	831	0.259928	0.259928		0.9858	298.969	0.0307794	298.938	0.0615588	299	0.000205882	0.000329684
		0.03027	723	109	614	218	832	0.262019	0.261078		0.9858	299.969	0.030939	299.938	0.0618781	300	0.00020626	0.000329684
		0.03024	724	109	615	218	833	0.261705	0.261078		0.9858	300.969	0.0311004	300.938	0.0622007	301	0.000206647	0.000329684
		0.03021	726	109	617	218	835	0.261078	0.261078		0.9858	301.969	0.0312634	301.937	0.0625268	302	0.000207043	0.000329684
		0.0302	726	110	616	220	836	0.263158	0.263158		0.9858	302.969	0.0314283	302.937	0.0628565	303	0.000207447	0.000329684
		0.03018	726	111	615	222	837	0.265233	0.265233		0.9858	303.968	0.0315949	303.937	0.0631899	304	0.000207861	0.000329684
		0.03016	726	112	614	224	838	0.267303	0.266667		0.9858	304.968	0.0317635	304.936	0.063527	305	0.000208285	0.000329684
		0.03014	727	112	615	224	839	0.266985	0.266667		0.9858	305.968	0.031934	305.936	0.063868	306	0.000208719	0.000329684
		0.03013	728	112	616	224	840	0.266667	0.266667		0.9858	306.968	0.0321065	306.936	0.0642129	307	0.000209163	0.000329684
		0.03012	728	113	615	226	841	0.268728	0.26809		0.9858	307.968	0.032281	307.935	0.064562	308	0.000209617	0.000329684
		0.03011	730	113	617	226	843	0.26809	0.26809		0.9858	308.968	0.0324576	308.935	0.0649152	309	0.000210082	0.000329684
		0.0301	730	114	616	228	844	0.270142	0.270142		0.9858	309.967	0.0326364	309.935	0.0652728	310	0.000210557	0.000329684
											0.9858	310.967	0.0328174	310.934	0.0656348	311	0.000211044	0.000329684
											0.9858	311.967	0.0330007	311.934	0.0660014	312	0.000211543	0.000329684
											0.9858	312.967	0.0331863	312.934	0.0663727	313	0.000212053	0.000329684
											0.985	313.967	0.0333744	313.933	0.0667488	314	0.000212576	0.000376101
											0.9842	314.966	0.0335649	314.933	0.0671298	315	0.000213111	0.000383603
											0.9842	315.966	0.033758	315.932	0.067516	316	0.000213658	0.000383603
											0.9833	316.966	0.0339537	316.932	0.0679075	317	0.000214219	0.000391428
											0.9823	317.966	0.0341521	317.932	0.0683043	318	0.000214793	0.000420027
											0.9823	318.966	0.0343533	318.931	0.0687067	319	0.000215381	0.000420027
											0.9823	319.965	0.0345574	319.931	0.0691148	320	0.000215984	0.000420027
											0.9823	320.965	0.0347644	320.93	0.0695288	321	0.000216601	0.000420027
											0.9823	321.965	0.0349744	321.93	0.0699488	322	0.000217232	0.000420027
											0.9823	322.965	0.0351875	322.93	0.0703751	323	0.000217879	0.000420027
											0.9823	323.965	0.0354039	323.929	0.0708077	324	0.000218542	0.000420027
											0.9823	324.964	0.0356235	324.929	0.071247	325	0.000219221	0.000420027
											0.9823	325.964	0.0358465	325.928	0.071693	326	0.000219917	0.000420027
											0.9814	326.964	0.036073	326.928	0.0721459	327	0.00022063	0.000452964
											0.9792	327.964	0.036303	327.927	0.0726061	328	0.00022136	0.000460131
											0.9781	328.963	0.0365368	328.927	0.0730736	329	0.000222108	0.000516463
											0.9781	329.963	0.0367743	329.926	0.0735487	330	0.000222875	0.000516463
											0.9781	330.963	0.0370158	330.926	0.0740316	331	0.00022366	0.000516463
											0.9781	331.963	0.0372613	331.925	0.0745225	332	0.000224465	0.000516463
											0.9781	332.962	0.0375109	332.925	0.0750218	333	0.000225291	0.000516463
											0.9781	333.962	0.0377647	333.924	0.0755295	334	0.000226136	0.000516463
											0.9781	334.962	0.038023	334.924	0.0760459	335	0.000227003	0.000516463
											0.9781	335.962	0.0382857	335.923	0.0765714	336	0.000227891	0.000516463
											0.9781	336.961	0.0385531	336.923	0.0771062	337	0.000228802	0.000516463
											0.9781	337.961	0.0388252	337.922	0.0776505	338	0.000229735	0.000516463
											0.9781	338.961	0.0391023	338.922	0.0782046	339	0.000230692	0.000516463
											0.9781	339.961	0.0393844	339.921	0.0787688	340	0.000231673	0.000516463
											0.9781	340.96	0.0396717	340.921	0.0793435	341	0.000232679	0.000516463
											0.9768	341.96	0.0399644	341.92	0.0799288	342	0.00023371	0.00058534
											0.9756	342.96	0.0402626	342.919	0.0805252	343	0.000234767	0.000815629
											0.9756	343.959	0.0405665	343.919	0.0811329	344	0.000235852	0.000815629
											0.9756	344.959	0.0408762	344.918	0.0817524	345	0.000236963	0.000815629
											0.9756	345.959	0.0411919	345.918	0.0823838	346	0.000238104	0.000815629
											0.9756	346.958	0.0415138	346.917	0.0830277	347	0.000239273	0.000815629
											0.9756	347.958	0.0418421	347.916	0.0836842	348	0.000240472	0.000815629
											0.9756	348.958	0.042177	348.916	0.084354	349	0.000241702	0.000815629
											0.9756	349.957	0.0425186	349.915	0.0850372	350	0.000242963	0.000815629
											0.9756	350.957	0.0428672	350.914	0.0857343	351	0.000244257	0.000815629
											0.9756	351.957	0.0432229	351.914	0.0864458	352	0.000245585	0.000815629
											0.9756	352.956	0.043586	352.913	0.0871721	353	0.000246946	0.000815629
											0.9756	353.956	0.0439568	353.912	0.0879135	354	0.000248343	0.000815629
											0.9756	354.956	0.0443353	354.911	0.0886706	355	0.000249776	0.000815629
											0.9756	355.955	0.0447219	355.911	0.0894438	356	0.000251247	0.000815629
											0.9756	356.955	0.0451168	356.91	0.0902337	357	0.000252755	0.000815629
											0.9756	357.954	0.0455203	357.909	0.0910406	358	0.000254303	0.000815629
											0.9756	358.954	0.0459325	358.908	0.0918651	359	0.000255892	0.000815629
											0.9756	359.954	0.0463539	359.907	0.0927078	360	0.000257522	0.000815629
											0.9756	360.953	0.0467845	360.906	0.0935691	361	0.000259194	0.000815629
											0.9756	361.953	0.0472248	361.906	0.0944497	362	0.000260911	0.000815629
											0.9756	362.952	0.047675	362.905	0.09535	363	0.000262672	0.000815629
											0.9756	363.952	0.0481354	363.904	0.0962709	364	0.00026448	0.000815629
											0.9756	364.951	0.0486063	364.903	0.0972127	365	0.000266336	0.000815629
											0.9756	365.951	0.0490881	365.902	0.0981762	366	0.000268241	0.000815629
											0.9756	366.95	0.049581	366.901	0.099162	367	0.000270196	0.000815629
											0.9756	367.95	0.0500854	367.9	0.100171	368	0.000272203	0.000815629
											0.9756	368.949	0.0506016	368.899	0.101203	369	0.000274264	0.000815629
											0.9756	369.949	0.0511301	369.898	0.10226	370	0.000276379	0.000815629
											0.9756	370.948	0.0516711	370.897	0.103342	371	0.00027855	0.000815629
											0.9756	371.948	0.0522251	371.896	0.10445	372	0.00028078	0.000815629
											0.9756	372.947	0.0527924	372.894	0.105585	373	0.000283069	0.000815629
											0.9756	373.947	0.0533735	373.893	0.106747	374	0.00028542	0.000815629
											0.9742	374.946	0.0539687	374.892	0.107937	375	0.000287833	0.00119044
											0.9728	375.945	0.0545786	375.891	0.109157	376	0.000290311	0.00150678
											0.9728	376.945	0.0552034	376.89	0.110407	377	0.000292856	0.00150678
											0.9728	377.944	0.0558438	377.888	0.111688	378	0.00029547	0.00150678
											0.9728	378.943	0.0565002	378.887	0.113	379	0.000298154	0.00150678
											0.9728	379.943	0.057173	379.886	0.114346	380	0.000300911	0.00150678
											0.9728	380.942	0.0578629	380.884	0.115726	381	0.000303742	0.00150678
											0.9728	381.941	0.0585702	381.883	0.11714	382	0.00030665	0.00150678
											0.9728	382.941	0.0592955	382.881	0.118591	383	0.000309637	0.00150678
											0.9728	383.94	0.0600394	383.88	0.120079	384	0.000312705	0.00150678
											0.9728	384.939	0.0608025	384.878	0.121605	385	0.000315857	0.00150678
											0.9728	385.938	0.0615853	385.877	0.123171	386	0.000319095	0.00150678
											0.9728	386.938	0.0623884	386.875	0.124777	387	0.000322421	0.00150678
											0.9728	387.937	0.0632125	387.874	0.126425	388	0.000325838	0.00150678
											0.9728	388.936	0.0640583	388.872	0.128117	389	0.000329348	0.00150678
											0.9728	389.935	0.0649263	389.87	0.129853	390	0.000332955	0.00150678
											0.9728	390.934	0.0658173	390.868	0.131635	391	0.000336661	0.00150678
											0.9728	391.933	0.066732	391.867	0.133464	392	0.000340469	0.00150678
											0.9728	392.932	0.0676711	392.865	0.135342	393	0.000344382	0.00150678
											0.9713	393.931	0.0686353	393.863	0.137271	394	0.000348403	0.00192848
											0.968	394.93	0.0696256	394.861	0.139251	395	0.000352534	0.00198038
											0.9662	395.929	0.0706425	395.859	0.141285	396	0.00035678	0.00206126
											0.9662	396.928	0.0716871	396.857	0.143374	397	0.000361144	0.00206126
											0.9644	397.927	0.0727601	397.854	0.14552	398	0.000365629	0.00214594
											0.9624	398.926	0.0738624	398.852	0.147725	399	0.000370238	0.00320093
											0.9624	399.925	0.074995	399.85	0.14999	400	0.000374975	0.00320093
											0.9624	400.924	0.0761587	400.848	0.152317	401	0.000379844	0.00320093
											0.9624	401.923	0.0773546	401.845	0.154709	402	0.000384849	0.00320093
											0.9624	402.921	0.0785837	402.843	0.157167	403	0.000389994	0.00320093
											0.9624	403.92	0.0798469	403.84	0.159694	404	0.000395282	0.00320093
											0.9624	404.919	0.0811454	404.838	0.162291	405	0.000400718	0.00320093
											0.9624	405.918	0.0824803	405.835	0.164961	406	0.000406307	0.00320093
											0.9624	406.916	0.0838526	406.832	0.167705	407	0.000412052	0.00320093
											0.9624	407.915	0.0852636	407.829	0.170527	408	0.000417959	0.00320093
											0.9624	408.913	0.0867144	408.827	0.173429	409	0.000424032	0.00320093
											0.9624	409.912	0.0882064	409.824	0.176413	410	0.000430275	0.00320093
											0.9624	410.91	0.0897408	410.821	0.179482	411	0.000436695	0.00320093
											0.9624	411.909	0.091319	411.817	0.182638	412	0.000443296	0.00320093
											0.9624	412.907	0.0929422	412.814	0.185884	413	0.000450083	0.00320093
											0.9624	413.905	0.094612	413.811	0.189224	414	0.000457063	0.00320093
											0.9624	414.904	0.0963298	414.807	0.19266	415	0.00046424	0.00320093
											0.9624	415.902	0.0980971	415.804	0.196194	416	0.000471621	0.00320093
											0.9624	416.9	0.0999154	416.8	0.199831	417	0.000479211	0.00320093
											0.9624	417.898	0.101786	417.796	0.203573	418	0.000487016	0.00320093
											0.9624	418.896	0.103712	418.793	0.207424	419	0.000495044	0.00320093
											0.9624	419.894	0.105693	419.789	0.211386	420	0.000503301	0.00320093
											0.9624	420.892	0.107732	420.785	0.215465	421	0.000511793	0.00320093
											0.9624	421.89	0.109831	421.78	0.219662	422	0.000520527	0.00320093
											0.9624	422.888	0.111991	422.776	0.223983	423	0.00052951	0.00320093
											0.9624	423.886	0.114215	423.772	0.22843	424	0.000538751	0.00320093
											0.9624	424.883	0.116504	424.767	0.233009	425	0.000548256	0.00320093
											0.9624	425.881	0.118861	425.762	0.237723	426	0.000558034	0.00320093
											0.9603	426.879	0.121288	426.757	0.242575	427	0.000568092	0.00485271
											0.9582	427.876	0.123786	427.752	0.247572	428	0.000578439	0.00507002
											0.9582	428.874	0.126359	428.747	0.252717	429	0.000589084	0.00507002
											0.9559	429.871	0.129007	429.742	0.258015	430	0.000600035	0.00529774
											0.9535	430.868	0.131735	430.737	0.263471	431	0.000611301	0.00578644
											0.9535	431.865	0.134545	431.731	0.269089	432	0.000622892	0.00578644
											0.9535	432.863	0.137438	432.725	0.274876	433	0.000634818	0.00578644
											0.9535	433.86	0.140418	433.719	0.280836	434	0.000647088	0.00578644
											0.9535	434.857	0.143487	434.713	0.286975	435	0.000659712	0.00578644
											0.951	435.853	0.146649	435.707	0.293298	436	0.000672703	0.00632315
											0.9483	436.85	0.149906	436.7	0.299812	437	0.000686069	0.00661099
											0.9483	437.847	0.153261	437.693	0.306522	438	0.000699823	0.00661099
											0.9455	438.843	0.156718	438.687	0.313435	439	0.000713976	0.00691266
											0.9426	439.84	0.160279	439.679	0.320557	440	0.000728539	0.0087843
											0.9426	440.836	0.163948	440.672	0.327895	441	0.000743527	0.0087843
											0.9426	441.832	0.167728	441.665	0.335456	442	0.00075895	0.0087843
											0.9426	442.828	0.171623	442.657	0.343246	443	0.000774821	0.0087843
											0.9426	443.824	0.175637	443.649	0.351273	444	0.000791156	0.0087843
											0.9426	444.82	0.179773	444.64	0.359545	445	0.000807966	0.0087843
											0.9426	445.816	0.184035	445.632	0.368069	446	0.000825267	0.0087843
											0.9426	446.812	0.188427	446.623	0.376854	447	0.000843074	0.0087843
											0.9426	447.807	0.192954	447.614	0.385907	448	0.0008614	0.0087843
											0.9426	448.802	0.197619	448.605	0.395238	449	0.000880263	0.0087843
											0.9426	449.798	0.202427	449.595	0.404855	450	0.000899677	0.0087843
											0.9426	450.793	0.207383	450.585	0.414766	451	0.00091966	0.0087843
											0.9426	451.788	0.212491	451.575	0.424983	452	0.000940228	0.0087843
											0.9426	452.782	0.217757	452.564	0.435514	453	0.000961399	0.0087843
											0.9426	453.777	0.223184	453.554	0.446369	454	0.000983191	0.0087843
											0.9395	454.771	0.228779	454.542	0.457559	455	0.00100562	0.0111893
											0.9363	455.765	0.234547	455.531	0.469094	456	0.00102871	0.0115346
											0.9329	456.76	0.240492	456.519	0.480985	457	0.00105248	0.0118908
											0.9293	457.753	0.246622	457.507	0.493244	458	0.00107695	0.0124466
											0.9293	458.747	0.252941	458.494	0.505882	459	0.00110214	0.0124466
											0.9256	459.741	0.259456	459.481	0.518912	460	0.00112807	0.0130291
											0.9216	460.734	0.266173	460.468	0.532345	461	0.00115476	0.0161402
											0.9216	461.727	0.273098	461.454	0.546196	462	0.00118224	0.0161402
											0.9216	462.72	0.280238	462.44	0.560476	463	0.00121053	0.0161402
											0.9216	463.712	0.2876	463.425	0.575199	464	0.00123965	0.0161402
											0.9216	464.705	0.29519	464.41	0.590381	465	0.00126964	0.0161402
											0.9216	465.697	0.303017	465.394	0.606034	466	0.0013005	0.0161402
											0.9216	466.689	0.311088	466.378	0.622175	467	0.00133228	0.0161402
											0.9216	467.681	0.319409	467.361	0.638819	468	0.001365	0.0161402
											0.9216	468.672	0.32799	468.344	0.655981	469	0.00139868	0.0161402
											0.9216	469.663	0.336839	469.326	0.673678	470	0.00143336	0.0161402
											0.9216	470.654	0.345963	470.308	0.691927	471	0.00146906	0.0161402
											0.9216	471.645	0.355373	471.289	0.710745	472	0.00150582	0.0161402
											0.9216	472.635	0.365076	472.27	0.730151	473	0.00154366	0.0161402
											0.9175	473.625	0.375082	473.25	0.750163	474	0.00158262	0.0200111
											0.9132	474.615	0.3854	474.229	0.7708	475	0.00162274	0.0209561
											0.9132	475.604	0.396041	475.208	0.792082	476	0.00166404	0.0209561
											0.9087	476.593	0.407014	476.186	0.814029	477	0.00170656	0.0219461
											0.904	477.582	0.418331	477.163	0.836662	478	0.00175034	0.0233398
											0.904	478.57	0.430001	478.14	0.860003	479	0.00179541	0.0233398
											0.904	479.558	0.442037	479.116	0.884073	480	0.00184182	0.0233398
											0.8991	480.546	0.454448	480.091	0.908897	481	0.0018896	0.0248224
											0.8939	481.533	0.467248	481.066	0.934496	482	0.00193879	0.0276473
											0.8939	482.52	0.480448	482.039	0.960897	483	0.00198943	0.0276473
											0.8939	483.506	0.494061	483.012	0.988123	484	0.00204158	0.0276473
											0.8939	484.492	0.5081	483.984	1.0162	485	0.00209526	0.0276473
											0.8939	485.477	0.522578	484.955	1.04516	486	0.00215053	0.0276473
											0.8939	486.462	0.537508	485.925	1.07502	487	0.00220742	0.0276473
											0.8885	487.447	0.552905	486.894	1.10581	488	0.002266	0.0307928
											0.8829	488.431	0.568783	487.862	1.13757	489	0.00232631	0.031755
											0.877	489.415	0.585157	488.83	1.17031	490	0.0023884	0.0327471
											0.8709	490.398	0.602043	489.796	1.20409	491	0.00245231	0.0370305
											0.8709	491.381	0.619455	490.761	1.23891	492	0.00251811	0.0370305
											0.8709	492.363	0.637411	491.725	1.27482	493	0.00258585	0.0370305
											0.8709	493.344	0.655927	492.688	1.31185	494	0.00265558	0.0370305
											0.8709	494.325	0.67502	493.65	1.35004	495	0.00272736	0.0370305
											0.8709	495.305	0.694708	494.611	1.38942	496	0.00280124	0.0370305
											0.8709	496.285	0.715009	495.57	1.43002	497	0.0028773	0.0370305
											0.8646	497.264	0.735941	496.528	1.47188	498	0.00295559	0.041863
											0.851	498.242	0.757524	497.485	1.51505	499	0.00303617	0.0431643
											0.8439	499.22	0.779778	498.44	1.55956	500	0.00311911	0.0480358
											0.8439	500.197	0.802722	499.395	1.60544	501	0.00320448	0.0480358
											0.8439	501.174	0.826377	500.347	1.65275	502	0.00329234	0.0480358
											0.8439	502.149	0.850765	501.298	1.70153	503	0.00338276	0.0480358
											0.8439	503.124	0.875907	502.248	1.75181	504	0.00347582	0.0480358
											0.8439	504.098	0.901826	503.196	1.80365	505	0.00357159	0.0480358
											0.8364	505.071	0.928545	504.143	1.85709	506	0.00367014	0.0534363
											0.8287	506.044	0.956088	505.088	1.91218	507	0.00377155	0.0550834
											0.8207	507.016	0.984478	506.031	1.96896	508	0.0038759	0.056779
											0.8124	507.986	1.01374	506.973	2.02748	509	0.00398327	0.0612382
											0.8124	508.956	1.0439	507.912	2.08781	510	0.00409374	0.0612382
											0.8124	509.925	1.07499	508.85	2.14998	511	0.00420739	0.0612382
											0.8124	510.893	1.10703	509.786	2.21405	512	0.00432432	0.0612382
											0.8038	511.86	1.14004	510.72	2.28008	513	0.0044446	0.0660278
											0.7949	512.826	1.17406	511.652	2.34812	514	0.00456833	0.0680406
											0.7857	513.791	1.20912	512.582	2.41824	515	0.00469561	0.0701108
											0.7665	514.755	1.24524	513.51	2.49048	516	0.00482651	0.0722398
											0.7565	515.718	1.28246	514.435	2.56491	517	0.00496114	0.0755463
											0.7565	516.679	1.3208	515.358	2.64159	518	0.0050996	0.0755463
											0.7462	517.64	1.36029	516.279	2.72059	519	0.00524198	0.0789926
											0.7356	518.599	1.40098	517.198	2.80196	520	0.00538839	0.083813
											0.7356	519.557	1.44289	518.114	2.88578	521	0.00553892	0.083813
											0.7356	520.514	1.48605	519.028	2.9721	522	0.00569368	0.083813
											0.7136	521.469	1.5305	519.939	3.06101	523	0.00585278	0.0902162
											0.7136	522.424	1.57628	520.847	3.15256	524	0.00601633	0.0902162
											0.7023	523.377	1.62341	521.753	3.24683	525	0.00618444	0.0942677
											0.6906	524.328	1.67195	522.656	3.34389	526	0.00635721	0.117058
											0.6906	525.278	1.72191	523.556	3.44382	527	0.00653476	0.117058
											0.6906	526.227	1.77334	524.453	3.54668	528	0.00671721	0.117058
											0.6906	527.174	1.82628	525.347	3.65257	529	0.00690467	0.117058
											0.6906	528.119	1.88077	526.238	3.76155	530	0.00709726	0.117058
											0.6906	529.063	1.93685	527.126	3.8737	531	0.0072951	0.117058
											0.6906	530.005	1.99455	528.011	3.9891	532	0.00749831	0.117058
											0.6906	530.946	2.05392	528.892	4.10784	533	0.00770702	0.117058
											0.6906	531.885	2.115	529.77	4.23	534	0.00792134	0.117058
											0.6906	532.822	2.17783	530.644	4.35565	535	0.00814141	0.117058
											0.6906	533.758	2.24245	531.515	4.4849	536	0.00836735	0.117058
											0.6906	534.691	2.30891	532.382	4.61782	537	0.00859929	0.117058
											0.6906	535.623	2.37725	533.246	4.75449	538	0.00883735	0.117058
											0.6906	536.552	2.44751	534.105	4.89502	539	0.00908167	0.117058
											0.6788	537.48	2.51974	534.961	5.03948	540	0.00933238	0.144459
											0.6667	538.406	2.59399	535.812	5.18797	541	0.0095896	0.148486
											0.6544	539.33	2.67029	536.659	5.34058	542	0.00985347	0.152604
											0.6419	540.251	2.7487	537.503	5.4974	543	0.0101241	0.161116
											0.6419	541.171	2.82926	538.341	5.65852	544	0.0104017	0.161116
											0.6419	542.088	2.91202	539.176	5.82403	545	0.0106863	0.161116
											0.6293	543.003	2.99702	540.006	5.99404	546	0.0109781	0.17
											0.6164	543.916	3.08431	540.831	6.16862	547	0.0112772	0.174582
											0.6034	544.826	3.17394	541.652	6.34789	548	0.0115837	0.179259
											0.5903	545.734	3.26596	542.468	6.53192	549	0.0118979	0.188897
											0.5903	546.64	3.36041	543.279	6.72082	550	0.0122197	0.188897
											0.5903	547.543	3.45734	544.085	6.91468	551	0.0125493	0.188897
											0.5771	548.443	3.5568	544.886	7.1136	552	0.012887	0.198914
											0.5504	549.341	3.65883	545.682	7.31767	553	0.0132327	0.204064
											0.537	550.237	3.76349	546.473	7.52698	554	0.0135866	0.209309
											0.5235	551.129	3.87082	547.258	7.74163	555	0.0139489	0.214649
											0.5101	552.019	3.98086	548.038	7.96172	556	0.0143196	0.222833
											0.5101	552.906	4.09367	548.813	8.18733	557	0.014699	0.222833
											0.4966	553.791	4.20928	549.581	8.41856	558	0.015087	0.231225
											0.4832	554.672	4.32775	550.345	8.6555	559	0.0154839	0.239823
											0.4832	555.551	4.44912	551.102	8.89824	560	0.0158897	0.239823
											0.4698	556.427	4.57343	551.853	9.14686	561	0.0163046	0.248623
											0.4565	557.299	4.70073	552.599	9.40147	562	0.0167286	0.260664
											0.4565	558.169	4.83107	553.338	9.66213	563	0.0171619	0.260664
											0.4565	559.036	4.96448	554.071	9.92895	564	0.0176045	0.260664
											0.4433	559.899	5.101	554.798	10.202	565	0.0180566	0.273044
											0.4302	560.759	5.24068	555.519	10.4814	566	0.0185183	0.318828
											0.4302	561.616	5.38356	556.233	10.7671	567	0.0189896	0.318828
											0.4302	562.47	5.52967	556.941	11.0593	568	0.0194707	0.318828
											0.4302	563.321	5.67905	557.642	11.3581	569	0.0199615	0.318828
											0.4302	564.168	5.83175	558.337	11.6635	570	0.0204623	0.318828
											0.4302	565.012	5.98778	559.024	11.9756	571	0.020973	0.318828
											0.4302	565.853	6.1472	559.706	12.2944	572	0.0214937	0.318828
											0.4302	566.69	6.31002	560.38	12.62	573	0.0220245	0.318828
											0.4302	567.524	6.47629	561.047	12.9526	574	0.0225655	0.318828
											0.4302	568.354	6.64603	561.708	13.2921	575	0.0231166	0.318828
											0.4302	569.181	6.81926	562.361	13.6385	576	0.023678	0.318828
											0.4302	570.004	6.99602	563.008	13.992	577	0.0242496	0.318828
											0.4302	570.824	7.17633	563.647	14.3527	578	0.0248316	0.318828
											0.4173	571.64	7.36021	564.28	14.7204	579	0.0254239	0.367757
											0.4045	572.452	7.54768	564.905	15.0954	580	0.0260265	0.374942
											0.3918	573.261	7.73876	565.522	15.4775	581	0.0266395	0.38579
											0.3918	574.067	7.93348	566.133	15.867	582	0.0272628	0.38579
											0.3794	574.868	8.13183	566.736	16.2637	583	0.0278965	0.41504
											0.3794	575.666	8.33385	567.332	16.6677	584	0.0285406	0.41504
											0.3794	576.46	8.53953	567.921	17.0791	585	0.029195	0.41504
											0.3794	577.251	8.74889	568.502	17.4978	586	0.0298597	0.41504
											0.3794	578.038	8.96194	569.076	17.9239	587	0.0305347	0.41504
											0.3794	578.821	9.17867	569.643	18.3573	588	0.03122	0.41504
											0.3671	579.601	9.3991	570.202	18.7982	589	0.0319155	0.440863
											0.3551	580.377	9.62323	570.754	19.2465	590	0.0326211	0.481435
											0.3551	581.149	9.85105	571.298	19.7021	591	0.0333369	0.481435
											0.3551	581.917	10.0826	571.835	20.1651	592	0.0340627	0.481435
											0.3551	582.682	10.3178	572.364	20.6355	593	0.0347985	0.481435
											0.3551	583.443	10.5566	572.887	21.1133	594	0.0355443	0.481435
											0.3551	584.201	10.7992	573.402	21.5984	595	0.0362998	0.481435
											0.3551	584.955	11.0454	573.909	22.0908	596	0.0370651	0.481435
											0.3551	585.705	11.2953	574.409	22.5905	597	0.0378401	0.481435
											0.3551	586.451	11.5488	574.902	23.0975	598	0.0386246	0.481435
											0.3551	587.194	11.8059	575.388	23.6117	599	0.0394186	0.481435
											0.3433	587.933	12.0666	575.867	24.1332	600	0.0402219	0.521412
											0.3203	588.669	12.3309	576.338	24.6617	601	0.0410345	0.528566
											0.3093	589.401	12.5987	576.803	25.1974	602	0.0418561	0.542738
											0.3093	590.13	12.8701	577.26	25.7401	603	0.0426868	0.542738
											0.3093	590.855	13.1449	577.71	26.2899	604	0.0435263	0.542738
											0.2985	591.577	13.4233	578.153	26.8466	605	0.0443745	0.556706
											0.2879	592.295	13.7051	578.59	27.4102	606	0.0452313	0.563605
											0.2777	593.01	13.9903	579.019	27.9806	607	0.0460966	0.570444
											0.2677	593.721	14.2789	579.442	28.5578	608	0.0469701	0.580583
											0.2677	594.429	14.5709	579.858	29.1418	609	0.0478518	0.580583
											0.258	595.134	14.8662	580.268	29.7323	610	0.0487415	0.59057
											0.2486	595.835	15.1647	580.671	30.3295	611	0.0496391	0.59714
											0.2395	596.533	15.4665	581.067	30.9331	612	0.0505443	0.603636
											0.2139	597.228	15.7716	581.457	31.5432	613	0.051457	0.610057
											0.1982	597.92	16.0798	581.84	32.1595	614	0.0523771	0.616399
											0.1908	598.609	16.3911	582.218	32.7822	615	0.0533044	0.622663
											0.1837	599.294	16.7055	582.589	33.411	616	0.0542387	0.640957
											0.1837	599.977	17.023	582.954	34.046	617	0.0551799	0.640957
											0.1837	600.657	17.3435	583.313	34.6869	618	0.0561277	0.640957
											0.1837	601.333	17.6669	583.666	35.3338	619	0.0570821	0.640957
											0.1837	602.007	17.9933	584.013	35.9865	620	0.0580428	0.640957
											0.1768	602.677	18.3225	584.355	36.645	621	0.0590097	0.658478
											0.1702	603.345	18.6546	584.691	37.3092	622	0.0599826	0.666939
											0.1702	604.011	18.9894	585.021	37.9789	623	0.0609613	0.666939
											0.1639	604.673	19.327	585.346	38.6541	624	0.0619456	0.675196
											0.1578	605.333	19.6673	585.665	39.3346	625	0.0629354	0.685887
											0.1578	605.99	20.0103	585.979	40.0205	626	0.0639305	0.685887
											0.1578	606.644	20.3558	586.288	40.7116	627	0.0649308	0.685887
											0.152	607.296	20.7039	586.592	41.4078	628	0.065936	0.696208
											0.1464	607.945	21.0545	586.891	42.109	629	0.066946	0.70123
											0.1411	608.592	21.4076	587.185	42.8152	630	0.0679606	0.70616
											0.131	609.237	21.7631	587.474	43.5262	631	0.0689797	0.710998
											0.1218	609.879	22.121	587.758	44.2419	632	0.0700031	0.715743
											0.1176	610.519	22.4812	588.038	44.9623	633	0.0710305	0.720396
											0.1058	611.156	22.8436	588.313	45.6873	634	0.072062	0.724959
											0.1023	611.792	23.2084	588.583	46.4167	635	0.0730972	0.731631
											0.1023	612.425	23.5753	588.849	47.1505	636	0.074136	0.731631
											0.0989	613.056	23.9443	589.111	47.8886	637	0.0751784	0.738101
											0.0926	613.685	24.3155	589.369	48.6309	638	0.076224	0.742303
											0.08688	614.311	24.6887	589.623	49.3773	639	0.0772728	0.746417
											0.0793	614.936	25.0639	589.872	50.1278	640	0.0783246	0.75632
											0.0793	615.559	25.4411	590.118	50.8821	641	0.0793793	0.75632
											0.0793	616.18	25.8202	590.36	51.6404	642	0.0804367	0.75632
											0.0793	616.799	26.2012	590.598	52.4024	643	0.0814967	0.75632
											0.07701	617.416	26.584	590.832	53.1681	644	0.0825591	0.765692
											0.07484	618.031	26.9687	591.063	53.9374	645	0.0836238	0.771067
											0.07484	618.645	27.3551	591.29	54.7102	646	0.0846907	0.771067
											0.07081	619.257	27.7432	591.514	55.4864	647	0.0857595	0.782908
											0.07081	619.867	28.133	591.734	56.266	648	0.0868303	0.782908
											0.07081	620.476	28.5245	591.951	57.049	649	0.0879029	0.782908
											0.07081	621.082	28.9175	592.165	57.8351	650	0.088977	0.782908
											0.07081	621.688	29.3122	592.376	58.6243	651	0.0900527	0.782908
											0.06549	622.292	29.7083	592.583	59.4166	652	0.0911298	0.792311
											0.06389	622.894	30.106	592.788	60.2119	653	0.0922081	0.798215
											0.06389	623.495	30.5051	592.99	61.0101	654	0.0932877	0.798215
											0.06389	624.094	30.9056	593.189	61.8112	655	0.0943682	0.798215
											0.06237	624.692	31.3075	593.385	62.615	656	0.0954497	0.803839
											0.05825	625.289	31.7108	593.578	63.4216	657	0.0965321	0.80655
											0.05472	625.885	32.1154	593.769	64.2308	658	0.0976151	0.809194
											0.05367	626.479	32.5213	593.957	65.0425	659	0.0986988	0.813041
											0.05367	627.072	32.9284	594.143	65.8568	660	0.0997831	0.813041
											0.05266	627.663	33.3368	594.326	66.6736	661	0.100868	0.816747
											0.05171	628.254	33.7464	594.507	67.4927	662	0.101953	0.821477
											0.05171	628.843	34.1571	594.686	68.3142	663	0.103038	0.821477
											0.05171	629.431	34.569	594.862	69.1379	664	0.104123	0.821477
											0.0508	630.018	34.982	595.036	69.9639	665	0.105209	0.825976
											0.04994	630.604	35.396	595.208	70.792	666	0.106294	0.828142
											0.04913	631.189	35.8112	595.378	71.6223	667	0.10738	0.830254
											0.04835	631.773	36.2273	595.545	72.4546	668	0.108465	0.833324
											0.04835	632.356	36.6445	595.711	73.2889	669	0.10955	0.833324
											0.04762	632.937	37.0626	595.875	74.1252	670	0.110635	0.836279
											0.04563	633.518	37.4817	596.037	74.9634	671	0.111719	0.838188
											0.04446	634.098	37.9017	596.197	75.8034	672	0.112803	0.84005
											0.04393	634.677	38.3227	596.355	76.6453	673	0.113886	0.841865
											0.04246	635.256	38.7445	596.511	77.4889	674	0.114969	0.843634
											0.04121	635.833	39.1671	596.666	78.3343	675	0.116051	0.845359
											0.04048	636.409	39.5907	596.819	79.1813	676	0.117132	0.847042
											0.04013	636.985	40.015	596.97	80.03	677	0.118213	0.848682
											0.03921	637.56	40.4401	597.12	80.8803	678	0.119292	0.850282
											0.03866	638.134	40.8661	597.268	81.7321	679	0.120371	0.851842
											0.03841	638.707	41.2927	597.415	82.5855	680	0.121449	0.857003
											0.03841	639.28	41.7202	597.56	83.4403	681	0.122526	0.857003
											0.03841	639.852	42.1483	597.703	84.2966	682	0.123602	0.857003
											0.03841	640.423	42.5772	597.846	85.1543	683	0.124677	0.857003
											0.03841	640.993	43.0067	597.987	86.0134	684	0.125751	0.857003
											0.03841	641.563	43.4369	598.126	86.8738	685	0.126823	0.857003
											0.03817	642.132	43.8678	598.264	87.7356	686	0.127894	0.861734
											0.03772	642.701	44.2993	598.401	88.5986	687	0.128964	0.863013
											0.03751	643.269	44.7314	598.537	89.4628	688	0.130033	0.864873
											0.03751	643.836	45.1642	598.672	90.3283	689	0.131101	0.864873
											0.03731	644.403	45.5975	598.805	91.195	690	0.132167	0.866666
											0.03712	644.969	46.0314	598.937	92.0628	691	0.133231	0.868395
											0.03712	645.534	46.4659	599.068	92.9318	692	0.134294	0.868395
											0.03694	646.099	46.9009	599.198	93.8018	693	0.135356	0.870063
											0.03676	646.664	47.3365	599.327	94.673	694	0.136416	0.871672
											0.03676	647.227	47.7726	599.455	95.5452	695	0.137475	0.871672
											0.0366	647.791	48.2092	599.582	96.4184	696	0.138532	0.873226
											0.03644	648.354	48.6463	599.707	97.2926	697	0.139588	0.874725
											0.03644	648.916	49.0839	599.832	98.1678	698	0.140642	0.874725
											0.03629	649.478	49.522	599.956	99.044	699	0.141694	0.876174
											0.03614	650.039	49.9606	600.079	99.9211	700	0.142744	0.878029
											0.03614	650.6	50.3996	600.201	100.799	701	0.143793	0.878029
											0.03614	651.161	50.839	600.322	101.678	702	0.144841	0.878029
											0.036	651.721	51.2789	600.442	102.558	703	0.145886	0.879802
											0.03562	652.281	51.7193	600.561	103.439	704	0.14693	0.880659
											0.0354	652.84	52.16	600.68	104.32	705	0.147972	0.88191
											0.0354	653.399	52.6012	600.798	105.202	706	0.149012	0.88191
											0.03529	653.957	53.0427	600.915	106.085	707	0.15005	0.883121
											0.03509	654.515	53.4847	601.031	106.969	708	0.151087	0.883906
											0.0349	655.073	53.927	601.146	107.854	709	0.152121	0.884675
											0.03481	655.63	54.3697	601.261	108.739	710	0.153154	0.885428
											0.03457	656.187	54.8128	601.374	109.626	711	0.154185	0.886165
											0.03442	656.744	55.2563	601.487	110.513	712	0.155214	0.886887
											0.03435	657.3	55.7001	601.6	111.4	713	0.156241	0.888966
											0.03435	657.856	56.1442	601.712	112.288	714	0.157267	0.888966
											0.03435	658.411	56.5887	601.823	113.177	715	0.15829	0.888966
											0.03435	658.967	57.0335	601.933	114.067	716	0.159311	0.888966
											0.03435	659.521	57.4786	602.043	114.957	717	0.160331	0.888966
											0.03428	660.076	57.9241	602.152	115.848	718	0.161348	0.890924
											0.03409	660.63	58.3699	602.26	116.74	719	0.162364	0.891861
											0.03409	661.184	58.816	602.368	117.632	720	0.163378	0.891861
											0.03381	661.738	59.2623	602.475	118.525	721	0.164389	0.892771
											0.03371	662.291	59.709	602.582	119.418	722	0.165399	0.893364
											0.03366	662.844	60.156	602.688	120.312	723	0.166407	0.894234
											0.03366	663.397	60.6033	602.793	121.207	724	0.167412	0.894234
											0.03362	663.949	61.0508	602.898	122.102	725	0.168416	0.89508
											0.03357	664.501	61.4986	603.003	122.997	726	0.169418	0.895631
											0.03348	665.053	61.9467	603.107	123.893	727	0.170417	0.89723
											0.03348	665.605	62.3951	603.21	124.79	728	0.171415	0.89723
											0.03348	666.156	62.8437	603.313	125.687	729	0.172411	0.89723
											0.03348	666.707	63.2925	603.415	126.585	730	0.173404	0.89723
											0.03348	667.258	63.7417	603.517	127.483	731	0.174396	0.89723
											0.03332	667.809	64.191	603.618	128.382	732	0.175385	0.898749
											0.03324	668.359	64.6407	603.719	129.281	733	0.176373	0.899239
											0.03307	668.909	65.0905	603.819	130.181	734	0.177358	0.899721
											0.03304	669.459	65.5406	603.919	131.081	735	0.178342	0.900196
											0.033	670.009	65.9909	604.018	131.982	736	0.179323	0.900664
											0.03294	670.558	66.4415	604.117	132.883	737	0.180303	0.901124
											0.03291	671.108	66.8923	604.215	133.785	738	0.18128	0.902246
											0.03291	671.657	67.3433	604.313	134.687	739	0.182255	0.902246
											0.03291	672.205	67.7945	604.411	135.589	740	0.183228	0.902246
											0.03291	672.754	68.246	604.508	136.492	741	0.1842	0.902246
											0.03282	673.302	68.6977	604.605	137.395	742	0.185169	0.903327
											0.03271	673.85	69.1495	604.701	138.299	743	0.186136	0.903749
											0.03265	674.398	69.6016	604.797	139.203	744	0.187101	0.904165
											0.0325	674.946	70.0539	604.892	140.108	745	0.188064	0.904576
											0.03245	675.494	70.5064	604.987	141.013	746	0.189025	0.904981
											0.03242	676.041	70.9591	605.082	141.918	747	0.189984	0.905381
											0.0324	676.588	71.412	605.176	142.824	748	0.190941	0.905776
											0.03235	677.135	71.8651	605.27	143.73	749	0.191896	0.906166
											0.03233	677.682	72.3183	605.363	144.637	750	0.192849	0.906932
											0.03233	678.228	72.7718	605.456	145.544	751	0.1938	0.906932
											0.03233	678.775	73.2254	605.549	146.451	752	0.194749	0.906932
											0.03222	679.321	73.6793	605.641	147.359	753	0.195695	0.907679
											0.03218	679.867	74.1333	605.733	148.267	754	0.19664	0.908046
											0.03215	680.412	74.5875	605.825	149.175	755	0.197583	0.908409
											0.03213	680.958	75.0419	605.916	150.084	756	0.198524	0.908768
											0.03209	681.504	75.4965	606.007	150.993	757	0.199462	0.909122
											0.03201	682.049	75.9512	606.098	151.902	758	0.200399	0.909473
											0.03197	682.594	76.4061	606.188	152.812	759	0.201334	0.909821
											0.03193	683.139	76.8612	606.278	153.722	760	0.202266	0.910164
											0.03189	683.684	77.3164	606.367	154.633	761	0.203197	0.910504
											0.03187	684.228	77.7719	606.456	155.544	762	0.204126	0.910841
											0.03186	684.773	78.2274	606.545	156.455	763	0.205052	0.911174
											0.03184	685.317	78.6832	606.634	157.366	764	0.205977	0.911504
											0.03182	685.861	79.1391	606.722	158.278	765	0.2069	0.911831
											0.03174	686.405	79.5952	606.81	159.19	766	0.20782	0.912155
											0.03171	686.949	80.0514	606.897	160.103	767	0.208739	0.912476
											0.03167	687.492	80.5078	606.984	161.016	768	0.209656	0.912793
											0.03164	688.036	80.9644	607.071	161.929	769	0.210571	0.913108
											0.0316	688.579	81.4211	607.158	162.842	770	0.211483	0.913421
											0.03155	689.122	81.878	607.244	163.756	771	0.212394	0.91373
											0.03154	689.665	82.335	607.33	164.67	772	0.213303	0.914037
											0.03145	690.208	82.7921	607.416	165.584	773	0.21421	0.914341
											0.03141	690.751	83.2495	607.501	166.499	774	0.215115	0.914643
											0.03137	691.293	83.7069	607.586	167.414	775	0.216018	0.914942
											0.03134	691.835	84.1646	607.671	168.329	776	0.216919	0.915239
											0.03133	692.378	84.6223	607.755	169.245	777	0.217818	0.915533
											0.03131	692.92	85.0802	607.84	170.16	778	0.218715	0.915826
											0.0313	693.462	85.5383	607.923	171.077	779	0.219611	0.916116
											0.03128	694.004	85.9965	608.007	171.993	780	0.220504	0.916404
											0.03122	694.545	86.4548	608.09	172.91	781	0.221395	0.916689
											0.03119	695.087	86.9133	608.173	173.827	782	0.222285	0.916973
											0.03118	695.628	87.372	608.256	174.744	783	0.223172	0.917255
											0.03116	696.169	87.8307	608.339	175.661	784	0.224058	0.917534
											0.03113	696.71	88.2896	608.421	176.579	785	0.224942	0.917812
											0.03111	697.251	88.7487	608.503	177.497	786	0.225824	0.918088
											0.03108	697.792	89.2079	608.584	178.416	787	0.226704	0.918362
											0.03106	698.333	89.6672	608.666	179.334	788	0.227582	0.918634
											0.03105	698.873	90.1266	608.747	180.253	789	0.228458	0.918905
											0.03104	699.414	90.5862	608.828	181.172	790	0.229332	0.919307
											0.03104	699.954	91.0459	608.908	182.092	791	0.230205	0.919307
											0.03101	700.494	91.5058	608.988	183.012	792	0.231075	0.919838
											0.03101	701.034	91.9658	609.068	183.932	793	0.231944	0.919838
											0.03094	701.574	92.4259	609.148	184.852	794	0.232811	0.920232
											0.03093	702.114	92.8861	609.228	185.772	795	0.233676	0.920493
											0.03088	702.653	93.3465	609.307	186.693	796	0.234539	0.920881
											0.03088	703.193	93.807	609.386	187.614	797	0.2354	0.920881
											0.03086	703.732	94.2676	609.465	188.535	798	0.23626	0.921266
											0.03085	704.272	94.7284	609.543	189.457	799	0.237117	0.921521
											0.03084	704.811	95.1893	609.621	190.379	800	0.237973	0.921774
											0.03081	705.35	95.6503	609.699	191.301	801	0.238827	0.922026
											0.0308	705.889	96.1114	609.777	192.223	802	0.239679	0.922401
											0.0308	706.427	96.5727	609.855	193.145	803	0.24053	0.922401
											0.03075	706.966	97.0341	609.932	194.068	804	0.241378	0.922774
											0.03074	707.504	97.4956	610.009	194.991	805	0.242225	0.923021
											0.03071	708.043	97.9572	610.086	195.914	806	0.24307	0.923266
											0.03069	708.581	98.419	610.162	196.838	807	0.243913	0.92351
											0.03065	709.119	98.8809	610.238	197.762	808	0.244755	0.923875
											0.03065	709.657	99.3429	610.314	198.686	809	0.245594	0.923875
											0.03064	710.195	99.805	610.39	199.61	810	0.246432	0.924236
											0.03062	710.733	100.267	610.466	200.534	811	0.247268	0.924476
											0.0306	711.27	100.73	610.541	201.459	812	0.248102	0.924714
											0.03058	711.808	101.192	610.616	202.384	813	0.248935	0.924951
											0.03057	712.345	101.655	610.691	203.309	814	0.249766	0.925187
											0.03052	712.883	102.117	610.765	204.235	815	0.250595	0.925423
											0.03051	713.42	102.58	610.84	205.16	816	0.251422	0.925657
											0.03048	713.957	103.043	610.914	206.086	817	0.252248	0.92589
											0.03047	714.494	103.506	610.988	207.012	818	0.253071	0.926237
											0.03047	715.031	103.969	611.061	207.939	819	0.253893	0.926237
											0.03046	715.567	104.433	611.135	208.865	820	0.254714	0.926583
											0.03044	716.104	104.896	611.208	209.792	821	0.255532	0.926812
											0.03043	716.64	105.36	611.281	210.719	822	0.256349	0.927267
											0.03043	717.177	105.823	611.354	211.646	823	0.257165	0.927267
											0.03043	717.713	106.287	611.426	212.574	824	0.257978	0.927267
											0.03042	718.249	106.751	611.498	213.502	825	0.25879	0.927718
											0.03041	718.785	107.215	611.57	214.43	826	0.2596	0.927942
											0.03037	719.321	107.679	611.642	215.358	827	0.260408	0.928166
											0.03036	719.857	108.143	611.714	216.286	828	0.261215	0.928388
											0.03035	720.393	108.607	611.785	217.215	829	0.26202	0.92861
											0.03032	720.928	109.072	611.856	218.144	830	0.262824	0.928831
											0.0303	721.464	109.536	611.927	219.073	831	0.263625	0.92905
											0.03027	721.999	110.001	611.998	220.002	832	0.264425	0.929269
											0.03024	722.534	110.466	612.069	220.931	833	0.265224	0.929488
											0.03021	723.069	110.931	612.139	221.861	834	0.266021	0.929813
											0.03021	723.604	111.396	612.209	222.791	835	0.266816	0.929813
											0.0302	724.139	111.861	612.279	223.721	836	0.267609	0.930137
											0.03018	724.674	112.326	612.348	224.652	837	0.268401	0.930352
											0.03016	725.209	112.791	612.418	225.582	838	0.269191	0.930566
											0.03014	725.744	113.256	612.487	226.513	839	0.26998	0.93078
											0.03013	726.278	113.722	612.556	227.444	840	0.270766	0.930992
											0.03012	726.812	114.188	612.625	228.375	841	0.271552	0.931204
											0.03011	727.347	114.653	612.694	229.306	842	0.272335	0.93152
											0.03011	727.881	115.119	612.762	230.238	843	0.273118	0.93152
											0.0301	728.415	115.585	612.83	231.17	844	0.273898	0.931835

## Sheet: Search Summary
	ProteinPilot™ Software Report
	Template Version	1.00 light report					Search Properties
	Summary of Identification Yields						General
	Data Level	FDR Type	FDR	ID Yield			Group filename	Supplementary File 2.group
Identification Yield at FDR Threshold	Protein	Local	0.01	69			Start date	2019-06-14 11:00:29
	Protein		0.05	69			Start time	06/14/2019 11:00:29
	Protein		0.1	69			User name	Admin-PC\Admin
	Protein	Global	0.01	69
	Protein		0.05	74			Search Input
	Protein		0.1	75			Number of spectra in search	2273
	Distinct peptide	Local	0.01	160			Number of input files	1
	Distinct peptide		0.05	168
	Distinct peptide		0.1	172			Search Method
	Distinct peptide	Global	0.01	179			Sample Type	Identification
	Distinct peptide		0.05	207			Cysteine Alkylation	Iodoacetamide
	Distinct peptide		0.1	238			Digestion	Trypsin
	Spectral	Local	0.01	454			Special Factors
	Spectral		0.05	505			Instrument	TripleTOF 5600
	Spectral		0.1	525			Species
	Spectral	Global	0.01	542			Search Effort	Thorough
	Spectral		0.05	611			ID Focus	Biological modifications
	Spectral		0.1	660			FDR Analysis	Yes
							Quantitation
Corresponding Confidence in ProteinPilot™ Software	Protein	Local	0.01	0.369043			Background Correction	No
	Protein		0.05	0.369043			Bias Correction	Yes
	Protein		0.1	0.369043			Channel to use as denominator in ratios
	Protein	Global	0.01	0.369043			Modified Data Dictionary or Parameter Translation	No
	Protein		0.05	0.148862
	Protein		0.1	0.108749			Database Searched
	Distinct peptide	Local	0.01	0.9426			Database filename	C:\AB SCIEX\ProteinPilot Data\SearchDatabases\uniprot-proteome_UP000000438 Picrophilus torridus.fasta
	Distinct peptide		0.05	0.9216			Number of Proteins in Database	1535
	Distinct peptide		0.1	0.8885			Number of proteins searched	3070
	Distinct peptide	Global	0.01	0.8287
	Distinct peptide		0.05	0.3671			Hardware and Software Environment
	Distinct peptide		0.1	0.06549			RAM (MB)	65035
	Spectral	Local	0.01	0.9426			Computer name	ADMIN-PC
	Spectral		0.05	0.8439			Number of cores in computer	24
	Spectral		0.1	0.7023			Number of threads (double cores if hyperthreading on)	48
	Spectral	Global	0.01	0.6544			Number of cores licensed to use	8
	Spectral		0.05	0.2486			Operating system	Windows 7 Professional Service Pack 1 (6.1.7601)
	Spectral		0.1	0.05367			ProteinPilot Software Version	5.0.1.0, 4895
							Paragon Algorithm Version	5.0.1.0, 4874

## Sheet: Advanced Metadata
	Advanced Metadata
	Parameters - Search Dimension Factors
	Number of segments the input data are broken into	1
	Number of searches per segment (2 for Thorough, 1 for Rapid)	2
	Number of apparent sub-searches in group file	2
	Do reversed search	TRUE
	Do separate searches for each plex in MS1 quantitation	FALSE
	Maximum number of hypotheses to keep per spectrum	15
	Parameters - Identification
	MS1 initial mass error tolerance type	dalton
	MS1 initial mass error tolerance value	0.05
	MS2 initial mass error tolerance type	dalton
	MS2 initial mass error tolerance value	0.1
	MS1 final mass error standard deviation type	dalton
	MS1 final mass error standard deviation value	0.0011
	MS2 final mass error standard deviation type	dalton
	MS2 final mass error standard deviation value	0.01
	Use multi-precursor search function	TRUE
	Maximum number of different precursor masses to try to match to in the Fraglet stage when doing multi-precursor search	5
	Maximum dynamic range gap of secondary precursors vs primary precursor in the Fraglet stage when doing multi-precursor search	10
	Maximum number of different precursor masses to try to match to in the Taglet stage when doing multi-precursor search	1
	Maximum dynamic range gap of secondary precursors vs primary precursor in the Taglet stage when doing multi-precursor search	3
	First charge state to consider when precursor z is not determined	2
	Probability of first charge state to consider when precursor z is not determined	1
	Second charge state to consider when precursor z is not determined	3
	Probability of second charge state to consider when precursor z is not determined	1
	Third charge state to consider when precursor z is not determined	4
	Probability of third charge state to consider when precursor z is not determined	1
	Fourth charge state to consider when precursor z is not determined
	Probability of fourth charge state to consider when precursor z is not determined
	Parameters - Protein Grouping
	Use Bayesian protein confidence calculation	TRUE
	Use peptide FDR analysis to recalibrate peptide confidences	TRUE
	In mid-Pro Group, minimum Intersection ProtScore to be in Same Group	4
	In mid-Pro Group, minimum Unused ProtScore to keep a Group	0.1
	In mid-Pro Group, keep competitor proteins with ProtScore units from winner	6
	In final Pro Group, minimum Intersection ProtScore to be in same group	1.3
	In final Pro Group, minimum Unused ProtScore to keep a group	0.0458
	In final Pro Group, keep competitor proteins with ProtScore units from winner	2
	Parameters - Quantitation
	Do isobaric quant background correction algorithm	FALSE
	Normalize the central tendency of protein ratios to be unity	TRUE
	Compute protein-level ratios from the median of peptide ratios	TRUE
	Quant threshold setting no longer used	-1
	Use measures for quantitation if signal to noise is greater than	9
	Maximum number of labels allowed on a peptide for it to be used for quantitation	35
	Include extreme ratios in the protein ratio calculation if the fraction of peptides from a protein having extreme ratios is greater than	0
	Exclude quantitation data if identification confidence does not pass a threshold value	TRUE
	Exclude quantitation data if a minimum intensity is not passed	TRUE
	Exclude quantitation data based on discordant peptide logic	TRUE
	Exclude quantitation data using sharing logic	TRUE
	Minimum protein confidence to consider a protein confident and capable of excluding spectra as shared	1.3
	Minimum peptide percent confidence from a confident protein to consider a spectrum shared	15
	Minimum peptide confidence to be used for quantitation	15
	Consider a peptide discordant if joint feature probability less than	0.3
	Parameters - Non-Functional
	Show results only for distinct peptides, suppressing redundancy	FALSE
	Do not store MS1 level data	FALSE
	Statistics - Processing Times
	Start time - Search	06/14/2019 11:00:29
	End time - Search	06/14/2019 11:07:05
	Start time - Identification algorithm stages	06/14/2019 11:05:34
	End time - Identification algorithm stages	06/14/2019 11:07:01
	Start time - Signal processing stage	06/14/2019 11:00:30
	End time - Signal processing stage	06/14/2019 11:05:34
	Start time - Waiting stage	06/14/2019 11:05:34
	End time - Waiting stage	06/14/2019 11:05:34
	Start time - Fraglet Algorithm search stage	06/14/2019 11:05:34
	End time - Fraglet Algorithm search stage	06/14/2019 11:05:37
	Start time - Mid-Pro Group Algorithm stage	06/14/2019 11:05:37
	End time - Mid-Pro Group Algorithm stage	06/14/2019 11:05:40
	Start time - Taglet Algorithm search stage	06/14/2019 11:05:40
	End time - Taglet Algorithm search stage	06/14/2019 11:06:51
	Start time - Final Pro Group Algorithm stage	06/14/2019 11:06:51
	End time - Final Pro Group Algorithm stage	06/14/2019 11:07:01
	Start time - FDR analysis stage	06/14/2019 11:07:02
	End time - FDR analysis stage	06/14/2019 11:07:05
	Clock time duration - Full search (min)	6.59095
	Clock time duration - Identification algorithm stages (min)	1.45333
	Clock time duration - Signal processing stage (min)	5.07312
	Clock time duration - Waiting stage (min)	0.0005
	Clock time duration - Fraglet Algorithm stage (min)	0.0511667
	Clock time duration - Mid-Pro Group Algorithm stage (min)	0.0528333
	Clock time duration - Taglet Algorithm stage (min)	1.18417
	Clock time duration - Pro Group Algorithm stage (min)	0.1615
	Clock time duration - FDR Analysis (min)	0.0553333
	Clock time not accounted for in measured stages	0.0123333
	CPU time duration - Signal Processing stage (min)
	CPU time duration - Fraglet Algorithm stage (min)	0.0507
	CPU time duration - Mid-Pro Group Algorithm stage (min)	0.15235
	CPU time duration - Taglet Algorithm stage (min)	1.1843
	CPU time duration - Pro Group Algorithm stage (min)	0.1404
	Percent of clock time - Identification Algorithm stages	0.220504
	Percent of clock time - Signal Processing stage	0.769709
	Percent of clock time - Waiting stage	7.58616e-05
	Percent of clock time - Fraglet Algorithm stage	0.00776317
	Percent of clock time - Mid-Pro Group Algorithm stage	0.00801604
	Percent of clock time - Taglet Algorithm stage	0.179666
	Percent of clock time - Pro Group Algorithm stage	0.0245033
	Percent of clock time - FDR Analysis	0.00839535
	Statistics - Processing Rates
	Clock time rate (sec/spect) - Full Search	0.17398
	Clock time rate (sec/spect) - Identification Algorithm stages	0.0383634
	Clock time rate (sec/spect) - Signal processing stage	0.133914
	Clock time rate (sec/spect) - Waiting stage	1.31984e-05
	Clock time rate (sec/spect) - Fraglet Algorithm stage	0.00135064
	Clock time rate (sec/spect) - Mid-Pro Group Algorithm stage	0.00139463
	Clock time rate (sec/spect) - Taglet Algorithm stage	0.0312582
	Clock time rate (sec/spect) - Pro Group Algorithm stage	0.00426309
	Clock time rate (sec/spect) - FDR Analysis	0.00146062
	CPU time rate (sec/spect) - Signal processing stage
	CPU time rate (sec/spect) - Fraglet Algorithm stage	0.00133832
	CPU time rate (sec/spect) - Mid-Pro Group Algorithm stage	0.00402156
	CPU time rate (sec/spect) - Taglet Algorithm stage	0.0312618
	CPU time rate (sec/spect) - Pro Group Algorithm stage	0.00370612
	Clock time rate (sec/spect/DB protein) - Full search	5.66711e-05
	Clock time rate (sec/spect/DB protein) - Identification algorithm stages	1.24962e-05
	Clock time rate (sec/spect/DB protein) - Signal processing stage	4.36203e-05
	Clock time rate (sec/spect/DB protein) - Waiting stage	4.29916e-09
	Clock time rate (sec/spect/DB protein) - Fraglet Algorithm stage	4.39947e-07
	Clock time rate (sec/spect/DB protein) - Mid-Pro Group Algorithm stage	4.54278e-07
	Clock time rate (sec/spect/DB protein) - Taglet Algorithm stage	1.01818e-05
	Clock time rate (sec/spect/DB protein) - Pro Group Algorithm stage	1.38863e-06
	Clock time rate (sec/spect/DB protein) - FDR Analysis	4.75774e-07
	CPU time rate (sec/spect/DB protein) - Signal processing stage
	CPU time rate (sec/spect/DB protein) - Fraglet Algorithm stage	4.35935e-07
	CPU time rate (sec/spect/DB protein) - Mid-Pro Group Algorithm stage	1.30995e-06
	CPU time rate (sec/spect/DB protein) - Taglet Algorithm stage	1.0183e-05
	CPU time rate (sec/spect/DB protein) - Pro Group Algorithm stage	1.2072e-06
	Statistics - Extent of Distribution
	Distribution factor - CPU vs. clock time - Fraglet Algorithm stage	0.990879
	Distribution factor - CPU vs. clock time - Mid-Pro Group Algorithm stage	2.8836
	Distribution factor - CPU vs. clock time - Taglet Algorithm stage	1.00011
	Distribution factor - CPU vs. clock time - Pro Group Algorithm stage	0.86935
	Ratio of distribution factor to number of search segments - Fraglet Algorithm stage	0.990879
	Ratio of distribution factor to number of search segments - Mid-Pro Group Algorithm stage	2.8836
	Ratio of distribution factor to number of search segments - Taglet Algorithm stage	1.00011
	Ratio of distribution factor to number of search segments - Pro Group Algorithm stage	0.86935
	Ratio of distribution factor to number of licensed cores - Fraglet Algorithm stage	0.12386
	Ratio of distribution factor to number of licensed cores - Mid-Pro Group Algorithm stage	0.36045
	Ratio of distribution factor to number of licensed cores - Taglet Algorithm stage	0.125014
	Ratio of distribution factor to number of licensed cores - Pro Group Algorithm stage	0.108669
	Statistics - Search Segmentation
	Average number of spectra per segment	2273
	Standard deviation of number of spectra per segment	0
	Maximum number of spectra per segment	2273
	Minimum number of spectra per segment	2273

## Sheet: Speed and Distribution Analysis
		Duration				Clock Rates			CPU Rates			Extent of Search Distribution
	Processing Stage	Clock Time (min)	Percent	CPU Time (min)		Sec/Spectrum	Sec/Spectrum per DB Protein		Sec/Spectrum	Sec/Spectrum per DB Protein		Fundamental Distribution Factor (CPU/Clock Time)	Ratio of Distribution Factor to # Segments	Ratio of Distribution Factor to # of Licensed Cores
	Signal Processing	5.07312	0.769709			0.133914	4.36203e-05
	Waiting	0.0005	7.58616e-05			1.31984e-05	4.29916e-09
	Fraglet Algorithm	0.0511667	0.00776317	0.0507		0.00135064	4.39947e-07		0.00133832	4.35935e-07		0.990879	0.990879	0.12386
	Mid-Pro Group Algorithm	0.0528333	0.00801604	0.15235		0.00139463	4.54278e-07		0.00402156	1.30995e-06		2.8836	2.8836	0.36045
	Taglet Algorithm	1.18417	0.179666	1.1843		0.0312582	1.01818e-05		0.0312618	1.0183e-05		1.00011	1.00011	0.125014
	Final Pro Group Algorithm	0.1615	0.0245033	0.1404		0.00426309	1.38863e-06		0.00370612	1.2072e-06		0.86935	0.86935	0.108669
	FDR Analysis	0.0553333	0.00839535			0.00146062	4.75774e-07
	Full Search	6.59095	0.998129			0.17398	5.66711e-05
	Time not accounted for	0.0123333

## Sheet: Single Results Table
	Single Table Summary of All Results
	Data Level	FDR Type	FDR	ID Yield			Template Version
Identification Yield at FDR Threshold	Protein	Local	0.01	69
	Protein		0.05	69			2.01
	Protein		0.1	69
	Protein	Global	0.01	69
	Protein		0.05	74
	Protein		0.1	75
	Distinct peptide	Local	0.01	160
	Distinct peptide		0.05	168
	Distinct peptide		0.1	172
	Distinct peptide	Global	0.01	179
	Distinct peptide		0.05	207
	Distinct peptide		0.1	238
	Spectral	Local	0.01	454
	Spectral		0.05	505
	Spectral		0.1	525
	Spectral	Global	0.01	542
	Spectral		0.05	611
	Spectral		0.1	660
Corresponding Confidence in ProteinPilot™ Software	Protein	Local	0.01	0.369043
	Protein		0.05	0.369043
	Protein		0.1	0.369043
	Protein	Global	0.01	0.369043
	Protein		0.05	0.148862
	Protein		0.1	0.108749
	Distinct peptide	Local	0.01	0.9426
	Distinct peptide		0.05	0.9216
	Distinct peptide		0.1	0.8885
	Distinct peptide	Global	0.01	0.8287
	Distinct peptide		0.05	0.3671
	Distinct peptide		0.1	0.06549
	Spectral	Local	0.01	0.9426
	Spectral		0.05	0.8439
	Spectral		0.1	0.7023
	Spectral	Global	0.01	0.6544
	Spectral		0.05	0.2486
	Spectral		0.1	0.05367

[truncated: 9 more sheets: Protein FDR Summary, Distinct Peptide FDR Summary, Spectrum FDR Summary, PDST Controls, Protein Summary, Peptide Summary, Distinct Peptide Summary, Feature Summary, Single Column Summary]
