# Supplementary material for: Efficacy of signal peptide predictors in identifying signal peptides in the experimental secretome of Picrophilous torridus, a thermoacidophilic archaeon
Source: PLoS One. 2021 Aug 6;16(8):e0255826. doi: 10.1371/journal.pone.0255826 (PMC8345856; doi:10.1371/journal.pone.0255826)
Supplement: S3 File — (XLSX) [file pone.0255826.s006.xlsx]

## Sheet: Metadata
_RESULTS_version	5
RESULTS_SEARCH_STAT_search_begin_time_clock	2019-07-11 09:49:36
RESULTS_SEARCH_STAT_search_end_time_clock	2019-07-11 10:29:26
RESULTS_SEARCH_STAT_search_time_duration	8442-11-27
RESULTS_SEARCH_STAT_stage_signal_processing_begin_time_clock	2019-07-11 09:49:36
RESULTS_SEARCH_STAT_stage_signal_processing_end_time_clock	2019-07-11 10:25:45
RESULTS_SEARCH_STAT_stage_signal_processing_time_duration	7837-05-03
RESULTS_SEARCH_STAT_stage_waiting_begin_time_clock	2019-07-11 10:25:45
RESULTS_SEARCH_STAT_stage_waiting_end_time_clock	2019-07-11 10:25:45
RESULTS_SEARCH_STAT_stage_waiting_time_duration	1901-04-15
RESULTS_SEARCH_STAT_stage_searching_begin_time_clock	2019-07-11 10:25:45
RESULTS_SEARCH_STAT_stage_searching_end_time_clock	2019-07-11 10:29:12
RESULTS_SEARCH_STAT_stage_searching_time_duration	2466-10-02
RESULTS_SEARCH_STAT_stage_fdr_begin_time_clock	2019-07-11 10:29:13
RESULTS_SEARCH_STAT_stage_fdr_end_time_clock	2019-07-11 10:29:26
RESULTS_SEARCH_STAT_stage_fdr_time_duration	1936-03-20
RESULTS_SEARCH_STAT_task_fraglet_exe_begin_time_clock	2019-07-11 10:25:47
RESULTS_SEARCH_STAT_task_fraglet_exe_end_time_clock	2019-07-11 10:25:51
RESULTS_SEARCH_STAT_task_fraglet_exe_time_duration	4619
RESULTS_SEARCH_STAT_task_fraglet_exe_time_cpu	1966-12-04
RESULTS_SEARCH_STAT_task_taglet_exe_begin_time_clock	2019-07-11 10:26:12
RESULTS_SEARCH_STAT_task_taglet_exe_end_time_clock	2019-07-11 10:28:17
RESULTS_SEARCH_STAT_task_taglet_exe_time_duration	124961
RESULTS_SEARCH_STAT_task_taglet_exe_time_cpu	3703-09-16
RESULTS_SEARCH_STAT_task_progroup_begin_time_clock	2019-07-11 10:28:17
RESULTS_SEARCH_STAT_task_progroup_end_time_clock	2019-07-11 10:29:12
RESULTS_SEARCH_STAT_task_progroup_time_duration	54843
RESULTS_SEARCH_STAT_task_progroup_time_cpu	2050-09-06
RESULTS_SEARCH_STAT_task_focusing_begin_time_clock	2019-07-11 10:25:51
RESULTS_SEARCH_STAT_task_focusing_end_time_clock	2019-07-11 10:26:12
RESULTS_SEARCH_STAT_task_focusing_time_duration	21158
RESULTS_SEARCH_STAT_task_focusing_time_cpu	81557
RESULTS_SEARCH_STAT_computer_memory	65035
RESULTS_SEARCH_STAT_computer_name	ADMIN-PC
RESULTS_SEARCH_STAT_num_proteins	3070
RESULTS_SEARCH_STAT_num_residues	942526
RESULTS_SEARCH_STAT_number_cores	24
RESULTS_SEARCH_STAT_number_licensed_tasks	8
RESULTS_SEARCH_STAT_number_processors	48
RESULTS_SEARCH_STAT_os	Windows 7 Professional Service Pack 1 (6.1.7601)
RESULTS_SEARCH_1_time_cpu	3775
RESULTS_SEARCH_1_time_duration	4033
RESULTS_SEARCH_1_version	5.0.1.4874
RESULTS_SEARCH_1_xml:id	SEARCH:1:637087169764500845_0
RESULTS_SEARCH_1_PARAMETERS_chemical_data_edited	FALSE
RESULTS_SEARCH_1_PARAMETERS_do_multiprecursor_search	TRUE
RESULTS_SEARCH_1_PARAMETERS_do_reverse_search	TRUE
RESULTS_SEARCH_1_PARAMETERS_max_quant_labels	35
RESULTS_SEARCH_1_PARAMETERS_maxresults	15
RESULTS_SEARCH_1_PARAMETERS_separate_searches	FALSE
RESULTS_SEARCH_1_PARAMETERS_MSTOLERANCE_type	dalton
RESULTS_SEARCH_1_PARAMETERS_MSTOLERANCE_value	0.05
RESULTS_SEARCH_1_PARAMETERS_MSMSTOLERANCE_type	dalton
RESULTS_SEARCH_1_PARAMETERS_MSMSTOLERANCE_value	0.1
RESULTS_SEARCH_1_PARAMETERS_MS_STANDARD_DEVIATION_type	dalton
RESULTS_SEARCH_1_PARAMETERS_MS_STANDARD_DEVIATION_value	0.0011
RESULTS_SEARCH_1_PARAMETERS_MSMS_STANDARD_DEVIATION_type	dalton
RESULTS_SEARCH_1_PARAMETERS_MSMS_STANDARD_DEVIATION_value	0.01
RESULTS_SEARCH_1_PARAMETERS_FASTA_filename	C:\AB SCIEX\ProteinPilot Data\SearchDatabases\uniprot-proteome_UP000000438 Picrophilus torridus.fasta
RESULTS_SEARCH_1_PARAMETERS_AUTO_CALIBRATION_ms	TRUE
RESULTS_SEARCH_1_PARAMETERS_AUTO_CALIBRATION_msexport	FALSE
RESULTS_SEARCH_1_PARAMETERS_AUTO_CALIBRATION_msms	TRUE
RESULTS_SEARCH_1_PARAMETERS_AUTO_CALIBRATION_msmstolsdratio	2.75
RESULTS_SEARCH_1_PARAMETERS_AUTO_CALIBRATION_mstolsdratio	7
RESULTS_SEARCH_1_PARAMETERS_AUTO_CALIBRATION_squareroot	TRUE
RESULTS_SEARCH_1_PARAMETERS_AUTO_CALIBRATION_type	dalton
RESULTS_SEARCH_1_PARAMETERS_AUTO_CALIBRATION_MCP_d_s_s_f	0.0666667
RESULTS_SEARCH_1_PARAMETERS_AUTO_CALIBRATION_MCP_d_s_w_f	3
RESULTS_SEARCH_1_PARAMETERS_AUTO_CALIBRATION_MCP_m_f_r_mbc	200
RESULTS_SEARCH_1_PARAMETERS_AUTO_CALIBRATION_MCP_m_m_c	10
RESULTS_SEARCH_1_PARAMETERS_AUTO_CALIBRATION_MCP_m_m_f_s	0.25
RESULTS_SEARCH_1_PARAMETERS_AUTO_CALIBRATION_MCP_m_m_p_f	0.33
RESULTS_SEARCH_1_PARAMETERS_AUTO_CALIBRATION_MCP_m_m_p_rms_f	1
RESULTS_SEARCH_1_PARAMETERS_AUTO_CALIBRATION_MCP_m_p_t_f	1
RESULTS_SEARCH_1_PARAMETERS_AUTO_CALIBRATION_MCP_m_r_h_n_b	15
RESULTS_SEARCH_1_PARAMETERS_AUTO_CALIBRATION_MCP_m_z_n_s	99
RESULTS_SEARCH_1_PARAMETERS_AUTO_CALIBRATION_MCP_m_z_s_mn_f_r	0.0666667
RESULTS_SEARCH_1_PARAMETERS_AUTO_CALIBRATION_MCP_m_z_s_mx_f_r	0.1
RESULTS_SEARCH_1_PARAMETERS_MS_AUTO_CALIBRATION_OUT_avres	2.01576e-09
RESULTS_SEARCH_1_PARAMETERS_MS_AUTO_CALIBRATION_OUT_c0	-7.02594e-05
RESULTS_SEARCH_1_PARAMETERS_MS_AUTO_CALIBRATION_OUT_c1minus1	6.37167e-06
RESULTS_SEARCH_1_PARAMETERS_MS_AUTO_CALIBRATION_OUT_c2	0
RESULTS_SEARCH_1_PARAMETERS_MS_AUTO_CALIBRATION_OUT_file	1
RESULTS_SEARCH_1_PARAMETERS_MS_AUTO_CALIBRATION_OUT_partnumber	1
RESULTS_SEARCH_1_PARAMETERS_MS_AUTO_CALIBRATION_OUT_polyorder	1
RESULTS_SEARCH_1_PARAMETERS_MS_AUTO_CALIBRATION_OUT_sample	1
RESULTS_SEARCH_1_PARAMETERS_MS_AUTO_CALIBRATION_OUT_squareroot	TRUE
RESULTS_SEARCH_1_PARAMETERS_MSMS_AUTO_CALIBRATION_OUT_avres	-9.64497e-08
RESULTS_SEARCH_1_PARAMETERS_MSMS_AUTO_CALIBRATION_OUT_c0	-9.78827e-05
RESULTS_SEARCH_1_PARAMETERS_MSMS_AUTO_CALIBRATION_OUT_c1minus1	8.0645e-06
RESULTS_SEARCH_1_PARAMETERS_MSMS_AUTO_CALIBRATION_OUT_c2	0
RESULTS_SEARCH_1_PARAMETERS_MSMS_AUTO_CALIBRATION_OUT_file	1
RESULTS_SEARCH_1_PARAMETERS_MSMS_AUTO_CALIBRATION_OUT_partnumber	1
RESULTS_SEARCH_1_PARAMETERS_MSMS_AUTO_CALIBRATION_OUT_polyorder	1
RESULTS_SEARCH_1_PARAMETERS_MSMS_AUTO_CALIBRATION_OUT_sample	1
RESULTS_SEARCH_1_PARAMETERS_MSMS_AUTO_CALIBRATION_OUT_squareroot	TRUE
RESULTS_SEARCH_1_PARAMETERS_MAX_PRECURSORS_FRAGLET	5
RESULTS_SEARCH_1_PARAMETERS_MAX_PRECURSORS_TAGLET	1
RESULTS_SEARCH_1_PARAMETERS_PRECURSORS_DR_FRAGLET	10
RESULTS_SEARCH_1_PARAMETERS_PRECURSORS_DR_TAGLET	3
RESULTS_SEARCH_1_PARAMETERS_DEFAULT_CHARGE_STATE_1_charge	2
RESULTS_SEARCH_1_PARAMETERS_DEFAULT_CHARGE_STATE_1_probability	1
RESULTS_SEARCH_1_PARAMETERS_DEFAULT_CHARGE_STATE_2_charge	3
RESULTS_SEARCH_1_PARAMETERS_DEFAULT_CHARGE_STATE_2_probability	1
RESULTS_SEARCH_1_PARAMETERS_DEFAULT_CHARGE_STATE_3_charge	4
RESULTS_SEARCH_1_PARAMETERS_DEFAULT_CHARGE_STATE_3_probability	1
RESULTS_SEARCH_1_PARAMETERS_VERSION	5.0.1.0, 4895
RESULTS_SEARCH_1_PARAMETERS_PARAGON_VERSION	5.0.1.0, 4874
RESULTS_SEARCH_1_PARAMETERS_APPLICATION	ProteinPilot(tm) Software
RESULTS_SEARCH_1_PARAMETERS_PROGROUP_alternativedispositionmaximumfoldprobabilitydrop	100
RESULTS_SEARCH_1_PARAMETERS_PROGROUP_alternativedispositionmaximumfoldscoredrop	2
RESULTS_SEARCH_1_PARAMETERS_PROGROUP_autodiscordantpeptidethreshold	0.3
RESULTS_SEARCH_1_PARAMETERS_PROGROUP_bayesconfidencecalclulation	TRUE
RESULTS_SEARCH_1_PARAMETERS_PROGROUP_calibrateconfidence	TRUE
RESULTS_SEARCH_1_PARAMETERS_PROGROUP_compresspeptides	FALSE
RESULTS_SEARCH_1_PARAMETERS_PROGROUP_confidencepercentthresholdforexcludingothersfromquant	15
RESULTS_SEARCH_1_PARAMETERS_PROGROUP_confidencepercentthresholdforincludingselfinquant	15
RESULTS_SEARCH_1_PARAMETERS_PROGROUP_donotstoremspeaklists	FALSE
RESULTS_SEARCH_1_PARAMETERS_PROGROUP_fasta	C:\AB SCIEX\ProteinPilot Data\SearchDatabases\uniprot-proteome_UP000000438 Picrophilus torridus.fasta
RESULTS_SEARCH_1_PARAMETERS_PROGROUP_featuregroupminpepconf	0.66
RESULTS_SEARCH_1_PARAMETERS_PROGROUP_featuregroupminups	0.47
RESULTS_SEARCH_1_PARAMETERS_PROGROUP_focusingintersection	4
RESULTS_SEARCH_1_PARAMETERS_PROGROUP_focusingminimummatchconfidence	0.1
RESULTS_SEARCH_1_PARAMETERS_PROGROUP_focusingminunusedprotscore	0.1
RESULTS_SEARCH_1_PARAMETERS_PROGROUP_focusingsubsetcutoff	6
RESULTS_SEARCH_1_PARAMETERS_PROGROUP_intersection	1.3
RESULTS_SEARCH_1_PARAMETERS_PROGROUP_minimummatchconfidencecutoff	0.001
RESULTS_SEARCH_1_PARAMETERS_PROGROUP_minunusedprotscore	0.0458
RESULTS_SEARCH_1_PARAMETERS_PROGROUP_subsetcutoff	2
RESULTS_SEARCH_1_PARAMETERS_PROGROUP_unusedprotscorethresholdforexcludingothersfromquant	1.3
RESULTS_SEARCH_1_PARAMETERS_PEAKLIST_count	1907-09-06
RESULTS_SEARCH_1_PARAMETERS_PEAKLIST_filenumber	1
RESULTS_SEARCH_1_PARAMETERS_PEAKLIST_original_count	2806
RESULTS_SEARCH_1_PARAMETERS_PEAKLIST_originalfilename	D:\ESI ATPC\2019\November\05112019 (Dr Neelija- DU)\A1.wiff
RESULTS_SEARCH_1_PARAMETERS_PEAKLIST_partnumber	1
RESULTS_SEARCH_1_PARAMETERS_QUANT_TYPE_background_correction	FALSE
RESULTS_SEARCH_1_PARAMETERS_QUANT_TYPE_bias_correction	TRUE
RESULTS_SEARCH_1_PARAMETERS_QUANT_TYPE_keep_extreme_peptides_over_fraction	0
RESULTS_SEARCH_1_PARAMETERS_QUANT_TYPE_low_confidence_check	TRUE
RESULTS_SEARCH_1_PARAMETERS_QUANT_TYPE_low_intensity_check	TRUE
RESULTS_SEARCH_1_PARAMETERS_QUANT_TYPE_median_statistic	TRUE
RESULTS_SEARCH_1_PARAMETERS_QUANT_TYPE_mod_check	TRUE
RESULTS_SEARCH_1_PARAMETERS_QUANT_TYPE_quant_threshold	-1
RESULTS_SEARCH_1_PARAMETERS_QUANT_TYPE_quant_threshold_sn	9
RESULTS_SEARCH_1_PARAMETERS_QUANT_TYPE_separate_searches	FALSE
RESULTS_SEARCH_1_PARAMETERS_QUANT_TYPE_shared_msms_check	TRUE
RESULTS_SEARCH_1_PARAMETERS_PARAGON_METHOD_SETTINGS_UI_SAMPLE_TYPE	Identification
RESULTS_SEARCH_1_PARAMETERS_PARAGON_METHOD_SETTINGS_UI_CYS_ALKYLATION	Iodoacetamide
RESULTS_SEARCH_1_PARAMETERS_PARAGON_METHOD_SETTINGS_UI_DIGESTION	Trypsin
RESULTS_SEARCH_1_PARAMETERS_PARAGON_METHOD_SETTINGS_UI_INSTRUMENT	TripleTOF 5600
RESULTS_SEARCH_1_PARAMETERS_PARAGON_METHOD_SETTINGS_UI_SEARCH_EFFORT	Thorough
RESULTS_SEARCH_1_PARAMETERS_PARAGON_METHOD_SETTINGS_UI_ID_FOCUS	Biological modifications
RESULTS_SEARCH_1_PARAMETERS_PARAGON_METHOD_SETTINGS_UI_USER_NAME	Admin-PC\Admin
RESULTS_SEARCH_1_PARAMETERS_PARAGON_METHOD_SETTINGS_UI_MACHINE_NAME	ADMIN-PC
RESULTS_SEARCH_1_PARAMETERS_PARAGON_METHOD_SETTINGS_UI_SEARCH_ID	6.37087e+17
RESULTS_SEARCH_1_PARAMETERS_PARAGON_METHOD_SETTINGS_UI_START_TIME	2019-11-07 09:49:36
RESULTS_SEARCH_1_PARAMETERS_PARAGON_METHOD_SETTINGS_UI_MIN_UNUSED_PROTSCORE	0.0458
RESULTS_SEARCH_1_PARAMETERS_PARAGON_METHOD_SETTINGS_UI_PSPEP	TRUE
RESULTS_SEARCH_2_time_cpu	106345
RESULTS_SEARCH_2_time_duration	106980
RESULTS_SEARCH_2_version	5.0.1.4874
RESULTS_SEARCH_2_xml:id	SEARCH:2:637087169764500845_0
RESULTS_SEARCH_2_PARAMETERS_chemical_data_edited	FALSE
RESULTS_SEARCH_2_PARAMETERS_do_multiprecursor_search	TRUE
RESULTS_SEARCH_2_PARAMETERS_do_reverse_search	TRUE
RESULTS_SEARCH_2_PARAMETERS_max_quant_labels	35
RESULTS_SEARCH_2_PARAMETERS_maxresults	15
RESULTS_SEARCH_2_PARAMETERS_separate_searches	FALSE
RESULTS_SEARCH_2_PARAMETERS_MSTOLERANCE_type	dalton
RESULTS_SEARCH_2_PARAMETERS_MSTOLERANCE_value	0.05
RESULTS_SEARCH_2_PARAMETERS_MSMSTOLERANCE_type	dalton
RESULTS_SEARCH_2_PARAMETERS_MSMSTOLERANCE_value	0.1
RESULTS_SEARCH_2_PARAMETERS_MS_STANDARD_DEVIATION_type	dalton
RESULTS_SEARCH_2_PARAMETERS_MS_STANDARD_DEVIATION_value	0.0011
RESULTS_SEARCH_2_PARAMETERS_MSMS_STANDARD_DEVIATION_type	dalton
RESULTS_SEARCH_2_PARAMETERS_MSMS_STANDARD_DEVIATION_value	0.01
RESULTS_SEARCH_2_PARAMETERS_FASTA_filename	C:\AB SCIEX\ProteinPilot Data\SearchDatabases\uniprot-proteome_UP000000438 Picrophilus torridus.fasta
RESULTS_SEARCH_2_PARAMETERS_AUTO_CALIBRATION_ms	TRUE
RESULTS_SEARCH_2_PARAMETERS_AUTO_CALIBRATION_msexport	FALSE
RESULTS_SEARCH_2_PARAMETERS_AUTO_CALIBRATION_msms	TRUE
RESULTS_SEARCH_2_PARAMETERS_AUTO_CALIBRATION_msmstolsdratio	2.75
RESULTS_SEARCH_2_PARAMETERS_AUTO_CALIBRATION_mstolsdratio	7
RESULTS_SEARCH_2_PARAMETERS_AUTO_CALIBRATION_squareroot	TRUE
RESULTS_SEARCH_2_PARAMETERS_AUTO_CALIBRATION_type	dalton
RESULTS_SEARCH_2_PARAMETERS_AUTO_CALIBRATION_MCP_d_s_s_f	0.0666667
RESULTS_SEARCH_2_PARAMETERS_AUTO_CALIBRATION_MCP_d_s_w_f	3
RESULTS_SEARCH_2_PARAMETERS_AUTO_CALIBRATION_MCP_m_f_r_mbc	200
RESULTS_SEARCH_2_PARAMETERS_AUTO_CALIBRATION_MCP_m_m_c	10
RESULTS_SEARCH_2_PARAMETERS_AUTO_CALIBRATION_MCP_m_m_f_s	0.25
RESULTS_SEARCH_2_PARAMETERS_AUTO_CALIBRATION_MCP_m_m_p_f	0.33
RESULTS_SEARCH_2_PARAMETERS_AUTO_CALIBRATION_MCP_m_m_p_rms_f	1
RESULTS_SEARCH_2_PARAMETERS_AUTO_CALIBRATION_MCP_m_p_t_f	1
RESULTS_SEARCH_2_PARAMETERS_AUTO_CALIBRATION_MCP_m_r_h_n_b	15
RESULTS_SEARCH_2_PARAMETERS_AUTO_CALIBRATION_MCP_m_z_n_s	99
RESULTS_SEARCH_2_PARAMETERS_AUTO_CALIBRATION_MCP_m_z_s_mn_f_r	0.0666667
RESULTS_SEARCH_2_PARAMETERS_AUTO_CALIBRATION_MCP_m_z_s_mx_f_r	0.1
RESULTS_SEARCH_2_PARAMETERS_MS_AUTO_CALIBRATION_OUT_avres	2.01576e-09
RESULTS_SEARCH_2_PARAMETERS_MS_AUTO_CALIBRATION_OUT_c0	-7.02594e-05
RESULTS_SEARCH_2_PARAMETERS_MS_AUTO_CALIBRATION_OUT_c1minus1	6.37167e-06
RESULTS_SEARCH_2_PARAMETERS_MS_AUTO_CALIBRATION_OUT_c2	0
RESULTS_SEARCH_2_PARAMETERS_MS_AUTO_CALIBRATION_OUT_file	1
RESULTS_SEARCH_2_PARAMETERS_MS_AUTO_CALIBRATION_OUT_partnumber	1900-01-01
RESULTS_SEARCH_2_PARAMETERS_MS_AUTO_CALIBRATION_OUT_polyorder	1
RESULTS_SEARCH_2_PARAMETERS_MS_AUTO_CALIBRATION_OUT_sample	1
RESULTS_SEARCH_2_PARAMETERS_MS_AUTO_CALIBRATION_OUT_squareroot	TRUE
RESULTS_SEARCH_2_PARAMETERS_MSMS_AUTO_CALIBRATION_OUT_avres	-9.64497e-08
RESULTS_SEARCH_2_PARAMETERS_MSMS_AUTO_CALIBRATION_OUT_c0	-9.78827e-05
RESULTS_SEARCH_2_PARAMETERS_MSMS_AUTO_CALIBRATION_OUT_c1minus1	8.0645e-06
RESULTS_SEARCH_2_PARAMETERS_MSMS_AUTO_CALIBRATION_OUT_c2	0
RESULTS_SEARCH_2_PARAMETERS_MSMS_AUTO_CALIBRATION_OUT_file	1
RESULTS_SEARCH_2_PARAMETERS_MSMS_AUTO_CALIBRATION_OUT_partnumber	1
RESULTS_SEARCH_2_PARAMETERS_MSMS_AUTO_CALIBRATION_OUT_polyorder	1
RESULTS_SEARCH_2_PARAMETERS_MSMS_AUTO_CALIBRATION_OUT_sample	1
RESULTS_SEARCH_2_PARAMETERS_MSMS_AUTO_CALIBRATION_OUT_squareroot	TRUE
RESULTS_SEARCH_2_PARAMETERS_MAX_PRECURSORS_FRAGLET	5
RESULTS_SEARCH_2_PARAMETERS_MAX_PRECURSORS_TAGLET	1
RESULTS_SEARCH_2_PARAMETERS_PRECURSORS_DR_FRAGLET	10
RESULTS_SEARCH_2_PARAMETERS_PRECURSORS_DR_TAGLET	3
RESULTS_SEARCH_2_PARAMETERS_DEFAULT_CHARGE_STATE_1_charge	2
RESULTS_SEARCH_2_PARAMETERS_DEFAULT_CHARGE_STATE_1_probability	1
RESULTS_SEARCH_2_PARAMETERS_DEFAULT_CHARGE_STATE_2_charge	3
RESULTS_SEARCH_2_PARAMETERS_DEFAULT_CHARGE_STATE_2_probability	1
RESULTS_SEARCH_2_PARAMETERS_DEFAULT_CHARGE_STATE_3_charge	4
RESULTS_SEARCH_2_PARAMETERS_DEFAULT_CHARGE_STATE_3_probability	1
RESULTS_SEARCH_2_PARAMETERS_VERSION	5.0.1.0, 4895
RESULTS_SEARCH_2_PARAMETERS_PARAGON_VERSION	5.0.1.0, 4874
RESULTS_SEARCH_2_PARAMETERS_APPLICATION	ProteinPilot(tm) Software
RESULTS_SEARCH_2_PARAMETERS_PROGROUP_alternativedispositionmaximumfoldprobabilitydrop	100
RESULTS_SEARCH_2_PARAMETERS_PROGROUP_alternativedispositionmaximumfoldscoredrop	2
RESULTS_SEARCH_2_PARAMETERS_PROGROUP_autodiscordantpeptidethreshold	0.3
RESULTS_SEARCH_2_PARAMETERS_PROGROUP_bayesconfidencecalclulation	TRUE
RESULTS_SEARCH_2_PARAMETERS_PROGROUP_calibrateconfidence	TRUE
RESULTS_SEARCH_2_PARAMETERS_PROGROUP_compresspeptides	FALSE
RESULTS_SEARCH_2_PARAMETERS_PROGROUP_confidencepercentthresholdforexcludingothersfromquant	15
RESULTS_SEARCH_2_PARAMETERS_PROGROUP_confidencepercentthresholdforincludingselfinquant	15
RESULTS_SEARCH_2_PARAMETERS_PROGROUP_donotstoremspeaklists	FALSE
RESULTS_SEARCH_2_PARAMETERS_PROGROUP_fasta	C:\AB SCIEX\ProteinPilot Data\SearchDatabases\uniprot-proteome_UP000000438 Picrophilus torridus.fasta
RESULTS_SEARCH_2_PARAMETERS_PROGROUP_featuregroupminpepconf	0.66
RESULTS_SEARCH_2_PARAMETERS_PROGROUP_featuregroupminups	0.47
RESULTS_SEARCH_2_PARAMETERS_PROGROUP_focusingintersection	4
RESULTS_SEARCH_2_PARAMETERS_PROGROUP_focusingminimummatchconfidence	0.1
RESULTS_SEARCH_2_PARAMETERS_PROGROUP_focusingminunusedprotscore	0.1
RESULTS_SEARCH_2_PARAMETERS_PROGROUP_focusingsubsetcutoff	6
RESULTS_SEARCH_2_PARAMETERS_PROGROUP_intersection	1.3
RESULTS_SEARCH_2_PARAMETERS_PROGROUP_minimummatchconfidencecutoff	0.001
RESULTS_SEARCH_2_PARAMETERS_PROGROUP_minunusedprotscore	0.0458
RESULTS_SEARCH_2_PARAMETERS_PROGROUP_subsetcutoff	2
RESULTS_SEARCH_2_PARAMETERS_PROGROUP_unusedprotscorethresholdforexcludingothersfromquant	1.3
RESULTS_SEARCH_2_PARAMETERS_PEAKLIST_count	2806
RESULTS_SEARCH_2_PARAMETERS_PEAKLIST_filenumber	1
RESULTS_SEARCH_2_PARAMETERS_PEAKLIST_original_count	2806
RESULTS_SEARCH_2_PARAMETERS_PEAKLIST_originalfilename	D:\ESI ATPC\2019\November\05112019 (Dr Neelija- DU)\A1.wiff
RESULTS_SEARCH_2_PARAMETERS_PEAKLIST_partnumber	1
RESULTS_SEARCH_2_PARAMETERS_QUANT_TYPE_background_correction	FALSE
RESULTS_SEARCH_2_PARAMETERS_QUANT_TYPE_bias_correction	TRUE
RESULTS_SEARCH_2_PARAMETERS_QUANT_TYPE_keep_extreme_peptides_over_fraction	0
RESULTS_SEARCH_2_PARAMETERS_QUANT_TYPE_low_confidence_check	TRUE
RESULTS_SEARCH_2_PARAMETERS_QUANT_TYPE_low_intensity_check	TRUE
RESULTS_SEARCH_2_PARAMETERS_QUANT_TYPE_median_statistic	TRUE
RESULTS_SEARCH_2_PARAMETERS_QUANT_TYPE_mod_check	TRUE
RESULTS_SEARCH_2_PARAMETERS_QUANT_TYPE_quant_threshold	-1
RESULTS_SEARCH_2_PARAMETERS_QUANT_TYPE_quant_threshold_sn	9
RESULTS_SEARCH_2_PARAMETERS_QUANT_TYPE_separate_searches	FALSE
RESULTS_SEARCH_2_PARAMETERS_QUANT_TYPE_shared_msms_check	TRUE
RESULTS_SEARCH_2_PARAMETERS_PARAGON_METHOD_SETTINGS_UI_SAMPLE_TYPE	Identification
RESULTS_SEARCH_2_PARAMETERS_PARAGON_METHOD_SETTINGS_UI_CYS_ALKYLATION	Iodoacetamide
RESULTS_SEARCH_2_PARAMETERS_PARAGON_METHOD_SETTINGS_UI_DIGESTION	Trypsin
RESULTS_SEARCH_2_PARAMETERS_PARAGON_METHOD_SETTINGS_UI_INSTRUMENT	TripleTOF 5600
RESULTS_SEARCH_2_PARAMETERS_PARAGON_METHOD_SETTINGS_UI_SEARCH_EFFORT	Thorough
RESULTS_SEARCH_2_PARAMETERS_PARAGON_METHOD_SETTINGS_UI_ID_FOCUS	Biological modifications
RESULTS_SEARCH_2_PARAMETERS_PARAGON_METHOD_SETTINGS_UI_USER_NAME	Admin-PC\Admin
RESULTS_SEARCH_2_PARAMETERS_PARAGON_METHOD_SETTINGS_UI_MACHINE_NAME	ADMIN-PC
RESULTS_SEARCH_2_PARAMETERS_PARAGON_METHOD_SETTINGS_UI_SEARCH_ID	6.37087e+17
RESULTS_SEARCH_2_PARAMETERS_PARAGON_METHOD_SETTINGS_UI_START_TIME	2019-11-07 09:49:36
RESULTS_SEARCH_2_PARAMETERS_PARAGON_METHOD_SETTINGS_UI_MIN_UNUSED_PROTSCORE	0.0458
RESULTS_SEARCH_2_PARAMETERS_PARAGON_METHOD_SETTINGS_UI_PSPEP	TRUE
RESULTS_SEARCH_3_time_cpu	3603
RESULTS_SEARCH_3_time_duration	3865
RESULTS_SEARCH_3_version	5.0.1.4874
RESULTS_SEARCH_3_xml:id	SEARCH:1:637087169764500845_1
RESULTS_SEARCH_3_PARAMETERS_chemical_data_edited	FALSE
RESULTS_SEARCH_3_PARAMETERS_do_multiprecursor_search	TRUE
RESULTS_SEARCH_3_PARAMETERS_do_reverse_search	TRUE
RESULTS_SEARCH_3_PARAMETERS_max_quant_labels	35
RESULTS_SEARCH_3_PARAMETERS_maxresults	15
RESULTS_SEARCH_3_PARAMETERS_separate_searches	FALSE
RESULTS_SEARCH_3_PARAMETERS_MSTOLERANCE_type	dalton
RESULTS_SEARCH_3_PARAMETERS_MSTOLERANCE_value	0.05
RESULTS_SEARCH_3_PARAMETERS_MSMSTOLERANCE_type	dalton
RESULTS_SEARCH_3_PARAMETERS_MSMSTOLERANCE_value	0.1
RESULTS_SEARCH_3_PARAMETERS_MS_STANDARD_DEVIATION_type	dalton
RESULTS_SEARCH_3_PARAMETERS_MS_STANDARD_DEVIATION_value	0.0011
RESULTS_SEARCH_3_PARAMETERS_MSMS_STANDARD_DEVIATION_type	dalton
RESULTS_SEARCH_3_PARAMETERS_MSMS_STANDARD_DEVIATION_value	0.01
RESULTS_SEARCH_3_PARAMETERS_FASTA_filename	C:\AB SCIEX\ProteinPilot Data\SearchDatabases\uniprot-proteome_UP000000438 Picrophilus torridus.fasta
RESULTS_SEARCH_3_PARAMETERS_AUTO_CALIBRATION_ms	TRUE
RESULTS_SEARCH_3_PARAMETERS_AUTO_CALIBRATION_msexport	FALSE
RESULTS_SEARCH_3_PARAMETERS_AUTO_CALIBRATION_msms	TRUE
RESULTS_SEARCH_3_PARAMETERS_AUTO_CALIBRATION_msmstolsdratio	2.75
RESULTS_SEARCH_3_PARAMETERS_AUTO_CALIBRATION_mstolsdratio	7
RESULTS_SEARCH_3_PARAMETERS_AUTO_CALIBRATION_squareroot	TRUE
RESULTS_SEARCH_3_PARAMETERS_AUTO_CALIBRATION_type	dalton
RESULTS_SEARCH_3_PARAMETERS_AUTO_CALIBRATION_MCP_d_s_s_f	0.0666667
RESULTS_SEARCH_3_PARAMETERS_AUTO_CALIBRATION_MCP_d_s_w_f	3
RESULTS_SEARCH_3_PARAMETERS_AUTO_CALIBRATION_MCP_m_f_r_mbc	200
RESULTS_SEARCH_3_PARAMETERS_AUTO_CALIBRATION_MCP_m_m_c	10
RESULTS_SEARCH_3_PARAMETERS_AUTO_CALIBRATION_MCP_m_m_f_s	0.25
RESULTS_SEARCH_3_PARAMETERS_AUTO_CALIBRATION_MCP_m_m_p_f	0.33
RESULTS_SEARCH_3_PARAMETERS_AUTO_CALIBRATION_MCP_m_m_p_rms_f	1
RESULTS_SEARCH_3_PARAMETERS_AUTO_CALIBRATION_MCP_m_p_t_f	1
RESULTS_SEARCH_3_PARAMETERS_AUTO_CALIBRATION_MCP_m_r_h_n_b	15
RESULTS_SEARCH_3_PARAMETERS_AUTO_CALIBRATION_MCP_m_z_n_s	99
RESULTS_SEARCH_3_PARAMETERS_AUTO_CALIBRATION_MCP_m_z_s_mn_f_r	0.0666667
RESULTS_SEARCH_3_PARAMETERS_AUTO_CALIBRATION_MCP_m_z_s_mx_f_r	0.1
RESULTS_SEARCH_3_PARAMETERS_MS_AUTO_CALIBRATION_OUT_avres	-2.68777e-10
RESULTS_SEARCH_3_PARAMETERS_MS_AUTO_CALIBRATION_OUT_c0	-6.55103e-05
RESULTS_SEARCH_3_PARAMETERS_MS_AUTO_CALIBRATION_OUT_c1minus1	5.91223e-06
RESULTS_SEARCH_3_PARAMETERS_MS_AUTO_CALIBRATION_OUT_c2	0
RESULTS_SEARCH_3_PARAMETERS_MS_AUTO_CALIBRATION_OUT_file	1
RESULTS_SEARCH_3_PARAMETERS_MS_AUTO_CALIBRATION_OUT_partnumber	2
RESULTS_SEARCH_3_PARAMETERS_MS_AUTO_CALIBRATION_OUT_polyorder	1
RESULTS_SEARCH_3_PARAMETERS_MS_AUTO_CALIBRATION_OUT_sample	1
RESULTS_SEARCH_3_PARAMETERS_MS_AUTO_CALIBRATION_OUT_squareroot	TRUE
RESULTS_SEARCH_3_PARAMETERS_MSMS_AUTO_CALIBRATION_OUT_avres	-9.05262e-08
RESULTS_SEARCH_3_PARAMETERS_MSMS_AUTO_CALIBRATION_OUT_c0	-6.74363e-05
RESULTS_SEARCH_3_PARAMETERS_MSMS_AUTO_CALIBRATION_OUT_c1minus1	7.34717e-06
RESULTS_SEARCH_3_PARAMETERS_MSMS_AUTO_CALIBRATION_OUT_c2	0
RESULTS_SEARCH_3_PARAMETERS_MSMS_AUTO_CALIBRATION_OUT_file	1
RESULTS_SEARCH_3_PARAMETERS_MSMS_AUTO_CALIBRATION_OUT_partnumber	2
RESULTS_SEARCH_3_PARAMETERS_MSMS_AUTO_CALIBRATION_OUT_polyorder	1
RESULTS_SEARCH_3_PARAMETERS_MSMS_AUTO_CALIBRATION_OUT_sample	1
RESULTS_SEARCH_3_PARAMETERS_MSMS_AUTO_CALIBRATION_OUT_squareroot	TRUE
RESULTS_SEARCH_3_PARAMETERS_MAX_PRECURSORS_FRAGLET	1900-01-05
RESULTS_SEARCH_3_PARAMETERS_MAX_PRECURSORS_TAGLET	1
RESULTS_SEARCH_3_PARAMETERS_PRECURSORS_DR_FRAGLET	10
RESULTS_SEARCH_3_PARAMETERS_PRECURSORS_DR_TAGLET	3
RESULTS_SEARCH_3_PARAMETERS_DEFAULT_CHARGE_STATE_1_charge	2
RESULTS_SEARCH_3_PARAMETERS_DEFAULT_CHARGE_STATE_1_probability	1
RESULTS_SEARCH_3_PARAMETERS_DEFAULT_CHARGE_STATE_2_charge	3
RESULTS_SEARCH_3_PARAMETERS_DEFAULT_CHARGE_STATE_2_probability	1
RESULTS_SEARCH_3_PARAMETERS_DEFAULT_CHARGE_STATE_3_charge	4
RESULTS_SEARCH_3_PARAMETERS_DEFAULT_CHARGE_STATE_3_probability	1
RESULTS_SEARCH_3_PARAMETERS_VERSION	5.0.1.0, 4895
RESULTS_SEARCH_3_PARAMETERS_PARAGON_VERSION	5.0.1.0, 4874
RESULTS_SEARCH_3_PARAMETERS_APPLICATION	ProteinPilot(tm) Software
RESULTS_SEARCH_3_PARAMETERS_PROGROUP_alternativedispositionmaximumfoldprobabilitydrop	100
RESULTS_SEARCH_3_PARAMETERS_PROGROUP_alternativedispositionmaximumfoldscoredrop	2
RESULTS_SEARCH_3_PARAMETERS_PROGROUP_autodiscordantpeptidethreshold	0.3
RESULTS_SEARCH_3_PARAMETERS_PROGROUP_bayesconfidencecalclulation	TRUE
RESULTS_SEARCH_3_PARAMETERS_PROGROUP_calibrateconfidence	TRUE
RESULTS_SEARCH_3_PARAMETERS_PROGROUP_compresspeptides	FALSE
RESULTS_SEARCH_3_PARAMETERS_PROGROUP_confidencepercentthresholdforexcludingothersfromquant	15
RESULTS_SEARCH_3_PARAMETERS_PROGROUP_confidencepercentthresholdforincludingselfinquant	15
RESULTS_SEARCH_3_PARAMETERS_PROGROUP_donotstoremspeaklists	FALSE
RESULTS_SEARCH_3_PARAMETERS_PROGROUP_fasta	C:\AB SCIEX\ProteinPilot Data\SearchDatabases\uniprot-proteome_UP000000438 Picrophilus torridus.fasta
RESULTS_SEARCH_3_PARAMETERS_PROGROUP_featuregroupminpepconf	0.66
RESULTS_SEARCH_3_PARAMETERS_PROGROUP_featuregroupminups	0.47
RESULTS_SEARCH_3_PARAMETERS_PROGROUP_focusingintersection	4
RESULTS_SEARCH_3_PARAMETERS_PROGROUP_focusingminimummatchconfidence	0.1
RESULTS_SEARCH_3_PARAMETERS_PROGROUP_focusingminunusedprotscore	0.1
RESULTS_SEARCH_3_PARAMETERS_PROGROUP_focusingsubsetcutoff	6
RESULTS_SEARCH_3_PARAMETERS_PROGROUP_intersection	1.3
RESULTS_SEARCH_3_PARAMETERS_PROGROUP_minimummatchconfidencecutoff	0.001
RESULTS_SEARCH_3_PARAMETERS_PROGROUP_minunusedprotscore	0.0458
RESULTS_SEARCH_3_PARAMETERS_PROGROUP_subsetcutoff	2
RESULTS_SEARCH_3_PARAMETERS_PROGROUP_unusedprotscorethresholdforexcludingothersfromquant	1900-01-01 07:12:00
RESULTS_SEARCH_3_PARAMETERS_PEAKLIST_count	2795
RESULTS_SEARCH_3_PARAMETERS_PEAKLIST_filenumber	1
RESULTS_SEARCH_3_PARAMETERS_PEAKLIST_original_count	2798
RESULTS_SEARCH_3_PARAMETERS_PEAKLIST_originalfilename	D:\ESI ATPC\2019\November\05112019 (Dr Neelija- DU)\A1.wiff
RESULTS_SEARCH_3_PARAMETERS_PEAKLIST_partnumber	2
RESULTS_SEARCH_3_PARAMETERS_QUANT_TYPE_background_correction	FALSE
RESULTS_SEARCH_3_PARAMETERS_QUANT_TYPE_bias_correction	TRUE
RESULTS_SEARCH_3_PARAMETERS_QUANT_TYPE_keep_extreme_peptides_over_fraction	0
RESULTS_SEARCH_3_PARAMETERS_QUANT_TYPE_low_confidence_check	TRUE
RESULTS_SEARCH_3_PARAMETERS_QUANT_TYPE_low_intensity_check	TRUE
RESULTS_SEARCH_3_PARAMETERS_QUANT_TYPE_median_statistic	TRUE
RESULTS_SEARCH_3_PARAMETERS_QUANT_TYPE_mod_check	TRUE
RESULTS_SEARCH_3_PARAMETERS_QUANT_TYPE_quant_threshold	-1
RESULTS_SEARCH_3_PARAMETERS_QUANT_TYPE_quant_threshold_sn	9
RESULTS_SEARCH_3_PARAMETERS_QUANT_TYPE_separate_searches	FALSE
RESULTS_SEARCH_3_PARAMETERS_QUANT_TYPE_shared_msms_check	TRUE
RESULTS_SEARCH_3_PARAMETERS_PARAGON_METHOD_SETTINGS_UI_SAMPLE_TYPE	Identification
RESULTS_SEARCH_3_PARAMETERS_PARAGON_METHOD_SETTINGS_UI_CYS_ALKYLATION	Iodoacetamide
RESULTS_SEARCH_3_PARAMETERS_PARAGON_METHOD_SETTINGS_UI_DIGESTION	Trypsin
RESULTS_SEARCH_3_PARAMETERS_PARAGON_METHOD_SETTINGS_UI_INSTRUMENT	TripleTOF 5600
RESULTS_SEARCH_3_PARAMETERS_PARAGON_METHOD_SETTINGS_UI_SEARCH_EFFORT	Thorough
RESULTS_SEARCH_3_PARAMETERS_PARAGON_METHOD_SETTINGS_UI_ID_FOCUS	Biological modifications
RESULTS_SEARCH_3_PARAMETERS_PARAGON_METHOD_SETTINGS_UI_USER_NAME	Admin-PC\Admin
RESULTS_SEARCH_3_PARAMETERS_PARAGON_METHOD_SETTINGS_UI_MACHINE_NAME	ADMIN-PC
RESULTS_SEARCH_3_PARAMETERS_PARAGON_METHOD_SETTINGS_UI_SEARCH_ID	6.37087e+17
RESULTS_SEARCH_3_PARAMETERS_PARAGON_METHOD_SETTINGS_UI_START_TIME	2019-11-07 09:49:36
RESULTS_SEARCH_3_PARAMETERS_PARAGON_METHOD_SETTINGS_UI_MIN_UNUSED_PROTSCORE	0.0458
RESULTS_SEARCH_3_PARAMETERS_PARAGON_METHOD_SETTINGS_UI_PSPEP	TRUE
RESULTS_SEARCH_4_time_cpu	99201
RESULTS_SEARCH_4_time_duration	99863
RESULTS_SEARCH_4_version	5.0.1.4874
RESULTS_SEARCH_4_xml:id	SEARCH:2:637087169764500845_1
RESULTS_SEARCH_4_PARAMETERS_chemical_data_edited	FALSE
RESULTS_SEARCH_4_PARAMETERS_do_multiprecursor_search	TRUE
RESULTS_SEARCH_4_PARAMETERS_do_reverse_search	TRUE
RESULTS_SEARCH_4_PARAMETERS_max_quant_labels	35
RESULTS_SEARCH_4_PARAMETERS_maxresults	15
RESULTS_SEARCH_4_PARAMETERS_separate_searches	FALSE
RESULTS_SEARCH_4_PARAMETERS_MSTOLERANCE_type	dalton
RESULTS_SEARCH_4_PARAMETERS_MSTOLERANCE_value	0.05
RESULTS_SEARCH_4_PARAMETERS_MSMSTOLERANCE_type	dalton
RESULTS_SEARCH_4_PARAMETERS_MSMSTOLERANCE_value	0.1
RESULTS_SEARCH_4_PARAMETERS_MS_STANDARD_DEVIATION_type	dalton
RESULTS_SEARCH_4_PARAMETERS_MS_STANDARD_DEVIATION_value	0.0011
RESULTS_SEARCH_4_PARAMETERS_MSMS_STANDARD_DEVIATION_type	dalton
RESULTS_SEARCH_4_PARAMETERS_MSMS_STANDARD_DEVIATION_value	0.01
RESULTS_SEARCH_4_PARAMETERS_FASTA_filename	C:\AB SCIEX\ProteinPilot Data\SearchDatabases\uniprot-proteome_UP000000438 Picrophilus torridus.fasta
RESULTS_SEARCH_4_PARAMETERS_AUTO_CALIBRATION_ms	TRUE
RESULTS_SEARCH_4_PARAMETERS_AUTO_CALIBRATION_msexport	FALSE
RESULTS_SEARCH_4_PARAMETERS_AUTO_CALIBRATION_msms	TRUE
RESULTS_SEARCH_4_PARAMETERS_AUTO_CALIBRATION_msmstolsdratio	2.75
RESULTS_SEARCH_4_PARAMETERS_AUTO_CALIBRATION_mstolsdratio	7
RESULTS_SEARCH_4_PARAMETERS_AUTO_CALIBRATION_squareroot	TRUE
RESULTS_SEARCH_4_PARAMETERS_AUTO_CALIBRATION_type	dalton
RESULTS_SEARCH_4_PARAMETERS_AUTO_CALIBRATION_MCP_d_s_s_f	0.0666667
RESULTS_SEARCH_4_PARAMETERS_AUTO_CALIBRATION_MCP_d_s_w_f	3
RESULTS_SEARCH_4_PARAMETERS_AUTO_CALIBRATION_MCP_m_f_r_mbc	200
RESULTS_SEARCH_4_PARAMETERS_AUTO_CALIBRATION_MCP_m_m_c	10
RESULTS_SEARCH_4_PARAMETERS_AUTO_CALIBRATION_MCP_m_m_f_s	0.25
RESULTS_SEARCH_4_PARAMETERS_AUTO_CALIBRATION_MCP_m_m_p_f	0.33
RESULTS_SEARCH_4_PARAMETERS_AUTO_CALIBRATION_MCP_m_m_p_rms_f	1
RESULTS_SEARCH_4_PARAMETERS_AUTO_CALIBRATION_MCP_m_p_t_f	1
RESULTS_SEARCH_4_PARAMETERS_AUTO_CALIBRATION_MCP_m_r_h_n_b	15
RESULTS_SEARCH_4_PARAMETERS_AUTO_CALIBRATION_MCP_m_z_n_s	99
RESULTS_SEARCH_4_PARAMETERS_AUTO_CALIBRATION_MCP_m_z_s_mn_f_r	0.0666667
RESULTS_SEARCH_4_PARAMETERS_AUTO_CALIBRATION_MCP_m_z_s_mx_f_r	0.1
RESULTS_SEARCH_4_PARAMETERS_MS_AUTO_CALIBRATION_OUT_avres	-2.68777e-10
RESULTS_SEARCH_4_PARAMETERS_MS_AUTO_CALIBRATION_OUT_c0	-6.55103e-05
RESULTS_SEARCH_4_PARAMETERS_MS_AUTO_CALIBRATION_OUT_c1minus1	5.91223e-06
RESULTS_SEARCH_4_PARAMETERS_MS_AUTO_CALIBRATION_OUT_c2	0
RESULTS_SEARCH_4_PARAMETERS_MS_AUTO_CALIBRATION_OUT_file	1
RESULTS_SEARCH_4_PARAMETERS_MS_AUTO_CALIBRATION_OUT_partnumber	2
RESULTS_SEARCH_4_PARAMETERS_MS_AUTO_CALIBRATION_OUT_polyorder	1
RESULTS_SEARCH_4_PARAMETERS_MS_AUTO_CALIBRATION_OUT_sample	1
RESULTS_SEARCH_4_PARAMETERS_MS_AUTO_CALIBRATION_OUT_squareroot	TRUE
RESULTS_SEARCH_4_PARAMETERS_MSMS_AUTO_CALIBRATION_OUT_avres	-9.05262e-08
RESULTS_SEARCH_4_PARAMETERS_MSMS_AUTO_CALIBRATION_OUT_c0	-6.74363e-05
RESULTS_SEARCH_4_PARAMETERS_MSMS_AUTO_CALIBRATION_OUT_c1minus1	7.34717e-06
RESULTS_SEARCH_4_PARAMETERS_MSMS_AUTO_CALIBRATION_OUT_c2	0
RESULTS_SEARCH_4_PARAMETERS_MSMS_AUTO_CALIBRATION_OUT_file	1
RESULTS_SEARCH_4_PARAMETERS_MSMS_AUTO_CALIBRATION_OUT_partnumber	2
RESULTS_SEARCH_4_PARAMETERS_MSMS_AUTO_CALIBRATION_OUT_polyorder	1
RESULTS_SEARCH_4_PARAMETERS_MSMS_AUTO_CALIBRATION_OUT_sample	1
RESULTS_SEARCH_4_PARAMETERS_MSMS_AUTO_CALIBRATION_OUT_squareroot	TRUE
RESULTS_SEARCH_4_PARAMETERS_MAX_PRECURSORS_FRAGLET	5
RESULTS_SEARCH_4_PARAMETERS_MAX_PRECURSORS_TAGLET	1
RESULTS_SEARCH_4_PARAMETERS_PRECURSORS_DR_FRAGLET	10
RESULTS_SEARCH_4_PARAMETERS_PRECURSORS_DR_TAGLET	3
RESULTS_SEARCH_4_PARAMETERS_DEFAULT_CHARGE_STATE_1_charge	2
RESULTS_SEARCH_4_PARAMETERS_DEFAULT_CHARGE_STATE_1_probability	1
RESULTS_SEARCH_4_PARAMETERS_DEFAULT_CHARGE_STATE_2_charge	3
RESULTS_SEARCH_4_PARAMETERS_DEFAULT_CHARGE_STATE_2_probability	1
RESULTS_SEARCH_4_PARAMETERS_DEFAULT_CHARGE_STATE_3_charge	4
RESULTS_SEARCH_4_PARAMETERS_DEFAULT_CHARGE_STATE_3_probability	1
RESULTS_SEARCH_4_PARAMETERS_VERSION	5.0.1.0, 4895
RESULTS_SEARCH_4_PARAMETERS_PARAGON_VERSION	5.0.1.0, 4874
RESULTS_SEARCH_4_PARAMETERS_APPLICATION	ProteinPilot(tm) Software
RESULTS_SEARCH_4_PARAMETERS_PROGROUP_alternativedispositionmaximumfoldprobabilitydrop	100
RESULTS_SEARCH_4_PARAMETERS_PROGROUP_alternativedispositionmaximumfoldscoredrop	2
RESULTS_SEARCH_4_PARAMETERS_PROGROUP_autodiscordantpeptidethreshold	0.3
RESULTS_SEARCH_4_PARAMETERS_PROGROUP_bayesconfidencecalclulation	TRUE
RESULTS_SEARCH_4_PARAMETERS_PROGROUP_calibrateconfidence	TRUE
RESULTS_SEARCH_4_PARAMETERS_PROGROUP_compresspeptides	FALSE
RESULTS_SEARCH_4_PARAMETERS_PROGROUP_confidencepercentthresholdforexcludingothersfromquant	15
RESULTS_SEARCH_4_PARAMETERS_PROGROUP_confidencepercentthresholdforincludingselfinquant	15
RESULTS_SEARCH_4_PARAMETERS_PROGROUP_donotstoremspeaklists	FALSE
RESULTS_SEARCH_4_PARAMETERS_PROGROUP_fasta	C:\AB SCIEX\ProteinPilot Data\SearchDatabases\uniprot-proteome_UP000000438 Picrophilus torridus.fasta
RESULTS_SEARCH_4_PARAMETERS_PROGROUP_featuregroupminpepconf	0.66
RESULTS_SEARCH_4_PARAMETERS_PROGROUP_featuregroupminups	0.47
RESULTS_SEARCH_4_PARAMETERS_PROGROUP_focusingintersection	4
RESULTS_SEARCH_4_PARAMETERS_PROGROUP_focusingminimummatchconfidence	0.1
RESULTS_SEARCH_4_PARAMETERS_PROGROUP_focusingminunusedprotscore	0.1
RESULTS_SEARCH_4_PARAMETERS_PROGROUP_focusingsubsetcutoff	6
RESULTS_SEARCH_4_PARAMETERS_PROGROUP_intersection	1.3
RESULTS_SEARCH_4_PARAMETERS_PROGROUP_minimummatchconfidencecutoff	0.001
RESULTS_SEARCH_4_PARAMETERS_PROGROUP_minunusedprotscore	0.0458
RESULTS_SEARCH_4_PARAMETERS_PROGROUP_subsetcutoff	2
RESULTS_SEARCH_4_PARAMETERS_PROGROUP_unusedprotscorethresholdforexcludingothersfromquant	1.3
RESULTS_SEARCH_4_PARAMETERS_PEAKLIST_count	2795
RESULTS_SEARCH_4_PARAMETERS_PEAKLIST_filenumber	1
RESULTS_SEARCH_4_PARAMETERS_PEAKLIST_original_count	2798
RESULTS_SEARCH_4_PARAMETERS_PEAKLIST_originalfilename	D:\ESI ATPC\2019\November\05112019 (Dr Neelija- DU)\A1.wiff
RESULTS_SEARCH_4_PARAMETERS_PEAKLIST_partnumber	2
RESULTS_SEARCH_4_PARAMETERS_QUANT_TYPE_background_correction	FALSE
RESULTS_SEARCH_4_PARAMETERS_QUANT_TYPE_bias_correction	TRUE
RESULTS_SEARCH_4_PARAMETERS_QUANT_TYPE_keep_extreme_peptides_over_fraction	0
RESULTS_SEARCH_4_PARAMETERS_QUANT_TYPE_low_confidence_check	TRUE
RESULTS_SEARCH_4_PARAMETERS_QUANT_TYPE_low_intensity_check	TRUE
RESULTS_SEARCH_4_PARAMETERS_QUANT_TYPE_median_statistic	TRUE
RESULTS_SEARCH_4_PARAMETERS_QUANT_TYPE_mod_check	TRUE
RESULTS_SEARCH_4_PARAMETERS_QUANT_TYPE_quant_threshold	-1
RESULTS_SEARCH_4_PARAMETERS_QUANT_TYPE_quant_threshold_sn	9
RESULTS_SEARCH_4_PARAMETERS_QUANT_TYPE_separate_searches	FALSE
RESULTS_SEARCH_4_PARAMETERS_QUANT_TYPE_shared_msms_check	TRUE
RESULTS_SEARCH_4_PARAMETERS_PARAGON_METHOD_SETTINGS_UI_SAMPLE_TYPE	Identification
RESULTS_SEARCH_4_PARAMETERS_PARAGON_METHOD_SETTINGS_UI_CYS_ALKYLATION	Iodoacetamide
RESULTS_SEARCH_4_PARAMETERS_PARAGON_METHOD_SETTINGS_UI_DIGESTION	Trypsin
RESULTS_SEARCH_4_PARAMETERS_PARAGON_METHOD_SETTINGS_UI_INSTRUMENT	TripleTOF 5600
RESULTS_SEARCH_4_PARAMETERS_PARAGON_METHOD_SETTINGS_UI_SEARCH_EFFORT	Thorough
RESULTS_SEARCH_4_PARAMETERS_PARAGON_METHOD_SETTINGS_UI_ID_FOCUS	Biological modifications
RESULTS_SEARCH_4_PARAMETERS_PARAGON_METHOD_SETTINGS_UI_USER_NAME	Admin-PC\Admin
RESULTS_SEARCH_4_PARAMETERS_PARAGON_METHOD_SETTINGS_UI_MACHINE_NAME	ADMIN-PC
RESULTS_SEARCH_4_PARAMETERS_PARAGON_METHOD_SETTINGS_UI_SEARCH_ID	6.37087e+17
RESULTS_SEARCH_4_PARAMETERS_PARAGON_METHOD_SETTINGS_UI_START_TIME	2019-11-07 09:49:36
RESULTS_SEARCH_4_PARAMETERS_PARAGON_METHOD_SETTINGS_UI_MIN_UNUSED_PROTSCORE	0.0458
RESULTS_SEARCH_4_PARAMETERS_PARAGON_METHOD_SETTINGS_UI_PSPEP	TRUE
RESULTS_SEARCH_5_time_cpu	3962
RESULTS_SEARCH_5_time_duration	1911-04-02
RESULTS_SEARCH_5_version	5.0.1.4874
RESULTS_SEARCH_5_xml:id	SEARCH:1:637087169764500845_2
RESULTS_SEARCH_5_PARAMETERS_chemical_data_edited	FALSE
RESULTS_SEARCH_5_PARAMETERS_do_multiprecursor_search	TRUE
RESULTS_SEARCH_5_PARAMETERS_do_reverse_search	TRUE
RESULTS_SEARCH_5_PARAMETERS_max_quant_labels	35
RESULTS_SEARCH_5_PARAMETERS_maxresults	15
RESULTS_SEARCH_5_PARAMETERS_separate_searches	FALSE
RESULTS_SEARCH_5_PARAMETERS_MSTOLERANCE_type	dalton
RESULTS_SEARCH_5_PARAMETERS_MSTOLERANCE_value	0.05
RESULTS_SEARCH_5_PARAMETERS_MSMSTOLERANCE_type	dalton
RESULTS_SEARCH_5_PARAMETERS_MSMSTOLERANCE_value	0.1
RESULTS_SEARCH_5_PARAMETERS_MS_STANDARD_DEVIATION_type	dalton
RESULTS_SEARCH_5_PARAMETERS_MS_STANDARD_DEVIATION_value	0.0011
RESULTS_SEARCH_5_PARAMETERS_MSMS_STANDARD_DEVIATION_type	dalton
RESULTS_SEARCH_5_PARAMETERS_MSMS_STANDARD_DEVIATION_value	0.01
RESULTS_SEARCH_5_PARAMETERS_FASTA_filename	C:\AB SCIEX\ProteinPilot Data\SearchDatabases\uniprot-proteome_UP000000438 Picrophilus torridus.fasta
RESULTS_SEARCH_5_PARAMETERS_AUTO_CALIBRATION_ms	TRUE
RESULTS_SEARCH_5_PARAMETERS_AUTO_CALIBRATION_msexport	FALSE
RESULTS_SEARCH_5_PARAMETERS_AUTO_CALIBRATION_msms	TRUE
RESULTS_SEARCH_5_PARAMETERS_AUTO_CALIBRATION_msmstolsdratio	2.75
RESULTS_SEARCH_5_PARAMETERS_AUTO_CALIBRATION_mstolsdratio	7
RESULTS_SEARCH_5_PARAMETERS_AUTO_CALIBRATION_squareroot	TRUE
RESULTS_SEARCH_5_PARAMETERS_AUTO_CALIBRATION_type	dalton
RESULTS_SEARCH_5_PARAMETERS_AUTO_CALIBRATION_MCP_d_s_s_f	0.0666667
RESULTS_SEARCH_5_PARAMETERS_AUTO_CALIBRATION_MCP_d_s_w_f	3
RESULTS_SEARCH_5_PARAMETERS_AUTO_CALIBRATION_MCP_m_f_r_mbc	200
RESULTS_SEARCH_5_PARAMETERS_AUTO_CALIBRATION_MCP_m_m_c	10
RESULTS_SEARCH_5_PARAMETERS_AUTO_CALIBRATION_MCP_m_m_f_s	0.25
RESULTS_SEARCH_5_PARAMETERS_AUTO_CALIBRATION_MCP_m_m_p_f	0.33
RESULTS_SEARCH_5_PARAMETERS_AUTO_CALIBRATION_MCP_m_m_p_rms_f	1
RESULTS_SEARCH_5_PARAMETERS_AUTO_CALIBRATION_MCP_m_p_t_f	1
RESULTS_SEARCH_5_PARAMETERS_AUTO_CALIBRATION_MCP_m_r_h_n_b	15
RESULTS_SEARCH_5_PARAMETERS_AUTO_CALIBRATION_MCP_m_z_n_s	99
RESULTS_SEARCH_5_PARAMETERS_AUTO_CALIBRATION_MCP_m_z_s_mn_f_r	0.0666667
RESULTS_SEARCH_5_PARAMETERS_AUTO_CALIBRATION_MCP_m_z_s_mx_f_r	0.1
RESULTS_SEARCH_5_PARAMETERS_MS_AUTO_CALIBRATION_OUT_avres	-1.80789e-10
RESULTS_SEARCH_5_PARAMETERS_MS_AUTO_CALIBRATION_OUT_c0	-0.000154095
RESULTS_SEARCH_5_PARAMETERS_MS_AUTO_CALIBRATION_OUT_c1minus1	1.11364e-05
RESULTS_SEARCH_5_PARAMETERS_MS_AUTO_CALIBRATION_OUT_c2	0
RESULTS_SEARCH_5_PARAMETERS_MS_AUTO_CALIBRATION_OUT_file	2
RESULTS_SEARCH_5_PARAMETERS_MS_AUTO_CALIBRATION_OUT_partnumber	3
RESULTS_SEARCH_5_PARAMETERS_MS_AUTO_CALIBRATION_OUT_polyorder	1
RESULTS_SEARCH_5_PARAMETERS_MS_AUTO_CALIBRATION_OUT_sample	1
RESULTS_SEARCH_5_PARAMETERS_MS_AUTO_CALIBRATION_OUT_squareroot	TRUE
RESULTS_SEARCH_5_PARAMETERS_MSMS_AUTO_CALIBRATION_OUT_avres	-1.00407e-07
RESULTS_SEARCH_5_PARAMETERS_MSMS_AUTO_CALIBRATION_OUT_c0	-1.59097e-05
RESULTS_SEARCH_5_PARAMETERS_MSMS_AUTO_CALIBRATION_OUT_c1minus1	6.88898e-06
RESULTS_SEARCH_5_PARAMETERS_MSMS_AUTO_CALIBRATION_OUT_c2	0
RESULTS_SEARCH_5_PARAMETERS_MSMS_AUTO_CALIBRATION_OUT_file	2
RESULTS_SEARCH_5_PARAMETERS_MSMS_AUTO_CALIBRATION_OUT_partnumber	3
RESULTS_SEARCH_5_PARAMETERS_MSMS_AUTO_CALIBRATION_OUT_polyorder	1
RESULTS_SEARCH_5_PARAMETERS_MSMS_AUTO_CALIBRATION_OUT_sample	1
RESULTS_SEARCH_5_PARAMETERS_MSMS_AUTO_CALIBRATION_OUT_squareroot	TRUE
RESULTS_SEARCH_5_PARAMETERS_MAX_PRECURSORS_FRAGLET	5
RESULTS_SEARCH_5_PARAMETERS_MAX_PRECURSORS_TAGLET	1
RESULTS_SEARCH_5_PARAMETERS_PRECURSORS_DR_FRAGLET	10
RESULTS_SEARCH_5_PARAMETERS_PRECURSORS_DR_TAGLET	3
RESULTS_SEARCH_5_PARAMETERS_DEFAULT_CHARGE_STATE_1_charge	2
RESULTS_SEARCH_5_PARAMETERS_DEFAULT_CHARGE_STATE_1_probability	1
RESULTS_SEARCH_5_PARAMETERS_DEFAULT_CHARGE_STATE_2_charge	3
RESULTS_SEARCH_5_PARAMETERS_DEFAULT_CHARGE_STATE_2_probability	1
RESULTS_SEARCH_5_PARAMETERS_DEFAULT_CHARGE_STATE_3_charge	4
RESULTS_SEARCH_5_PARAMETERS_DEFAULT_CHARGE_STATE_3_probability	1
RESULTS_SEARCH_5_PARAMETERS_VERSION	5.0.1.0, 4895
RESULTS_SEARCH_5_PARAMETERS_PARAGON_VERSION	5.0.1.0, 4874
RESULTS_SEARCH_5_PARAMETERS_APPLICATION	ProteinPilot(tm) Software
RESULTS_SEARCH_5_PARAMETERS_PROGROUP_alternativedispositionmaximumfoldprobabilitydrop	100
RESULTS_SEARCH_5_PARAMETERS_PROGROUP_alternativedispositionmaximumfoldscoredrop	2
RESULTS_SEARCH_5_PARAMETERS_PROGROUP_autodiscordantpeptidethreshold	0.3
RESULTS_SEARCH_5_PARAMETERS_PROGROUP_bayesconfidencecalclulation	TRUE
RESULTS_SEARCH_5_PARAMETERS_PROGROUP_calibrateconfidence	TRUE
RESULTS_SEARCH_5_PARAMETERS_PROGROUP_compresspeptides	FALSE
RESULTS_SEARCH_5_PARAMETERS_PROGROUP_confidencepercentthresholdforexcludingothersfromquant	15
RESULTS_SEARCH_5_PARAMETERS_PROGROUP_confidencepercentthresholdforincludingselfinquant	15
RESULTS_SEARCH_5_PARAMETERS_PROGROUP_donotstoremspeaklists	FALSE
RESULTS_SEARCH_5_PARAMETERS_PROGROUP_fasta	C:\AB SCIEX\ProteinPilot Data\SearchDatabases\uniprot-proteome_UP000000438 Picrophilus torridus.fasta
RESULTS_SEARCH_5_PARAMETERS_PROGROUP_featuregroupminpepconf	0.66
RESULTS_SEARCH_5_PARAMETERS_PROGROUP_featuregroupminups	0.47
RESULTS_SEARCH_5_PARAMETERS_PROGROUP_focusingintersection	4
RESULTS_SEARCH_5_PARAMETERS_PROGROUP_focusingminimummatchconfidence	0.1
RESULTS_SEARCH_5_PARAMETERS_PROGROUP_focusingminunusedprotscore	0.1
RESULTS_SEARCH_5_PARAMETERS_PROGROUP_focusingsubsetcutoff	6
RESULTS_SEARCH_5_PARAMETERS_PROGROUP_intersection	1.3
RESULTS_SEARCH_5_PARAMETERS_PROGROUP_minimummatchconfidencecutoff	0.001
RESULTS_SEARCH_5_PARAMETERS_PROGROUP_minunusedprotscore	0.0458
RESULTS_SEARCH_5_PARAMETERS_PROGROUP_subsetcutoff	2
RESULTS_SEARCH_5_PARAMETERS_PROGROUP_unusedprotscorethresholdforexcludingothersfromquant	1.3
RESULTS_SEARCH_5_PARAMETERS_PEAKLIST_count	3071
RESULTS_SEARCH_5_PARAMETERS_PEAKLIST_filenumber	2
RESULTS_SEARCH_5_PARAMETERS_PEAKLIST_original_count	3071
RESULTS_SEARCH_5_PARAMETERS_PEAKLIST_originalfilename	D:\ESI ATPC\2019\November\05112019 (Dr Neelija- DU)\A2.wiff
RESULTS_SEARCH_5_PARAMETERS_PEAKLIST_partnumber	3
RESULTS_SEARCH_5_PARAMETERS_QUANT_TYPE_background_correction	FALSE
RESULTS_SEARCH_5_PARAMETERS_QUANT_TYPE_bias_correction	TRUE
RESULTS_SEARCH_5_PARAMETERS_QUANT_TYPE_keep_extreme_peptides_over_fraction	0
RESULTS_SEARCH_5_PARAMETERS_QUANT_TYPE_low_confidence_check	TRUE
RESULTS_SEARCH_5_PARAMETERS_QUANT_TYPE_low_intensity_check	TRUE
RESULTS_SEARCH_5_PARAMETERS_QUANT_TYPE_median_statistic	TRUE
RESULTS_SEARCH_5_PARAMETERS_QUANT_TYPE_mod_check	TRUE
RESULTS_SEARCH_5_PARAMETERS_QUANT_TYPE_quant_threshold	-1
RESULTS_SEARCH_5_PARAMETERS_QUANT_TYPE_quant_threshold_sn	9
RESULTS_SEARCH_5_PARAMETERS_QUANT_TYPE_separate_searches	FALSE
RESULTS_SEARCH_5_PARAMETERS_QUANT_TYPE_shared_msms_check	TRUE
RESULTS_SEARCH_5_PARAMETERS_PARAGON_METHOD_SETTINGS_UI_SAMPLE_TYPE	Identification
RESULTS_SEARCH_5_PARAMETERS_PARAGON_METHOD_SETTINGS_UI_CYS_ALKYLATION	Iodoacetamide
RESULTS_SEARCH_5_PARAMETERS_PARAGON_METHOD_SETTINGS_UI_DIGESTION	Trypsin
RESULTS_SEARCH_5_PARAMETERS_PARAGON_METHOD_SETTINGS_UI_INSTRUMENT	TripleTOF 5600
RESULTS_SEARCH_5_PARAMETERS_PARAGON_METHOD_SETTINGS_UI_SEARCH_EFFORT	Thorough
RESULTS_SEARCH_5_PARAMETERS_PARAGON_METHOD_SETTINGS_UI_ID_FOCUS	Biological modifications
RESULTS_SEARCH_5_PARAMETERS_PARAGON_METHOD_SETTINGS_UI_USER_NAME	Admin-PC\Admin
RESULTS_SEARCH_5_PARAMETERS_PARAGON_METHOD_SETTINGS_UI_MACHINE_NAME	ADMIN-PC
RESULTS_SEARCH_5_PARAMETERS_PARAGON_METHOD_SETTINGS_UI_SEARCH_ID	6.37087e+17
RESULTS_SEARCH_5_PARAMETERS_PARAGON_METHOD_SETTINGS_UI_START_TIME	2019-11-07 09:49:36
RESULTS_SEARCH_5_PARAMETERS_PARAGON_METHOD_SETTINGS_UI_MIN_UNUSED_PROTSCORE	0.0458
RESULTS_SEARCH_5_PARAMETERS_PARAGON_METHOD_SETTINGS_UI_PSPEP	TRUE
RESULTS_SEARCH_6_time_cpu	121493
RESULTS_SEARCH_6_time_duration	122285
RESULTS_SEARCH_6_version	5.0.1.4874
RESULTS_SEARCH_6_xml:id	SEARCH:2:637087169764500845_2
RESULTS_SEARCH_6_PARAMETERS_chemical_data_edited	FALSE
RESULTS_SEARCH_6_PARAMETERS_do_multiprecursor_search	TRUE
RESULTS_SEARCH_6_PARAMETERS_do_reverse_search	TRUE
RESULTS_SEARCH_6_PARAMETERS_max_quant_labels	35
RESULTS_SEARCH_6_PARAMETERS_maxresults	15
RESULTS_SEARCH_6_PARAMETERS_separate_searches	FALSE
RESULTS_SEARCH_6_PARAMETERS_MSTOLERANCE_type	dalton
RESULTS_SEARCH_6_PARAMETERS_MSTOLERANCE_value	0.05
RESULTS_SEARCH_6_PARAMETERS_MSMSTOLERANCE_type	dalton
RESULTS_SEARCH_6_PARAMETERS_MSMSTOLERANCE_value	0.1
RESULTS_SEARCH_6_PARAMETERS_MS_STANDARD_DEVIATION_type	dalton
RESULTS_SEARCH_6_PARAMETERS_MS_STANDARD_DEVIATION_value	0.0011
RESULTS_SEARCH_6_PARAMETERS_MSMS_STANDARD_DEVIATION_type	dalton
RESULTS_SEARCH_6_PARAMETERS_MSMS_STANDARD_DEVIATION_value	0.01
RESULTS_SEARCH_6_PARAMETERS_FASTA_filename	C:\AB SCIEX\ProteinPilot Data\SearchDatabases\uniprot-proteome_UP000000438 Picrophilus torridus.fasta
RESULTS_SEARCH_6_PARAMETERS_AUTO_CALIBRATION_ms	TRUE
RESULTS_SEARCH_6_PARAMETERS_AUTO_CALIBRATION_msexport	FALSE
RESULTS_SEARCH_6_PARAMETERS_AUTO_CALIBRATION_msms	TRUE
RESULTS_SEARCH_6_PARAMETERS_AUTO_CALIBRATION_msmstolsdratio	2.75
RESULTS_SEARCH_6_PARAMETERS_AUTO_CALIBRATION_mstolsdratio	7
RESULTS_SEARCH_6_PARAMETERS_AUTO_CALIBRATION_squareroot	TRUE
RESULTS_SEARCH_6_PARAMETERS_AUTO_CALIBRATION_type	dalton
RESULTS_SEARCH_6_PARAMETERS_AUTO_CALIBRATION_MCP_d_s_s_f	0.0666667
RESULTS_SEARCH_6_PARAMETERS_AUTO_CALIBRATION_MCP_d_s_w_f	3
RESULTS_SEARCH_6_PARAMETERS_AUTO_CALIBRATION_MCP_m_f_r_mbc	200
RESULTS_SEARCH_6_PARAMETERS_AUTO_CALIBRATION_MCP_m_m_c	10
RESULTS_SEARCH_6_PARAMETERS_AUTO_CALIBRATION_MCP_m_m_f_s	0.25
RESULTS_SEARCH_6_PARAMETERS_AUTO_CALIBRATION_MCP_m_m_p_f	0.33
RESULTS_SEARCH_6_PARAMETERS_AUTO_CALIBRATION_MCP_m_m_p_rms_f	1
RESULTS_SEARCH_6_PARAMETERS_AUTO_CALIBRATION_MCP_m_p_t_f	1
RESULTS_SEARCH_6_PARAMETERS_AUTO_CALIBRATION_MCP_m_r_h_n_b	15
RESULTS_SEARCH_6_PARAMETERS_AUTO_CALIBRATION_MCP_m_z_n_s	99
RESULTS_SEARCH_6_PARAMETERS_AUTO_CALIBRATION_MCP_m_z_s_mn_f_r	0.0666667
RESULTS_SEARCH_6_PARAMETERS_AUTO_CALIBRATION_MCP_m_z_s_mx_f_r	0.1
RESULTS_SEARCH_6_PARAMETERS_MS_AUTO_CALIBRATION_OUT_avres	-1.80789e-10
RESULTS_SEARCH_6_PARAMETERS_MS_AUTO_CALIBRATION_OUT_c0	-0.000154095
RESULTS_SEARCH_6_PARAMETERS_MS_AUTO_CALIBRATION_OUT_c1minus1	1.11364e-05
RESULTS_SEARCH_6_PARAMETERS_MS_AUTO_CALIBRATION_OUT_c2	0
RESULTS_SEARCH_6_PARAMETERS_MS_AUTO_CALIBRATION_OUT_file	2
RESULTS_SEARCH_6_PARAMETERS_MS_AUTO_CALIBRATION_OUT_partnumber	3
RESULTS_SEARCH_6_PARAMETERS_MS_AUTO_CALIBRATION_OUT_polyorder	1
RESULTS_SEARCH_6_PARAMETERS_MS_AUTO_CALIBRATION_OUT_sample	1
RESULTS_SEARCH_6_PARAMETERS_MS_AUTO_CALIBRATION_OUT_squareroot	TRUE
RESULTS_SEARCH_6_PARAMETERS_MSMS_AUTO_CALIBRATION_OUT_avres	-1.00407e-07
RESULTS_SEARCH_6_PARAMETERS_MSMS_AUTO_CALIBRATION_OUT_c0	-1.59097e-05
RESULTS_SEARCH_6_PARAMETERS_MSMS_AUTO_CALIBRATION_OUT_c1minus1	6.88898e-06
RESULTS_SEARCH_6_PARAMETERS_MSMS_AUTO_CALIBRATION_OUT_c2	0
RESULTS_SEARCH_6_PARAMETERS_MSMS_AUTO_CALIBRATION_OUT_file	2
RESULTS_SEARCH_6_PARAMETERS_MSMS_AUTO_CALIBRATION_OUT_partnumber	3
RESULTS_SEARCH_6_PARAMETERS_MSMS_AUTO_CALIBRATION_OUT_polyorder	1
RESULTS_SEARCH_6_PARAMETERS_MSMS_AUTO_CALIBRATION_OUT_sample	1
RESULTS_SEARCH_6_PARAMETERS_MSMS_AUTO_CALIBRATION_OUT_squareroot	TRUE
RESULTS_SEARCH_6_PARAMETERS_MAX_PRECURSORS_FRAGLET	5
RESULTS_SEARCH_6_PARAMETERS_MAX_PRECURSORS_TAGLET	1
RESULTS_SEARCH_6_PARAMETERS_PRECURSORS_DR_FRAGLET	10
RESULTS_SEARCH_6_PARAMETERS_PRECURSORS_DR_TAGLET	3
RESULTS_SEARCH_6_PARAMETERS_DEFAULT_CHARGE_STATE_1_charge	2
RESULTS_SEARCH_6_PARAMETERS_DEFAULT_CHARGE_STATE_1_probability	1
RESULTS_SEARCH_6_PARAMETERS_DEFAULT_CHARGE_STATE_2_charge	3
RESULTS_SEARCH_6_PARAMETERS_DEFAULT_CHARGE_STATE_2_probability	1900-01-01
RESULTS_SEARCH_6_PARAMETERS_DEFAULT_CHARGE_STATE_3_charge	4
RESULTS_SEARCH_6_PARAMETERS_DEFAULT_CHARGE_STATE_3_probability	1
RESULTS_SEARCH_6_PARAMETERS_VERSION	5.0.1.0, 4895
RESULTS_SEARCH_6_PARAMETERS_PARAGON_VERSION	5.0.1.0, 4874
RESULTS_SEARCH_6_PARAMETERS_APPLICATION	ProteinPilot(tm) Software
RESULTS_SEARCH_6_PARAMETERS_PROGROUP_alternativedispositionmaximumfoldprobabilitydrop	100
RESULTS_SEARCH_6_PARAMETERS_PROGROUP_alternativedispositionmaximumfoldscoredrop	2
RESULTS_SEARCH_6_PARAMETERS_PROGROUP_autodiscordantpeptidethreshold	0.3
RESULTS_SEARCH_6_PARAMETERS_PROGROUP_bayesconfidencecalclulation	TRUE
RESULTS_SEARCH_6_PARAMETERS_PROGROUP_calibrateconfidence	TRUE
RESULTS_SEARCH_6_PARAMETERS_PROGROUP_compresspeptides	FALSE
RESULTS_SEARCH_6_PARAMETERS_PROGROUP_confidencepercentthresholdforexcludingothersfromquant	15
RESULTS_SEARCH_6_PARAMETERS_PROGROUP_confidencepercentthresholdforincludingselfinquant	15
RESULTS_SEARCH_6_PARAMETERS_PROGROUP_donotstoremspeaklists	FALSE
RESULTS_SEARCH_6_PARAMETERS_PROGROUP_fasta	C:\AB SCIEX\ProteinPilot Data\SearchDatabases\uniprot-proteome_UP000000438 Picrophilus torridus.fasta
RESULTS_SEARCH_6_PARAMETERS_PROGROUP_featuregroupminpepconf	0.66
RESULTS_SEARCH_6_PARAMETERS_PROGROUP_featuregroupminups	0.47
RESULTS_SEARCH_6_PARAMETERS_PROGROUP_focusingintersection	4
RESULTS_SEARCH_6_PARAMETERS_PROGROUP_focusingminimummatchconfidence	0.1
RESULTS_SEARCH_6_PARAMETERS_PROGROUP_focusingminunusedprotscore	0.1
RESULTS_SEARCH_6_PARAMETERS_PROGROUP_focusingsubsetcutoff	6
RESULTS_SEARCH_6_PARAMETERS_PROGROUP_intersection	1.3
RESULTS_SEARCH_6_PARAMETERS_PROGROUP_minimummatchconfidencecutoff	0.001
RESULTS_SEARCH_6_PARAMETERS_PROGROUP_minunusedprotscore	0.0458
RESULTS_SEARCH_6_PARAMETERS_PROGROUP_subsetcutoff	2
RESULTS_SEARCH_6_PARAMETERS_PROGROUP_unusedprotscorethresholdforexcludingothersfromquant	1.3
RESULTS_SEARCH_6_PARAMETERS_PEAKLIST_count	3071
RESULTS_SEARCH_6_PARAMETERS_PEAKLIST_filenumber	2
RESULTS_SEARCH_6_PARAMETERS_PEAKLIST_original_count	3071
RESULTS_SEARCH_6_PARAMETERS_PEAKLIST_originalfilename	D:\ESI ATPC\2019\November\05112019 (Dr Neelija- DU)\A2.wiff
RESULTS_SEARCH_6_PARAMETERS_PEAKLIST_partnumber	3
RESULTS_SEARCH_6_PARAMETERS_QUANT_TYPE_background_correction	FALSE
RESULTS_SEARCH_6_PARAMETERS_QUANT_TYPE_bias_correction	TRUE
RESULTS_SEARCH_6_PARAMETERS_QUANT_TYPE_keep_extreme_peptides_over_fraction	0
RESULTS_SEARCH_6_PARAMETERS_QUANT_TYPE_low_confidence_check	TRUE
RESULTS_SEARCH_6_PARAMETERS_QUANT_TYPE_low_intensity_check	TRUE
RESULTS_SEARCH_6_PARAMETERS_QUANT_TYPE_median_statistic	TRUE
RESULTS_SEARCH_6_PARAMETERS_QUANT_TYPE_mod_check	TRUE
RESULTS_SEARCH_6_PARAMETERS_QUANT_TYPE_quant_threshold	-1
RESULTS_SEARCH_6_PARAMETERS_QUANT_TYPE_quant_threshold_sn	9
RESULTS_SEARCH_6_PARAMETERS_QUANT_TYPE_separate_searches	FALSE
RESULTS_SEARCH_6_PARAMETERS_QUANT_TYPE_shared_msms_check	TRUE
RESULTS_SEARCH_6_PARAMETERS_PARAGON_METHOD_SETTINGS_UI_SAMPLE_TYPE	Identification
RESULTS_SEARCH_6_PARAMETERS_PARAGON_METHOD_SETTINGS_UI_CYS_ALKYLATION	Iodoacetamide
RESULTS_SEARCH_6_PARAMETERS_PARAGON_METHOD_SETTINGS_UI_DIGESTION	Trypsin
RESULTS_SEARCH_6_PARAMETERS_PARAGON_METHOD_SETTINGS_UI_INSTRUMENT	TripleTOF 5600
RESULTS_SEARCH_6_PARAMETERS_PARAGON_METHOD_SETTINGS_UI_SEARCH_EFFORT	Thorough
RESULTS_SEARCH_6_PARAMETERS_PARAGON_METHOD_SETTINGS_UI_ID_FOCUS	Biological modifications
RESULTS_SEARCH_6_PARAMETERS_PARAGON_METHOD_SETTINGS_UI_USER_NAME	Admin-PC\Admin
RESULTS_SEARCH_6_PARAMETERS_PARAGON_METHOD_SETTINGS_UI_MACHINE_NAME	ADMIN-PC
RESULTS_SEARCH_6_PARAMETERS_PARAGON_METHOD_SETTINGS_UI_SEARCH_ID	6.37087e+17
RESULTS_SEARCH_6_PARAMETERS_PARAGON_METHOD_SETTINGS_UI_START_TIME	2019-11-07 09:49:36
RESULTS_SEARCH_6_PARAMETERS_PARAGON_METHOD_SETTINGS_UI_MIN_UNUSED_PROTSCORE	0.0458
RESULTS_SEARCH_6_PARAMETERS_PARAGON_METHOD_SETTINGS_UI_PSPEP	TRUE
RESULTS_SEARCH_7_time_cpu	3759
RESULTS_SEARCH_7_time_duration	4053
RESULTS_SEARCH_7_version	5.0.1.4874
RESULTS_SEARCH_7_xml:id	SEARCH:1:637087169764500845_3
RESULTS_SEARCH_7_PARAMETERS_chemical_data_edited	FALSE
RESULTS_SEARCH_7_PARAMETERS_do_multiprecursor_search	TRUE
RESULTS_SEARCH_7_PARAMETERS_do_reverse_search	TRUE
RESULTS_SEARCH_7_PARAMETERS_max_quant_labels	35
RESULTS_SEARCH_7_PARAMETERS_maxresults	15
RESULTS_SEARCH_7_PARAMETERS_separate_searches	FALSE
RESULTS_SEARCH_7_PARAMETERS_MSTOLERANCE_type	dalton
RESULTS_SEARCH_7_PARAMETERS_MSTOLERANCE_value	0.05
RESULTS_SEARCH_7_PARAMETERS_MSMSTOLERANCE_type	dalton
RESULTS_SEARCH_7_PARAMETERS_MSMSTOLERANCE_value	0.1
RESULTS_SEARCH_7_PARAMETERS_MS_STANDARD_DEVIATION_type	dalton
RESULTS_SEARCH_7_PARAMETERS_MS_STANDARD_DEVIATION_value	0.0011
RESULTS_SEARCH_7_PARAMETERS_MSMS_STANDARD_DEVIATION_type	dalton
RESULTS_SEARCH_7_PARAMETERS_MSMS_STANDARD_DEVIATION_value	0.01
RESULTS_SEARCH_7_PARAMETERS_FASTA_filename	C:\AB SCIEX\ProteinPilot Data\SearchDatabases\uniprot-proteome_UP000000438 Picrophilus torridus.fasta
RESULTS_SEARCH_7_PARAMETERS_AUTO_CALIBRATION_ms	TRUE
RESULTS_SEARCH_7_PARAMETERS_AUTO_CALIBRATION_msexport	FALSE
RESULTS_SEARCH_7_PARAMETERS_AUTO_CALIBRATION_msms	TRUE
RESULTS_SEARCH_7_PARAMETERS_AUTO_CALIBRATION_msmstolsdratio	2.75
RESULTS_SEARCH_7_PARAMETERS_AUTO_CALIBRATION_mstolsdratio	7
RESULTS_SEARCH_7_PARAMETERS_AUTO_CALIBRATION_squareroot	TRUE
RESULTS_SEARCH_7_PARAMETERS_AUTO_CALIBRATION_type	dalton
RESULTS_SEARCH_7_PARAMETERS_AUTO_CALIBRATION_MCP_d_s_s_f	0.0666667
RESULTS_SEARCH_7_PARAMETERS_AUTO_CALIBRATION_MCP_d_s_w_f	3
RESULTS_SEARCH_7_PARAMETERS_AUTO_CALIBRATION_MCP_m_f_r_mbc	200
RESULTS_SEARCH_7_PARAMETERS_AUTO_CALIBRATION_MCP_m_m_c	10
RESULTS_SEARCH_7_PARAMETERS_AUTO_CALIBRATION_MCP_m_m_f_s	0.25
RESULTS_SEARCH_7_PARAMETERS_AUTO_CALIBRATION_MCP_m_m_p_f	0.33
RESULTS_SEARCH_7_PARAMETERS_AUTO_CALIBRATION_MCP_m_m_p_rms_f	1
RESULTS_SEARCH_7_PARAMETERS_AUTO_CALIBRATION_MCP_m_p_t_f	1
RESULTS_SEARCH_7_PARAMETERS_AUTO_CALIBRATION_MCP_m_r_h_n_b	15
RESULTS_SEARCH_7_PARAMETERS_AUTO_CALIBRATION_MCP_m_z_n_s	99
RESULTS_SEARCH_7_PARAMETERS_AUTO_CALIBRATION_MCP_m_z_s_mn_f_r	0.0666667
RESULTS_SEARCH_7_PARAMETERS_AUTO_CALIBRATION_MCP_m_z_s_mx_f_r	0.1
RESULTS_SEARCH_7_PARAMETERS_MS_AUTO_CALIBRATION_OUT_avres	-3.53567e-10
RESULTS_SEARCH_7_PARAMETERS_MS_AUTO_CALIBRATION_OUT_c0	-0.000104699
RESULTS_SEARCH_7_PARAMETERS_MS_AUTO_CALIBRATION_OUT_c1minus1	8.4432e-06
RESULTS_SEARCH_7_PARAMETERS_MS_AUTO_CALIBRATION_OUT_c2	0
RESULTS_SEARCH_7_PARAMETERS_MS_AUTO_CALIBRATION_OUT_file	2
RESULTS_SEARCH_7_PARAMETERS_MS_AUTO_CALIBRATION_OUT_partnumber	4
RESULTS_SEARCH_7_PARAMETERS_MS_AUTO_CALIBRATION_OUT_polyorder	1
RESULTS_SEARCH_7_PARAMETERS_MS_AUTO_CALIBRATION_OUT_sample	1
RESULTS_SEARCH_7_PARAMETERS_MS_AUTO_CALIBRATION_OUT_squareroot	TRUE
RESULTS_SEARCH_7_PARAMETERS_MSMS_AUTO_CALIBRATION_OUT_avres	-1.08116e-07
RESULTS_SEARCH_7_PARAMETERS_MSMS_AUTO_CALIBRATION_OUT_c0	-4.66325e-05
RESULTS_SEARCH_7_PARAMETERS_MSMS_AUTO_CALIBRATION_OUT_c1minus1	7.5792e-06
RESULTS_SEARCH_7_PARAMETERS_MSMS_AUTO_CALIBRATION_OUT_c2	0
RESULTS_SEARCH_7_PARAMETERS_MSMS_AUTO_CALIBRATION_OUT_file	2
RESULTS_SEARCH_7_PARAMETERS_MSMS_AUTO_CALIBRATION_OUT_partnumber	4
RESULTS_SEARCH_7_PARAMETERS_MSMS_AUTO_CALIBRATION_OUT_polyorder	1
RESULTS_SEARCH_7_PARAMETERS_MSMS_AUTO_CALIBRATION_OUT_sample	1
RESULTS_SEARCH_7_PARAMETERS_MSMS_AUTO_CALIBRATION_OUT_squareroot	TRUE
RESULTS_SEARCH_7_PARAMETERS_MAX_PRECURSORS_FRAGLET	5
RESULTS_SEARCH_7_PARAMETERS_MAX_PRECURSORS_TAGLET	1
RESULTS_SEARCH_7_PARAMETERS_PRECURSORS_DR_FRAGLET	10
RESULTS_SEARCH_7_PARAMETERS_PRECURSORS_DR_TAGLET	3
RESULTS_SEARCH_7_PARAMETERS_DEFAULT_CHARGE_STATE_1_charge	2
RESULTS_SEARCH_7_PARAMETERS_DEFAULT_CHARGE_STATE_1_probability	1
RESULTS_SEARCH_7_PARAMETERS_DEFAULT_CHARGE_STATE_2_charge	3
RESULTS_SEARCH_7_PARAMETERS_DEFAULT_CHARGE_STATE_2_probability	1
RESULTS_SEARCH_7_PARAMETERS_DEFAULT_CHARGE_STATE_3_charge	4
RESULTS_SEARCH_7_PARAMETERS_DEFAULT_CHARGE_STATE_3_probability	1
RESULTS_SEARCH_7_PARAMETERS_VERSION	5.0.1.0, 4895
RESULTS_SEARCH_7_PARAMETERS_PARAGON_VERSION	5.0.1.0, 4874
RESULTS_SEARCH_7_PARAMETERS_APPLICATION	ProteinPilot(tm) Software
RESULTS_SEARCH_7_PARAMETERS_PROGROUP_alternativedispositionmaximumfoldprobabilitydrop	100
RESULTS_SEARCH_7_PARAMETERS_PROGROUP_alternativedispositionmaximumfoldscoredrop	2
RESULTS_SEARCH_7_PARAMETERS_PROGROUP_autodiscordantpeptidethreshold	0.3
RESULTS_SEARCH_7_PARAMETERS_PROGROUP_bayesconfidencecalclulation	TRUE
RESULTS_SEARCH_7_PARAMETERS_PROGROUP_calibrateconfidence	TRUE
RESULTS_SEARCH_7_PARAMETERS_PROGROUP_compresspeptides	FALSE
RESULTS_SEARCH_7_PARAMETERS_PROGROUP_confidencepercentthresholdforexcludingothersfromquant	15
RESULTS_SEARCH_7_PARAMETERS_PROGROUP_confidencepercentthresholdforincludingselfinquant	15
RESULTS_SEARCH_7_PARAMETERS_PROGROUP_donotstoremspeaklists	FALSE
RESULTS_SEARCH_7_PARAMETERS_PROGROUP_fasta	C:\AB SCIEX\ProteinPilot Data\SearchDatabases\uniprot-proteome_UP000000438 Picrophilus torridus.fasta
RESULTS_SEARCH_7_PARAMETERS_PROGROUP_featuregroupminpepconf	0.66
RESULTS_SEARCH_7_PARAMETERS_PROGROUP_featuregroupminups	0.47
RESULTS_SEARCH_7_PARAMETERS_PROGROUP_focusingintersection	4
RESULTS_SEARCH_7_PARAMETERS_PROGROUP_focusingminimummatchconfidence	0.1
RESULTS_SEARCH_7_PARAMETERS_PROGROUP_focusingminunusedprotscore	0.1
RESULTS_SEARCH_7_PARAMETERS_PROGROUP_focusingsubsetcutoff	6
RESULTS_SEARCH_7_PARAMETERS_PROGROUP_intersection	1.3
RESULTS_SEARCH_7_PARAMETERS_PROGROUP_minimummatchconfidencecutoff	0.001
RESULTS_SEARCH_7_PARAMETERS_PROGROUP_minunusedprotscore	0.0458
RESULTS_SEARCH_7_PARAMETERS_PROGROUP_subsetcutoff	2
RESULTS_SEARCH_7_PARAMETERS_PROGROUP_unusedprotscorethresholdforexcludingothersfromquant	1.3
RESULTS_SEARCH_7_PARAMETERS_PEAKLIST_count	3056
RESULTS_SEARCH_7_PARAMETERS_PEAKLIST_filenumber	2
RESULTS_SEARCH_7_PARAMETERS_PEAKLIST_original_count	3056
RESULTS_SEARCH_7_PARAMETERS_PEAKLIST_originalfilename	D:\ESI ATPC\2019\November\05112019 (Dr Neelija- DU)\A2.wiff
RESULTS_SEARCH_7_PARAMETERS_PEAKLIST_partnumber	4
RESULTS_SEARCH_7_PARAMETERS_QUANT_TYPE_background_correction	FALSE
RESULTS_SEARCH_7_PARAMETERS_QUANT_TYPE_bias_correction	TRUE
RESULTS_SEARCH_7_PARAMETERS_QUANT_TYPE_keep_extreme_peptides_over_fraction	0
RESULTS_SEARCH_7_PARAMETERS_QUANT_TYPE_low_confidence_check	TRUE
RESULTS_SEARCH_7_PARAMETERS_QUANT_TYPE_low_intensity_check	TRUE
RESULTS_SEARCH_7_PARAMETERS_QUANT_TYPE_median_statistic	TRUE
RESULTS_SEARCH_7_PARAMETERS_QUANT_TYPE_mod_check	TRUE
RESULTS_SEARCH_7_PARAMETERS_QUANT_TYPE_quant_threshold	-1
RESULTS_SEARCH_7_PARAMETERS_QUANT_TYPE_quant_threshold_sn	9
RESULTS_SEARCH_7_PARAMETERS_QUANT_TYPE_separate_searches	FALSE
RESULTS_SEARCH_7_PARAMETERS_QUANT_TYPE_shared_msms_check	TRUE
RESULTS_SEARCH_7_PARAMETERS_PARAGON_METHOD_SETTINGS_UI_SAMPLE_TYPE	Identification
RESULTS_SEARCH_7_PARAMETERS_PARAGON_METHOD_SETTINGS_UI_CYS_ALKYLATION	Iodoacetamide
RESULTS_SEARCH_7_PARAMETERS_PARAGON_METHOD_SETTINGS_UI_DIGESTION	Trypsin
RESULTS_SEARCH_7_PARAMETERS_PARAGON_METHOD_SETTINGS_UI_INSTRUMENT	TripleTOF 5600
RESULTS_SEARCH_7_PARAMETERS_PARAGON_METHOD_SETTINGS_UI_SEARCH_EFFORT	Thorough
RESULTS_SEARCH_7_PARAMETERS_PARAGON_METHOD_SETTINGS_UI_ID_FOCUS	Biological modifications
RESULTS_SEARCH_7_PARAMETERS_PARAGON_METHOD_SETTINGS_UI_USER_NAME	Admin-PC\Admin
RESULTS_SEARCH_7_PARAMETERS_PARAGON_METHOD_SETTINGS_UI_MACHINE_NAME	ADMIN-PC
RESULTS_SEARCH_7_PARAMETERS_PARAGON_METHOD_SETTINGS_UI_SEARCH_ID	6.37087e+17
RESULTS_SEARCH_7_PARAMETERS_PARAGON_METHOD_SETTINGS_UI_START_TIME	2019-11-07 09:49:36
RESULTS_SEARCH_7_PARAMETERS_PARAGON_METHOD_SETTINGS_UI_MIN_UNUSED_PROTSCORE	0.0458
RESULTS_SEARCH_7_PARAMETERS_PARAGON_METHOD_SETTINGS_UI_PSPEP	TRUE
RESULTS_SEARCH_8_time_cpu	114255
RESULTS_SEARCH_8_time_duration	114491
RESULTS_SEARCH_8_version	5.0.1.4874
RESULTS_SEARCH_8_xml:id	SEARCH:2:637087169764500845_3
RESULTS_SEARCH_8_PARAMETERS_chemical_data_edited	FALSE
RESULTS_SEARCH_8_PARAMETERS_do_multiprecursor_search	TRUE
RESULTS_SEARCH_8_PARAMETERS_do_reverse_search	TRUE
RESULTS_SEARCH_8_PARAMETERS_max_quant_labels	35
RESULTS_SEARCH_8_PARAMETERS_maxresults	15
RESULTS_SEARCH_8_PARAMETERS_separate_searches	FALSE
RESULTS_SEARCH_8_PARAMETERS_MSTOLERANCE_type	dalton
RESULTS_SEARCH_8_PARAMETERS_MSTOLERANCE_value	0.05
RESULTS_SEARCH_8_PARAMETERS_MSMSTOLERANCE_type	dalton
RESULTS_SEARCH_8_PARAMETERS_MSMSTOLERANCE_value	0.1
RESULTS_SEARCH_8_PARAMETERS_MS_STANDARD_DEVIATION_type	dalton
RESULTS_SEARCH_8_PARAMETERS_MS_STANDARD_DEVIATION_value	0.0011
RESULTS_SEARCH_8_PARAMETERS_MSMS_STANDARD_DEVIATION_type	dalton
RESULTS_SEARCH_8_PARAMETERS_MSMS_STANDARD_DEVIATION_value	0.01
RESULTS_SEARCH_8_PARAMETERS_FASTA_filename	C:\AB SCIEX\ProteinPilot Data\SearchDatabases\uniprot-proteome_UP000000438 Picrophilus torridus.fasta
RESULTS_SEARCH_8_PARAMETERS_AUTO_CALIBRATION_ms	TRUE
RESULTS_SEARCH_8_PARAMETERS_AUTO_CALIBRATION_msexport	FALSE
RESULTS_SEARCH_8_PARAMETERS_AUTO_CALIBRATION_msms	TRUE
RESULTS_SEARCH_8_PARAMETERS_AUTO_CALIBRATION_msmstolsdratio	2.75
RESULTS_SEARCH_8_PARAMETERS_AUTO_CALIBRATION_mstolsdratio	7
RESULTS_SEARCH_8_PARAMETERS_AUTO_CALIBRATION_squareroot	TRUE
RESULTS_SEARCH_8_PARAMETERS_AUTO_CALIBRATION_type	dalton
RESULTS_SEARCH_8_PARAMETERS_AUTO_CALIBRATION_MCP_d_s_s_f	0.0666667
RESULTS_SEARCH_8_PARAMETERS_AUTO_CALIBRATION_MCP_d_s_w_f	3
RESULTS_SEARCH_8_PARAMETERS_AUTO_CALIBRATION_MCP_m_f_r_mbc	200
RESULTS_SEARCH_8_PARAMETERS_AUTO_CALIBRATION_MCP_m_m_c	10
RESULTS_SEARCH_8_PARAMETERS_AUTO_CALIBRATION_MCP_m_m_f_s	0.25
RESULTS_SEARCH_8_PARAMETERS_AUTO_CALIBRATION_MCP_m_m_p_f	0.33
RESULTS_SEARCH_8_PARAMETERS_AUTO_CALIBRATION_MCP_m_m_p_rms_f	1
RESULTS_SEARCH_8_PARAMETERS_AUTO_CALIBRATION_MCP_m_p_t_f	1
RESULTS_SEARCH_8_PARAMETERS_AUTO_CALIBRATION_MCP_m_r_h_n_b	15
RESULTS_SEARCH_8_PARAMETERS_AUTO_CALIBRATION_MCP_m_z_n_s	99
RESULTS_SEARCH_8_PARAMETERS_AUTO_CALIBRATION_MCP_m_z_s_mn_f_r	0.0666667
RESULTS_SEARCH_8_PARAMETERS_AUTO_CALIBRATION_MCP_m_z_s_mx_f_r	0.1
RESULTS_SEARCH_8_PARAMETERS_MS_AUTO_CALIBRATION_OUT_avres	-3.53567e-10
RESULTS_SEARCH_8_PARAMETERS_MS_AUTO_CALIBRATION_OUT_c0	-0.000104699
RESULTS_SEARCH_8_PARAMETERS_MS_AUTO_CALIBRATION_OUT_c1minus1	8.4432e-06
RESULTS_SEARCH_8_PARAMETERS_MS_AUTO_CALIBRATION_OUT_c2	0
RESULTS_SEARCH_8_PARAMETERS_MS_AUTO_CALIBRATION_OUT_file	2
RESULTS_SEARCH_8_PARAMETERS_MS_AUTO_CALIBRATION_OUT_partnumber	4
RESULTS_SEARCH_8_PARAMETERS_MS_AUTO_CALIBRATION_OUT_polyorder	1
RESULTS_SEARCH_8_PARAMETERS_MS_AUTO_CALIBRATION_OUT_sample	1
RESULTS_SEARCH_8_PARAMETERS_MS_AUTO_CALIBRATION_OUT_squareroot	TRUE
RESULTS_SEARCH_8_PARAMETERS_MSMS_AUTO_CALIBRATION_OUT_avres	-1.08116e-07
RESULTS_SEARCH_8_PARAMETERS_MSMS_AUTO_CALIBRATION_OUT_c0	-4.66325e-05
RESULTS_SEARCH_8_PARAMETERS_MSMS_AUTO_CALIBRATION_OUT_c1minus1	7.5792e-06
RESULTS_SEARCH_8_PARAMETERS_MSMS_AUTO_CALIBRATION_OUT_c2	0
RESULTS_SEARCH_8_PARAMETERS_MSMS_AUTO_CALIBRATION_OUT_file	2
RESULTS_SEARCH_8_PARAMETERS_MSMS_AUTO_CALIBRATION_OUT_partnumber	4
RESULTS_SEARCH_8_PARAMETERS_MSMS_AUTO_CALIBRATION_OUT_polyorder	1
RESULTS_SEARCH_8_PARAMETERS_MSMS_AUTO_CALIBRATION_OUT_sample	1
RESULTS_SEARCH_8_PARAMETERS_MSMS_AUTO_CALIBRATION_OUT_squareroot	TRUE
RESULTS_SEARCH_8_PARAMETERS_MAX_PRECURSORS_FRAGLET	5
RESULTS_SEARCH_8_PARAMETERS_MAX_PRECURSORS_TAGLET	1
RESULTS_SEARCH_8_PARAMETERS_PRECURSORS_DR_FRAGLET	10
RESULTS_SEARCH_8_PARAMETERS_PRECURSORS_DR_TAGLET	3
RESULTS_SEARCH_8_PARAMETERS_DEFAULT_CHARGE_STATE_1_charge	2
RESULTS_SEARCH_8_PARAMETERS_DEFAULT_CHARGE_STATE_1_probability	1
RESULTS_SEARCH_8_PARAMETERS_DEFAULT_CHARGE_STATE_2_charge	1900-01-03
RESULTS_SEARCH_8_PARAMETERS_DEFAULT_CHARGE_STATE_2_probability	1900-01-01
RESULTS_SEARCH_8_PARAMETERS_DEFAULT_CHARGE_STATE_3_charge	4
RESULTS_SEARCH_8_PARAMETERS_DEFAULT_CHARGE_STATE_3_probability	1
RESULTS_SEARCH_8_PARAMETERS_VERSION	5.0.1.0, 4895
RESULTS_SEARCH_8_PARAMETERS_PARAGON_VERSION	5.0.1.0, 4874
RESULTS_SEARCH_8_PARAMETERS_APPLICATION	ProteinPilot(tm) Software
RESULTS_SEARCH_8_PARAMETERS_PROGROUP_alternativedispositionmaximumfoldprobabilitydrop	100
RESULTS_SEARCH_8_PARAMETERS_PROGROUP_alternativedispositionmaximumfoldscoredrop	2
RESULTS_SEARCH_8_PARAMETERS_PROGROUP_autodiscordantpeptidethreshold	0.3
RESULTS_SEARCH_8_PARAMETERS_PROGROUP_bayesconfidencecalclulation	TRUE
RESULTS_SEARCH_8_PARAMETERS_PROGROUP_calibrateconfidence	TRUE
RESULTS_SEARCH_8_PARAMETERS_PROGROUP_compresspeptides	FALSE
RESULTS_SEARCH_8_PARAMETERS_PROGROUP_confidencepercentthresholdforexcludingothersfromquant	15
RESULTS_SEARCH_8_PARAMETERS_PROGROUP_confidencepercentthresholdforincludingselfinquant	15
RESULTS_SEARCH_8_PARAMETERS_PROGROUP_donotstoremspeaklists	FALSE
RESULTS_SEARCH_8_PARAMETERS_PROGROUP_fasta	C:\AB SCIEX\ProteinPilot Data\SearchDatabases\uniprot-proteome_UP000000438 Picrophilus torridus.fasta
RESULTS_SEARCH_8_PARAMETERS_PROGROUP_featuregroupminpepconf	0.66
RESULTS_SEARCH_8_PARAMETERS_PROGROUP_featuregroupminups	0.47
RESULTS_SEARCH_8_PARAMETERS_PROGROUP_focusingintersection	4
RESULTS_SEARCH_8_PARAMETERS_PROGROUP_focusingminimummatchconfidence	0.1
RESULTS_SEARCH_8_PARAMETERS_PROGROUP_focusingminunusedprotscore	0.1
RESULTS_SEARCH_8_PARAMETERS_PROGROUP_focusingsubsetcutoff	6
RESULTS_SEARCH_8_PARAMETERS_PROGROUP_intersection	1.3
RESULTS_SEARCH_8_PARAMETERS_PROGROUP_minimummatchconfidencecutoff	0.001
RESULTS_SEARCH_8_PARAMETERS_PROGROUP_minunusedprotscore	0.0458
RESULTS_SEARCH_8_PARAMETERS_PROGROUP_subsetcutoff	2
RESULTS_SEARCH_8_PARAMETERS_PROGROUP_unusedprotscorethresholdforexcludingothersfromquant	1.3
RESULTS_SEARCH_8_PARAMETERS_PEAKLIST_count	3056
RESULTS_SEARCH_8_PARAMETERS_PEAKLIST_filenumber	2
RESULTS_SEARCH_8_PARAMETERS_PEAKLIST_original_count	3056
RESULTS_SEARCH_8_PARAMETERS_PEAKLIST_originalfilename	D:\ESI ATPC\2019\November\05112019 (Dr Neelija- DU)\A2.wiff
RESULTS_SEARCH_8_PARAMETERS_PEAKLIST_partnumber	4
RESULTS_SEARCH_8_PARAMETERS_QUANT_TYPE_background_correction	FALSE
RESULTS_SEARCH_8_PARAMETERS_QUANT_TYPE_bias_correction	TRUE
RESULTS_SEARCH_8_PARAMETERS_QUANT_TYPE_keep_extreme_peptides_over_fraction	0
RESULTS_SEARCH_8_PARAMETERS_QUANT_TYPE_low_confidence_check	TRUE
RESULTS_SEARCH_8_PARAMETERS_QUANT_TYPE_low_intensity_check	TRUE
RESULTS_SEARCH_8_PARAMETERS_QUANT_TYPE_median_statistic	TRUE
RESULTS_SEARCH_8_PARAMETERS_QUANT_TYPE_mod_check	TRUE
RESULTS_SEARCH_8_PARAMETERS_QUANT_TYPE_quant_threshold	-1
RESULTS_SEARCH_8_PARAMETERS_QUANT_TYPE_quant_threshold_sn	9
RESULTS_SEARCH_8_PARAMETERS_QUANT_TYPE_separate_searches	FALSE
RESULTS_SEARCH_8_PARAMETERS_QUANT_TYPE_shared_msms_check	TRUE
RESULTS_SEARCH_8_PARAMETERS_PARAGON_METHOD_SETTINGS_UI_SAMPLE_TYPE	Identification
RESULTS_SEARCH_8_PARAMETERS_PARAGON_METHOD_SETTINGS_UI_CYS_ALKYLATION	Iodoacetamide
RESULTS_SEARCH_8_PARAMETERS_PARAGON_METHOD_SETTINGS_UI_DIGESTION	Trypsin
RESULTS_SEARCH_8_PARAMETERS_PARAGON_METHOD_SETTINGS_UI_INSTRUMENT	TripleTOF 5600
RESULTS_SEARCH_8_PARAMETERS_PARAGON_METHOD_SETTINGS_UI_SEARCH_EFFORT	Thorough
RESULTS_SEARCH_8_PARAMETERS_PARAGON_METHOD_SETTINGS_UI_ID_FOCUS	Biological modifications
RESULTS_SEARCH_8_PARAMETERS_PARAGON_METHOD_SETTINGS_UI_USER_NAME	Admin-PC\Admin
RESULTS_SEARCH_8_PARAMETERS_PARAGON_METHOD_SETTINGS_UI_MACHINE_NAME	ADMIN-PC
RESULTS_SEARCH_8_PARAMETERS_PARAGON_METHOD_SETTINGS_UI_SEARCH_ID	6.37087e+17
RESULTS_SEARCH_8_PARAMETERS_PARAGON_METHOD_SETTINGS_UI_START_TIME	2019-11-07 09:49:36
RESULTS_SEARCH_8_PARAMETERS_PARAGON_METHOD_SETTINGS_UI_MIN_UNUSED_PROTSCORE	0.0458
RESULTS_SEARCH_8_PARAMETERS_PARAGON_METHOD_SETTINGS_UI_PSPEP	TRUE
RESULTS_SEARCH_9_time_cpu	3806
RESULTS_SEARCH_9_time_duration	4023
RESULTS_SEARCH_9_version	5.0.1.4874
RESULTS_SEARCH_9_xml:id	SEARCH:1:637087169764500845_4
RESULTS_SEARCH_9_PARAMETERS_chemical_data_edited	FALSE
RESULTS_SEARCH_9_PARAMETERS_do_multiprecursor_search	TRUE
RESULTS_SEARCH_9_PARAMETERS_do_reverse_search	TRUE
RESULTS_SEARCH_9_PARAMETERS_max_quant_labels	35
RESULTS_SEARCH_9_PARAMETERS_maxresults	15
RESULTS_SEARCH_9_PARAMETERS_separate_searches	FALSE
RESULTS_SEARCH_9_PARAMETERS_MSTOLERANCE_type	dalton
RESULTS_SEARCH_9_PARAMETERS_MSTOLERANCE_value	0.05
RESULTS_SEARCH_9_PARAMETERS_MSMSTOLERANCE_type	dalton
RESULTS_SEARCH_9_PARAMETERS_MSMSTOLERANCE_value	0.1
RESULTS_SEARCH_9_PARAMETERS_MS_STANDARD_DEVIATION_type	dalton
RESULTS_SEARCH_9_PARAMETERS_MS_STANDARD_DEVIATION_value	0.0011
RESULTS_SEARCH_9_PARAMETERS_MSMS_STANDARD_DEVIATION_type	dalton
RESULTS_SEARCH_9_PARAMETERS_MSMS_STANDARD_DEVIATION_value	0.01
RESULTS_SEARCH_9_PARAMETERS_FASTA_filename	C:\AB SCIEX\ProteinPilot Data\SearchDatabases\uniprot-proteome_UP000000438 Picrophilus torridus.fasta
RESULTS_SEARCH_9_PARAMETERS_AUTO_CALIBRATION_ms	TRUE
RESULTS_SEARCH_9_PARAMETERS_AUTO_CALIBRATION_msexport	FALSE
RESULTS_SEARCH_9_PARAMETERS_AUTO_CALIBRATION_msms	TRUE
RESULTS_SEARCH_9_PARAMETERS_AUTO_CALIBRATION_msmstolsdratio	2.75
RESULTS_SEARCH_9_PARAMETERS_AUTO_CALIBRATION_mstolsdratio	7
RESULTS_SEARCH_9_PARAMETERS_AUTO_CALIBRATION_squareroot	TRUE
RESULTS_SEARCH_9_PARAMETERS_AUTO_CALIBRATION_type	dalton
RESULTS_SEARCH_9_PARAMETERS_AUTO_CALIBRATION_MCP_d_s_s_f	0.0666667
RESULTS_SEARCH_9_PARAMETERS_AUTO_CALIBRATION_MCP_d_s_w_f	3
RESULTS_SEARCH_9_PARAMETERS_AUTO_CALIBRATION_MCP_m_f_r_mbc	200
RESULTS_SEARCH_9_PARAMETERS_AUTO_CALIBRATION_MCP_m_m_c	10
RESULTS_SEARCH_9_PARAMETERS_AUTO_CALIBRATION_MCP_m_m_f_s	0.25
RESULTS_SEARCH_9_PARAMETERS_AUTO_CALIBRATION_MCP_m_m_p_f	0.33
RESULTS_SEARCH_9_PARAMETERS_AUTO_CALIBRATION_MCP_m_m_p_rms_f	1
RESULTS_SEARCH_9_PARAMETERS_AUTO_CALIBRATION_MCP_m_p_t_f	1
RESULTS_SEARCH_9_PARAMETERS_AUTO_CALIBRATION_MCP_m_r_h_n_b	15
RESULTS_SEARCH_9_PARAMETERS_AUTO_CALIBRATION_MCP_m_z_n_s	99
RESULTS_SEARCH_9_PARAMETERS_AUTO_CALIBRATION_MCP_m_z_s_mn_f_r	0.0666667
RESULTS_SEARCH_9_PARAMETERS_AUTO_CALIBRATION_MCP_m_z_s_mx_f_r	0.1
RESULTS_SEARCH_9_PARAMETERS_MS_AUTO_CALIBRATION_OUT_avres	-3.76682e-09
RESULTS_SEARCH_9_PARAMETERS_MS_AUTO_CALIBRATION_OUT_c0	-0.000337318
RESULTS_SEARCH_9_PARAMETERS_MS_AUTO_CALIBRATION_OUT_c1minus1	1.67025e-05
RESULTS_SEARCH_9_PARAMETERS_MS_AUTO_CALIBRATION_OUT_c2	0
RESULTS_SEARCH_9_PARAMETERS_MS_AUTO_CALIBRATION_OUT_file	3
RESULTS_SEARCH_9_PARAMETERS_MS_AUTO_CALIBRATION_OUT_partnumber	5
RESULTS_SEARCH_9_PARAMETERS_MS_AUTO_CALIBRATION_OUT_polyorder	1
RESULTS_SEARCH_9_PARAMETERS_MS_AUTO_CALIBRATION_OUT_sample	1
RESULTS_SEARCH_9_PARAMETERS_MS_AUTO_CALIBRATION_OUT_squareroot	TRUE
RESULTS_SEARCH_9_PARAMETERS_MSMS_AUTO_CALIBRATION_OUT_avres	-8.27352e-08
RESULTS_SEARCH_9_PARAMETERS_MSMS_AUTO_CALIBRATION_OUT_c0	-0.000142796
RESULTS_SEARCH_9_PARAMETERS_MSMS_AUTO_CALIBRATION_OUT_c1minus1	1.04429e-05
RESULTS_SEARCH_9_PARAMETERS_MSMS_AUTO_CALIBRATION_OUT_c2	0
RESULTS_SEARCH_9_PARAMETERS_MSMS_AUTO_CALIBRATION_OUT_file	3
RESULTS_SEARCH_9_PARAMETERS_MSMS_AUTO_CALIBRATION_OUT_partnumber	5
RESULTS_SEARCH_9_PARAMETERS_MSMS_AUTO_CALIBRATION_OUT_polyorder	1
RESULTS_SEARCH_9_PARAMETERS_MSMS_AUTO_CALIBRATION_OUT_sample	1
RESULTS_SEARCH_9_PARAMETERS_MSMS_AUTO_CALIBRATION_OUT_squareroot	TRUE
RESULTS_SEARCH_9_PARAMETERS_MAX_PRECURSORS_FRAGLET	5
RESULTS_SEARCH_9_PARAMETERS_MAX_PRECURSORS_TAGLET	1
RESULTS_SEARCH_9_PARAMETERS_PRECURSORS_DR_FRAGLET	10
RESULTS_SEARCH_9_PARAMETERS_PRECURSORS_DR_TAGLET	3
RESULTS_SEARCH_9_PARAMETERS_DEFAULT_CHARGE_STATE_1_charge	2
RESULTS_SEARCH_9_PARAMETERS_DEFAULT_CHARGE_STATE_1_probability	1
RESULTS_SEARCH_9_PARAMETERS_DEFAULT_CHARGE_STATE_2_charge	3
RESULTS_SEARCH_9_PARAMETERS_DEFAULT_CHARGE_STATE_2_probability	1
RESULTS_SEARCH_9_PARAMETERS_DEFAULT_CHARGE_STATE_3_charge	4
RESULTS_SEARCH_9_PARAMETERS_DEFAULT_CHARGE_STATE_3_probability	1
RESULTS_SEARCH_9_PARAMETERS_VERSION	5.0.1.0, 4895
RESULTS_SEARCH_9_PARAMETERS_PARAGON_VERSION	5.0.1.0, 4874
RESULTS_SEARCH_9_PARAMETERS_APPLICATION	ProteinPilot(tm) Software
RESULTS_SEARCH_9_PARAMETERS_PROGROUP_alternativedispositionmaximumfoldprobabilitydrop	100
RESULTS_SEARCH_9_PARAMETERS_PROGROUP_alternativedispositionmaximumfoldscoredrop	2
RESULTS_SEARCH_9_PARAMETERS_PROGROUP_autodiscordantpeptidethreshold	0.3
RESULTS_SEARCH_9_PARAMETERS_PROGROUP_bayesconfidencecalclulation	TRUE
RESULTS_SEARCH_9_PARAMETERS_PROGROUP_calibrateconfidence	TRUE
RESULTS_SEARCH_9_PARAMETERS_PROGROUP_compresspeptides	FALSE
RESULTS_SEARCH_9_PARAMETERS_PROGROUP_confidencepercentthresholdforexcludingothersfromquant	15
RESULTS_SEARCH_9_PARAMETERS_PROGROUP_confidencepercentthresholdforincludingselfinquant	15
RESULTS_SEARCH_9_PARAMETERS_PROGROUP_donotstoremspeaklists	FALSE
RESULTS_SEARCH_9_PARAMETERS_PROGROUP_fasta	C:\AB SCIEX\ProteinPilot Data\SearchDatabases\uniprot-proteome_UP000000438 Picrophilus torridus.fasta
RESULTS_SEARCH_9_PARAMETERS_PROGROUP_featuregroupminpepconf	0.66
RESULTS_SEARCH_9_PARAMETERS_PROGROUP_featuregroupminups	0.47
RESULTS_SEARCH_9_PARAMETERS_PROGROUP_focusingintersection	4
RESULTS_SEARCH_9_PARAMETERS_PROGROUP_focusingminimummatchconfidence	0.1
RESULTS_SEARCH_9_PARAMETERS_PROGROUP_focusingminunusedprotscore	02:24:00
RESULTS_SEARCH_9_PARAMETERS_PROGROUP_focusingsubsetcutoff	6
RESULTS_SEARCH_9_PARAMETERS_PROGROUP_intersection	1.3
RESULTS_SEARCH_9_PARAMETERS_PROGROUP_minimummatchconfidencecutoff	0.001
RESULTS_SEARCH_9_PARAMETERS_PROGROUP_minunusedprotscore	0.0458
RESULTS_SEARCH_9_PARAMETERS_PROGROUP_subsetcutoff	2
RESULTS_SEARCH_9_PARAMETERS_PROGROUP_unusedprotscorethresholdforexcludingothersfromquant	1.3
RESULTS_SEARCH_9_PARAMETERS_PEAKLIST_count	2870
RESULTS_SEARCH_9_PARAMETERS_PEAKLIST_filenumber	3
RESULTS_SEARCH_9_PARAMETERS_PEAKLIST_original_count	2870
RESULTS_SEARCH_9_PARAMETERS_PEAKLIST_originalfilename	D:\ESI ATPC\2019\November\05112019 (Dr Neelija- DU)\A3.wiff
RESULTS_SEARCH_9_PARAMETERS_PEAKLIST_partnumber	5
RESULTS_SEARCH_9_PARAMETERS_QUANT_TYPE_background_correction	FALSE
RESULTS_SEARCH_9_PARAMETERS_QUANT_TYPE_bias_correction	TRUE
RESULTS_SEARCH_9_PARAMETERS_QUANT_TYPE_keep_extreme_peptides_over_fraction	0
RESULTS_SEARCH_9_PARAMETERS_QUANT_TYPE_low_confidence_check	TRUE
RESULTS_SEARCH_9_PARAMETERS_QUANT_TYPE_low_intensity_check	TRUE
RESULTS_SEARCH_9_PARAMETERS_QUANT_TYPE_median_statistic	TRUE
RESULTS_SEARCH_9_PARAMETERS_QUANT_TYPE_mod_check	TRUE
RESULTS_SEARCH_9_PARAMETERS_QUANT_TYPE_quant_threshold	-1
RESULTS_SEARCH_9_PARAMETERS_QUANT_TYPE_quant_threshold_sn	9
RESULTS_SEARCH_9_PARAMETERS_QUANT_TYPE_separate_searches	FALSE
RESULTS_SEARCH_9_PARAMETERS_QUANT_TYPE_shared_msms_check	TRUE
RESULTS_SEARCH_9_PARAMETERS_PARAGON_METHOD_SETTINGS_UI_SAMPLE_TYPE	Identification
RESULTS_SEARCH_9_PARAMETERS_PARAGON_METHOD_SETTINGS_UI_CYS_ALKYLATION	Iodoacetamide
RESULTS_SEARCH_9_PARAMETERS_PARAGON_METHOD_SETTINGS_UI_DIGESTION	Trypsin
RESULTS_SEARCH_9_PARAMETERS_PARAGON_METHOD_SETTINGS_UI_INSTRUMENT	TripleTOF 5600
RESULTS_SEARCH_9_PARAMETERS_PARAGON_METHOD_SETTINGS_UI_SEARCH_EFFORT	Thorough
RESULTS_SEARCH_9_PARAMETERS_PARAGON_METHOD_SETTINGS_UI_ID_FOCUS	Biological modifications
RESULTS_SEARCH_9_PARAMETERS_PARAGON_METHOD_SETTINGS_UI_USER_NAME	Admin-PC\Admin
RESULTS_SEARCH_9_PARAMETERS_PARAGON_METHOD_SETTINGS_UI_MACHINE_NAME	ADMIN-PC
RESULTS_SEARCH_9_PARAMETERS_PARAGON_METHOD_SETTINGS_UI_SEARCH_ID	6.37087e+17
RESULTS_SEARCH_9_PARAMETERS_PARAGON_METHOD_SETTINGS_UI_START_TIME	2019-11-07 09:49:36
RESULTS_SEARCH_9_PARAMETERS_PARAGON_METHOD_SETTINGS_UI_MIN_UNUSED_PROTSCORE	0.0458
RESULTS_SEARCH_9_PARAMETERS_PARAGON_METHOD_SETTINGS_UI_PSPEP	TRUE
RESULTS_SEARCH_10_time_cpu	109902
RESULTS_SEARCH_10_time_duration	110736
RESULTS_SEARCH_10_version	5.0.1.4874
RESULTS_SEARCH_10_xml:id	SEARCH:2:637087169764500845_4
RESULTS_SEARCH_10_PARAMETERS_chemical_data_edited	FALSE
RESULTS_SEARCH_10_PARAMETERS_do_multiprecursor_search	TRUE
RESULTS_SEARCH_10_PARAMETERS_do_reverse_search	TRUE
RESULTS_SEARCH_10_PARAMETERS_max_quant_labels	35
RESULTS_SEARCH_10_PARAMETERS_maxresults	15
RESULTS_SEARCH_10_PARAMETERS_separate_searches	FALSE
RESULTS_SEARCH_10_PARAMETERS_MSTOLERANCE_type	dalton
RESULTS_SEARCH_10_PARAMETERS_MSTOLERANCE_value	0.05
RESULTS_SEARCH_10_PARAMETERS_MSMSTOLERANCE_type	dalton
RESULTS_SEARCH_10_PARAMETERS_MSMSTOLERANCE_value	0.1
RESULTS_SEARCH_10_PARAMETERS_MS_STANDARD_DEVIATION_type	dalton
RESULTS_SEARCH_10_PARAMETERS_MS_STANDARD_DEVIATION_value	0.0011
RESULTS_SEARCH_10_PARAMETERS_MSMS_STANDARD_DEVIATION_type	dalton
RESULTS_SEARCH_10_PARAMETERS_MSMS_STANDARD_DEVIATION_value	0.01
RESULTS_SEARCH_10_PARAMETERS_FASTA_filename	C:\AB SCIEX\ProteinPilot Data\SearchDatabases\uniprot-proteome_UP000000438 Picrophilus torridus.fasta
RESULTS_SEARCH_10_PARAMETERS_AUTO_CALIBRATION_ms	TRUE
RESULTS_SEARCH_10_PARAMETERS_AUTO_CALIBRATION_msexport	FALSE
RESULTS_SEARCH_10_PARAMETERS_AUTO_CALIBRATION_msms	TRUE
RESULTS_SEARCH_10_PARAMETERS_AUTO_CALIBRATION_msmstolsdratio	2.75
RESULTS_SEARCH_10_PARAMETERS_AUTO_CALIBRATION_mstolsdratio	7
RESULTS_SEARCH_10_PARAMETERS_AUTO_CALIBRATION_squareroot	TRUE
RESULTS_SEARCH_10_PARAMETERS_AUTO_CALIBRATION_type	dalton
RESULTS_SEARCH_10_PARAMETERS_AUTO_CALIBRATION_MCP_d_s_s_f	0.0666667
RESULTS_SEARCH_10_PARAMETERS_AUTO_CALIBRATION_MCP_d_s_w_f	3
RESULTS_SEARCH_10_PARAMETERS_AUTO_CALIBRATION_MCP_m_f_r_mbc	200
RESULTS_SEARCH_10_PARAMETERS_AUTO_CALIBRATION_MCP_m_m_c	10
RESULTS_SEARCH_10_PARAMETERS_AUTO_CALIBRATION_MCP_m_m_f_s	0.25
RESULTS_SEARCH_10_PARAMETERS_AUTO_CALIBRATION_MCP_m_m_p_f	0.33
RESULTS_SEARCH_10_PARAMETERS_AUTO_CALIBRATION_MCP_m_m_p_rms_f	1
RESULTS_SEARCH_10_PARAMETERS_AUTO_CALIBRATION_MCP_m_p_t_f	1
RESULTS_SEARCH_10_PARAMETERS_AUTO_CALIBRATION_MCP_m_r_h_n_b	15
RESULTS_SEARCH_10_PARAMETERS_AUTO_CALIBRATION_MCP_m_z_n_s	99
RESULTS_SEARCH_10_PARAMETERS_AUTO_CALIBRATION_MCP_m_z_s_mn_f_r	0.0666667
RESULTS_SEARCH_10_PARAMETERS_AUTO_CALIBRATION_MCP_m_z_s_mx_f_r	0.1
RESULTS_SEARCH_10_PARAMETERS_MS_AUTO_CALIBRATION_OUT_avres	-3.76682e-09
RESULTS_SEARCH_10_PARAMETERS_MS_AUTO_CALIBRATION_OUT_c0	-0.000337318
RESULTS_SEARCH_10_PARAMETERS_MS_AUTO_CALIBRATION_OUT_c1minus1	1.67025e-05
RESULTS_SEARCH_10_PARAMETERS_MS_AUTO_CALIBRATION_OUT_c2	0
RESULTS_SEARCH_10_PARAMETERS_MS_AUTO_CALIBRATION_OUT_file	3
RESULTS_SEARCH_10_PARAMETERS_MS_AUTO_CALIBRATION_OUT_partnumber	5
RESULTS_SEARCH_10_PARAMETERS_MS_AUTO_CALIBRATION_OUT_polyorder	1
RESULTS_SEARCH_10_PARAMETERS_MS_AUTO_CALIBRATION_OUT_sample	1
RESULTS_SEARCH_10_PARAMETERS_MS_AUTO_CALIBRATION_OUT_squareroot	TRUE
RESULTS_SEARCH_10_PARAMETERS_MSMS_AUTO_CALIBRATION_OUT_avres	-8.27352e-08
RESULTS_SEARCH_10_PARAMETERS_MSMS_AUTO_CALIBRATION_OUT_c0	-0.000142796
RESULTS_SEARCH_10_PARAMETERS_MSMS_AUTO_CALIBRATION_OUT_c1minus1	1.04429e-05
RESULTS_SEARCH_10_PARAMETERS_MSMS_AUTO_CALIBRATION_OUT_c2	0
RESULTS_SEARCH_10_PARAMETERS_MSMS_AUTO_CALIBRATION_OUT_file	3
RESULTS_SEARCH_10_PARAMETERS_MSMS_AUTO_CALIBRATION_OUT_partnumber	5
RESULTS_SEARCH_10_PARAMETERS_MSMS_AUTO_CALIBRATION_OUT_polyorder	1
RESULTS_SEARCH_10_PARAMETERS_MSMS_AUTO_CALIBRATION_OUT_sample	1
RESULTS_SEARCH_10_PARAMETERS_MSMS_AUTO_CALIBRATION_OUT_squareroot	TRUE
RESULTS_SEARCH_10_PARAMETERS_MAX_PRECURSORS_FRAGLET	5
RESULTS_SEARCH_10_PARAMETERS_MAX_PRECURSORS_TAGLET	1
RESULTS_SEARCH_10_PARAMETERS_PRECURSORS_DR_FRAGLET	10
RESULTS_SEARCH_10_PARAMETERS_PRECURSORS_DR_TAGLET	3
RESULTS_SEARCH_10_PARAMETERS_DEFAULT_CHARGE_STATE_1_charge	2
RESULTS_SEARCH_10_PARAMETERS_DEFAULT_CHARGE_STATE_1_probability	1
RESULTS_SEARCH_10_PARAMETERS_DEFAULT_CHARGE_STATE_2_charge	3
RESULTS_SEARCH_10_PARAMETERS_DEFAULT_CHARGE_STATE_2_probability	1
RESULTS_SEARCH_10_PARAMETERS_DEFAULT_CHARGE_STATE_3_charge	4
RESULTS_SEARCH_10_PARAMETERS_DEFAULT_CHARGE_STATE_3_probability	1
RESULTS_SEARCH_10_PARAMETERS_VERSION	5.0.1.0, 4895
RESULTS_SEARCH_10_PARAMETERS_PARAGON_VERSION	5.0.1.0, 4874
RESULTS_SEARCH_10_PARAMETERS_APPLICATION	ProteinPilot(tm) Software
RESULTS_SEARCH_10_PARAMETERS_PROGROUP_alternativedispositionmaximumfoldprobabilitydrop	100
RESULTS_SEARCH_10_PARAMETERS_PROGROUP_alternativedispositionmaximumfoldscoredrop	2
RESULTS_SEARCH_10_PARAMETERS_PROGROUP_autodiscordantpeptidethreshold	0.3
RESULTS_SEARCH_10_PARAMETERS_PROGROUP_bayesconfidencecalclulation	TRUE
RESULTS_SEARCH_10_PARAMETERS_PROGROUP_calibrateconfidence	TRUE
RESULTS_SEARCH_10_PARAMETERS_PROGROUP_compresspeptides	FALSE
RESULTS_SEARCH_10_PARAMETERS_PROGROUP_confidencepercentthresholdforexcludingothersfromquant	15
RESULTS_SEARCH_10_PARAMETERS_PROGROUP_confidencepercentthresholdforincludingselfinquant	15
RESULTS_SEARCH_10_PARAMETERS_PROGROUP_donotstoremspeaklists	FALSE
RESULTS_SEARCH_10_PARAMETERS_PROGROUP_fasta	C:\AB SCIEX\ProteinPilot Data\SearchDatabases\uniprot-proteome_UP000000438 Picrophilus torridus.fasta
RESULTS_SEARCH_10_PARAMETERS_PROGROUP_featuregroupminpepconf	0.66
RESULTS_SEARCH_10_PARAMETERS_PROGROUP_featuregroupminups	0.47
RESULTS_SEARCH_10_PARAMETERS_PROGROUP_focusingintersection	4
RESULTS_SEARCH_10_PARAMETERS_PROGROUP_focusingminimummatchconfidence	0.1
RESULTS_SEARCH_10_PARAMETERS_PROGROUP_focusingminunusedprotscore	02:24:00
RESULTS_SEARCH_10_PARAMETERS_PROGROUP_focusingsubsetcutoff	6
RESULTS_SEARCH_10_PARAMETERS_PROGROUP_intersection	1.3
RESULTS_SEARCH_10_PARAMETERS_PROGROUP_minimummatchconfidencecutoff	0.001
RESULTS_SEARCH_10_PARAMETERS_PROGROUP_minunusedprotscore	0.0458
RESULTS_SEARCH_10_PARAMETERS_PROGROUP_subsetcutoff	2
RESULTS_SEARCH_10_PARAMETERS_PROGROUP_unusedprotscorethresholdforexcludingothersfromquant	1.3
RESULTS_SEARCH_10_PARAMETERS_PEAKLIST_count	2870
RESULTS_SEARCH_10_PARAMETERS_PEAKLIST_filenumber	3
RESULTS_SEARCH_10_PARAMETERS_PEAKLIST_original_count	2870
RESULTS_SEARCH_10_PARAMETERS_PEAKLIST_originalfilename	D:\ESI ATPC\2019\November\05112019 (Dr Neelija- DU)\A3.wiff
RESULTS_SEARCH_10_PARAMETERS_PEAKLIST_partnumber	5
RESULTS_SEARCH_10_PARAMETERS_QUANT_TYPE_background_correction	FALSE
RESULTS_SEARCH_10_PARAMETERS_QUANT_TYPE_bias_correction	TRUE
RESULTS_SEARCH_10_PARAMETERS_QUANT_TYPE_keep_extreme_peptides_over_fraction	0
RESULTS_SEARCH_10_PARAMETERS_QUANT_TYPE_low_confidence_check	TRUE
RESULTS_SEARCH_10_PARAMETERS_QUANT_TYPE_low_intensity_check	TRUE
RESULTS_SEARCH_10_PARAMETERS_QUANT_TYPE_median_statistic	TRUE
RESULTS_SEARCH_10_PARAMETERS_QUANT_TYPE_mod_check	TRUE
RESULTS_SEARCH_10_PARAMETERS_QUANT_TYPE_quant_threshold	-1
RESULTS_SEARCH_10_PARAMETERS_QUANT_TYPE_quant_threshold_sn	9
RESULTS_SEARCH_10_PARAMETERS_QUANT_TYPE_separate_searches	FALSE
RESULTS_SEARCH_10_PARAMETERS_QUANT_TYPE_shared_msms_check	TRUE
RESULTS_SEARCH_10_PARAMETERS_PARAGON_METHOD_SETTINGS_UI_SAMPLE_TYPE	Identification
RESULTS_SEARCH_10_PARAMETERS_PARAGON_METHOD_SETTINGS_UI_CYS_ALKYLATION	Iodoacetamide
RESULTS_SEARCH_10_PARAMETERS_PARAGON_METHOD_SETTINGS_UI_DIGESTION	Trypsin
RESULTS_SEARCH_10_PARAMETERS_PARAGON_METHOD_SETTINGS_UI_INSTRUMENT	TripleTOF 5600
RESULTS_SEARCH_10_PARAMETERS_PARAGON_METHOD_SETTINGS_UI_SEARCH_EFFORT	Thorough
RESULTS_SEARCH_10_PARAMETERS_PARAGON_METHOD_SETTINGS_UI_ID_FOCUS	Biological modifications
RESULTS_SEARCH_10_PARAMETERS_PARAGON_METHOD_SETTINGS_UI_USER_NAME	Admin-PC\Admin
RESULTS_SEARCH_10_PARAMETERS_PARAGON_METHOD_SETTINGS_UI_MACHINE_NAME	ADMIN-PC
RESULTS_SEARCH_10_PARAMETERS_PARAGON_METHOD_SETTINGS_UI_SEARCH_ID	6.37087e+17
RESULTS_SEARCH_10_PARAMETERS_PARAGON_METHOD_SETTINGS_UI_START_TIME	2019-11-07 09:49:36
RESULTS_SEARCH_10_PARAMETERS_PARAGON_METHOD_SETTINGS_UI_MIN_UNUSED_PROTSCORE	0.0458
RESULTS_SEARCH_10_PARAMETERS_PARAGON_METHOD_SETTINGS_UI_PSPEP	TRUE
RESULTS_SEARCH_11_time_cpu	3338
RESULTS_SEARCH_11_time_duration	3574
RESULTS_SEARCH_11_version	5.0.1.4874
RESULTS_SEARCH_11_xml:id	SEARCH:1:637087169764500845_5
RESULTS_SEARCH_11_PARAMETERS_chemical_data_edited	FALSE
RESULTS_SEARCH_11_PARAMETERS_do_multiprecursor_search	TRUE
RESULTS_SEARCH_11_PARAMETERS_do_reverse_search	TRUE
RESULTS_SEARCH_11_PARAMETERS_max_quant_labels	35
RESULTS_SEARCH_11_PARAMETERS_maxresults	15
RESULTS_SEARCH_11_PARAMETERS_separate_searches	FALSE
RESULTS_SEARCH_11_PARAMETERS_MSTOLERANCE_type	dalton
RESULTS_SEARCH_11_PARAMETERS_MSTOLERANCE_value	0.05
RESULTS_SEARCH_11_PARAMETERS_MSMSTOLERANCE_type	dalton
RESULTS_SEARCH_11_PARAMETERS_MSMSTOLERANCE_value	0.1
RESULTS_SEARCH_11_PARAMETERS_MS_STANDARD_DEVIATION_type	dalton
RESULTS_SEARCH_11_PARAMETERS_MS_STANDARD_DEVIATION_value	0.0011
RESULTS_SEARCH_11_PARAMETERS_MSMS_STANDARD_DEVIATION_type	dalton
RESULTS_SEARCH_11_PARAMETERS_MSMS_STANDARD_DEVIATION_value	0.01
RESULTS_SEARCH_11_PARAMETERS_FASTA_filename	C:\AB SCIEX\ProteinPilot Data\SearchDatabases\uniprot-proteome_UP000000438 Picrophilus torridus.fasta
RESULTS_SEARCH_11_PARAMETERS_AUTO_CALIBRATION_ms	TRUE
RESULTS_SEARCH_11_PARAMETERS_AUTO_CALIBRATION_msexport	FALSE
RESULTS_SEARCH_11_PARAMETERS_AUTO_CALIBRATION_msms	TRUE
RESULTS_SEARCH_11_PARAMETERS_AUTO_CALIBRATION_msmstolsdratio	2.75
RESULTS_SEARCH_11_PARAMETERS_AUTO_CALIBRATION_mstolsdratio	7
RESULTS_SEARCH_11_PARAMETERS_AUTO_CALIBRATION_squareroot	TRUE
RESULTS_SEARCH_11_PARAMETERS_AUTO_CALIBRATION_type	dalton
RESULTS_SEARCH_11_PARAMETERS_AUTO_CALIBRATION_MCP_d_s_s_f	0.0666667
RESULTS_SEARCH_11_PARAMETERS_AUTO_CALIBRATION_MCP_d_s_w_f	3
RESULTS_SEARCH_11_PARAMETERS_AUTO_CALIBRATION_MCP_m_f_r_mbc	200
RESULTS_SEARCH_11_PARAMETERS_AUTO_CALIBRATION_MCP_m_m_c	10
RESULTS_SEARCH_11_PARAMETERS_AUTO_CALIBRATION_MCP_m_m_f_s	0.25
RESULTS_SEARCH_11_PARAMETERS_AUTO_CALIBRATION_MCP_m_m_p_f	0.33
RESULTS_SEARCH_11_PARAMETERS_AUTO_CALIBRATION_MCP_m_m_p_rms_f	1
RESULTS_SEARCH_11_PARAMETERS_AUTO_CALIBRATION_MCP_m_p_t_f	1
RESULTS_SEARCH_11_PARAMETERS_AUTO_CALIBRATION_MCP_m_r_h_n_b	15
RESULTS_SEARCH_11_PARAMETERS_AUTO_CALIBRATION_MCP_m_z_n_s	99
RESULTS_SEARCH_11_PARAMETERS_AUTO_CALIBRATION_MCP_m_z_s_mn_f_r	0.0666667
RESULTS_SEARCH_11_PARAMETERS_AUTO_CALIBRATION_MCP_m_z_s_mx_f_r	0.1
RESULTS_SEARCH_11_PARAMETERS_MS_AUTO_CALIBRATION_OUT_avres	-9.54076e-11
RESULTS_SEARCH_11_PARAMETERS_MS_AUTO_CALIBRATION_OUT_c0	-8.50275e-05
RESULTS_SEARCH_11_PARAMETERS_MS_AUTO_CALIBRATION_OUT_c1minus1	6.22961e-06
RESULTS_SEARCH_11_PARAMETERS_MS_AUTO_CALIBRATION_OUT_c2	0
RESULTS_SEARCH_11_PARAMETERS_MS_AUTO_CALIBRATION_OUT_file	3
RESULTS_SEARCH_11_PARAMETERS_MS_AUTO_CALIBRATION_OUT_partnumber	6
RESULTS_SEARCH_11_PARAMETERS_MS_AUTO_CALIBRATION_OUT_polyorder	1
RESULTS_SEARCH_11_PARAMETERS_MS_AUTO_CALIBRATION_OUT_sample	1
RESULTS_SEARCH_11_PARAMETERS_MS_AUTO_CALIBRATION_OUT_squareroot	TRUE
RESULTS_SEARCH_11_PARAMETERS_MSMS_AUTO_CALIBRATION_OUT_avres	-1.01202e-07
RESULTS_SEARCH_11_PARAMETERS_MSMS_AUTO_CALIBRATION_OUT_c0	-2.43814e-05
RESULTS_SEARCH_11_PARAMETERS_MSMS_AUTO_CALIBRATION_OUT_c1minus1	6.20628e-06
RESULTS_SEARCH_11_PARAMETERS_MSMS_AUTO_CALIBRATION_OUT_c2	0
RESULTS_SEARCH_11_PARAMETERS_MSMS_AUTO_CALIBRATION_OUT_file	3
RESULTS_SEARCH_11_PARAMETERS_MSMS_AUTO_CALIBRATION_OUT_partnumber	6
RESULTS_SEARCH_11_PARAMETERS_MSMS_AUTO_CALIBRATION_OUT_polyorder	1900-01-01
RESULTS_SEARCH_11_PARAMETERS_MSMS_AUTO_CALIBRATION_OUT_sample	1
RESULTS_SEARCH_11_PARAMETERS_MSMS_AUTO_CALIBRATION_OUT_squareroot	TRUE
RESULTS_SEARCH_11_PARAMETERS_MAX_PRECURSORS_FRAGLET	5
RESULTS_SEARCH_11_PARAMETERS_MAX_PRECURSORS_TAGLET	1
RESULTS_SEARCH_11_PARAMETERS_PRECURSORS_DR_FRAGLET	10
RESULTS_SEARCH_11_PARAMETERS_PRECURSORS_DR_TAGLET	3
RESULTS_SEARCH_11_PARAMETERS_DEFAULT_CHARGE_STATE_1_charge	2
RESULTS_SEARCH_11_PARAMETERS_DEFAULT_CHARGE_STATE_1_probability	1
RESULTS_SEARCH_11_PARAMETERS_DEFAULT_CHARGE_STATE_2_charge	3
RESULTS_SEARCH_11_PARAMETERS_DEFAULT_CHARGE_STATE_2_probability	1
RESULTS_SEARCH_11_PARAMETERS_DEFAULT_CHARGE_STATE_3_charge	4
RESULTS_SEARCH_11_PARAMETERS_DEFAULT_CHARGE_STATE_3_probability	1
RESULTS_SEARCH_11_PARAMETERS_VERSION	5.0.1.0, 4895
RESULTS_SEARCH_11_PARAMETERS_PARAGON_VERSION	5.0.1.0, 4874
RESULTS_SEARCH_11_PARAMETERS_APPLICATION	ProteinPilot(tm) Software
RESULTS_SEARCH_11_PARAMETERS_PROGROUP_alternativedispositionmaximumfoldprobabilitydrop	100
RESULTS_SEARCH_11_PARAMETERS_PROGROUP_alternativedispositionmaximumfoldscoredrop	2
RESULTS_SEARCH_11_PARAMETERS_PROGROUP_autodiscordantpeptidethreshold	0.3
RESULTS_SEARCH_11_PARAMETERS_PROGROUP_bayesconfidencecalclulation	TRUE
RESULTS_SEARCH_11_PARAMETERS_PROGROUP_calibrateconfidence	TRUE
RESULTS_SEARCH_11_PARAMETERS_PROGROUP_compresspeptides	FALSE
RESULTS_SEARCH_11_PARAMETERS_PROGROUP_confidencepercentthresholdforexcludingothersfromquant	15
RESULTS_SEARCH_11_PARAMETERS_PROGROUP_confidencepercentthresholdforincludingselfinquant	15
RESULTS_SEARCH_11_PARAMETERS_PROGROUP_donotstoremspeaklists	FALSE
RESULTS_SEARCH_11_PARAMETERS_PROGROUP_fasta	C:\AB SCIEX\ProteinPilot Data\SearchDatabases\uniprot-proteome_UP000000438 Picrophilus torridus.fasta
RESULTS_SEARCH_11_PARAMETERS_PROGROUP_featuregroupminpepconf	0.66
RESULTS_SEARCH_11_PARAMETERS_PROGROUP_featuregroupminups	0.47
RESULTS_SEARCH_11_PARAMETERS_PROGROUP_focusingintersection	4
RESULTS_SEARCH_11_PARAMETERS_PROGROUP_focusingminimummatchconfidence	0.1
RESULTS_SEARCH_11_PARAMETERS_PROGROUP_focusingminunusedprotscore	0.1
RESULTS_SEARCH_11_PARAMETERS_PROGROUP_focusingsubsetcutoff	1900-01-06
RESULTS_SEARCH_11_PARAMETERS_PROGROUP_intersection	1900-01-01 07:12:00
RESULTS_SEARCH_11_PARAMETERS_PROGROUP_minimummatchconfidencecutoff	0.001
RESULTS_SEARCH_11_PARAMETERS_PROGROUP_minunusedprotscore	0.0458
RESULTS_SEARCH_11_PARAMETERS_PROGROUP_subsetcutoff	2
RESULTS_SEARCH_11_PARAMETERS_PROGROUP_unusedprotscorethresholdforexcludingothersfromquant	1.3
RESULTS_SEARCH_11_PARAMETERS_PEAKLIST_count	2856
RESULTS_SEARCH_11_PARAMETERS_PEAKLIST_filenumber	3
RESULTS_SEARCH_11_PARAMETERS_PEAKLIST_original_count	2856
RESULTS_SEARCH_11_PARAMETERS_PEAKLIST_originalfilename	D:\ESI ATPC\2019\November\05112019 (Dr Neelija- DU)\A3.wiff
RESULTS_SEARCH_11_PARAMETERS_PEAKLIST_partnumber	6
RESULTS_SEARCH_11_PARAMETERS_QUANT_TYPE_background_correction	FALSE
RESULTS_SEARCH_11_PARAMETERS_QUANT_TYPE_bias_correction	TRUE
RESULTS_SEARCH_11_PARAMETERS_QUANT_TYPE_keep_extreme_peptides_over_fraction	0
RESULTS_SEARCH_11_PARAMETERS_QUANT_TYPE_low_confidence_check	TRUE
RESULTS_SEARCH_11_PARAMETERS_QUANT_TYPE_low_intensity_check	TRUE
RESULTS_SEARCH_11_PARAMETERS_QUANT_TYPE_median_statistic	TRUE
RESULTS_SEARCH_11_PARAMETERS_QUANT_TYPE_mod_check	TRUE
RESULTS_SEARCH_11_PARAMETERS_QUANT_TYPE_quant_threshold	-1
RESULTS_SEARCH_11_PARAMETERS_QUANT_TYPE_quant_threshold_sn	9
RESULTS_SEARCH_11_PARAMETERS_QUANT_TYPE_separate_searches	FALSE
RESULTS_SEARCH_11_PARAMETERS_QUANT_TYPE_shared_msms_check	TRUE
RESULTS_SEARCH_11_PARAMETERS_PARAGON_METHOD_SETTINGS_UI_SAMPLE_TYPE	Identification
RESULTS_SEARCH_11_PARAMETERS_PARAGON_METHOD_SETTINGS_UI_CYS_ALKYLATION	Iodoacetamide
RESULTS_SEARCH_11_PARAMETERS_PARAGON_METHOD_SETTINGS_UI_DIGESTION	Trypsin
RESULTS_SEARCH_11_PARAMETERS_PARAGON_METHOD_SETTINGS_UI_INSTRUMENT	TripleTOF 5600
RESULTS_SEARCH_11_PARAMETERS_PARAGON_METHOD_SETTINGS_UI_SEARCH_EFFORT	Thorough
RESULTS_SEARCH_11_PARAMETERS_PARAGON_METHOD_SETTINGS_UI_ID_FOCUS	Biological modifications
RESULTS_SEARCH_11_PARAMETERS_PARAGON_METHOD_SETTINGS_UI_USER_NAME	Admin-PC\Admin
RESULTS_SEARCH_11_PARAMETERS_PARAGON_METHOD_SETTINGS_UI_MACHINE_NAME	ADMIN-PC
RESULTS_SEARCH_11_PARAMETERS_PARAGON_METHOD_SETTINGS_UI_SEARCH_ID	6.37087e+17
RESULTS_SEARCH_11_PARAMETERS_PARAGON_METHOD_SETTINGS_UI_START_TIME	2019-11-07 09:49:36
RESULTS_SEARCH_11_PARAMETERS_PARAGON_METHOD_SETTINGS_UI_MIN_UNUSED_PROTSCORE	0.0458
RESULTS_SEARCH_11_PARAMETERS_PARAGON_METHOD_SETTINGS_UI_PSPEP	TRUE
RESULTS_SEARCH_12_time_cpu	105737
RESULTS_SEARCH_12_time_duration	106048
RESULTS_SEARCH_12_version	5.0.1.4874
RESULTS_SEARCH_12_xml:id	SEARCH:2:637087169764500845_5
RESULTS_SEARCH_12_PARAMETERS_chemical_data_edited	FALSE
RESULTS_SEARCH_12_PARAMETERS_do_multiprecursor_search	TRUE
RESULTS_SEARCH_12_PARAMETERS_do_reverse_search	TRUE
RESULTS_SEARCH_12_PARAMETERS_max_quant_labels	35
RESULTS_SEARCH_12_PARAMETERS_maxresults	1900-01-15
RESULTS_SEARCH_12_PARAMETERS_separate_searches	FALSE
RESULTS_SEARCH_12_PARAMETERS_MSTOLERANCE_type	dalton
RESULTS_SEARCH_12_PARAMETERS_MSTOLERANCE_value	0.05
RESULTS_SEARCH_12_PARAMETERS_MSMSTOLERANCE_type	dalton
RESULTS_SEARCH_12_PARAMETERS_MSMSTOLERANCE_value	0.1
RESULTS_SEARCH_12_PARAMETERS_MS_STANDARD_DEVIATION_type	dalton
RESULTS_SEARCH_12_PARAMETERS_MS_STANDARD_DEVIATION_value	0.0011
RESULTS_SEARCH_12_PARAMETERS_MSMS_STANDARD_DEVIATION_type	dalton
RESULTS_SEARCH_12_PARAMETERS_MSMS_STANDARD_DEVIATION_value	0.01
RESULTS_SEARCH_12_PARAMETERS_FASTA_filename	C:\AB SCIEX\ProteinPilot Data\SearchDatabases\uniprot-proteome_UP000000438 Picrophilus torridus.fasta
RESULTS_SEARCH_12_PARAMETERS_AUTO_CALIBRATION_ms	TRUE
RESULTS_SEARCH_12_PARAMETERS_AUTO_CALIBRATION_msexport	FALSE
RESULTS_SEARCH_12_PARAMETERS_AUTO_CALIBRATION_msms	TRUE
RESULTS_SEARCH_12_PARAMETERS_AUTO_CALIBRATION_msmstolsdratio	2.75
RESULTS_SEARCH_12_PARAMETERS_AUTO_CALIBRATION_mstolsdratio	7
RESULTS_SEARCH_12_PARAMETERS_AUTO_CALIBRATION_squareroot	TRUE
RESULTS_SEARCH_12_PARAMETERS_AUTO_CALIBRATION_type	dalton
RESULTS_SEARCH_12_PARAMETERS_AUTO_CALIBRATION_MCP_d_s_s_f	0.0666667
RESULTS_SEARCH_12_PARAMETERS_AUTO_CALIBRATION_MCP_d_s_w_f	3
RESULTS_SEARCH_12_PARAMETERS_AUTO_CALIBRATION_MCP_m_f_r_mbc	200
RESULTS_SEARCH_12_PARAMETERS_AUTO_CALIBRATION_MCP_m_m_c	10
RESULTS_SEARCH_12_PARAMETERS_AUTO_CALIBRATION_MCP_m_m_f_s	0.25
RESULTS_SEARCH_12_PARAMETERS_AUTO_CALIBRATION_MCP_m_m_p_f	0.33
RESULTS_SEARCH_12_PARAMETERS_AUTO_CALIBRATION_MCP_m_m_p_rms_f	1
RESULTS_SEARCH_12_PARAMETERS_AUTO_CALIBRATION_MCP_m_p_t_f	1
RESULTS_SEARCH_12_PARAMETERS_AUTO_CALIBRATION_MCP_m_r_h_n_b	15
RESULTS_SEARCH_12_PARAMETERS_AUTO_CALIBRATION_MCP_m_z_n_s	99
RESULTS_SEARCH_12_PARAMETERS_AUTO_CALIBRATION_MCP_m_z_s_mn_f_r	0.0666667
RESULTS_SEARCH_12_PARAMETERS_AUTO_CALIBRATION_MCP_m_z_s_mx_f_r	0.1
RESULTS_SEARCH_12_PARAMETERS_MS_AUTO_CALIBRATION_OUT_avres	-9.54076e-11
RESULTS_SEARCH_12_PARAMETERS_MS_AUTO_CALIBRATION_OUT_c0	-8.50275e-05
RESULTS_SEARCH_12_PARAMETERS_MS_AUTO_CALIBRATION_OUT_c1minus1	6.22961e-06
RESULTS_SEARCH_12_PARAMETERS_MS_AUTO_CALIBRATION_OUT_c2	0
RESULTS_SEARCH_12_PARAMETERS_MS_AUTO_CALIBRATION_OUT_file	3
RESULTS_SEARCH_12_PARAMETERS_MS_AUTO_CALIBRATION_OUT_partnumber	6
RESULTS_SEARCH_12_PARAMETERS_MS_AUTO_CALIBRATION_OUT_polyorder	1
RESULTS_SEARCH_12_PARAMETERS_MS_AUTO_CALIBRATION_OUT_sample	1
RESULTS_SEARCH_12_PARAMETERS_MS_AUTO_CALIBRATION_OUT_squareroot	TRUE
RESULTS_SEARCH_12_PARAMETERS_MSMS_AUTO_CALIBRATION_OUT_avres	-1.01202e-07
RESULTS_SEARCH_12_PARAMETERS_MSMS_AUTO_CALIBRATION_OUT_c0	-2.43814e-05
RESULTS_SEARCH_12_PARAMETERS_MSMS_AUTO_CALIBRATION_OUT_c1minus1	6.20628e-06
RESULTS_SEARCH_12_PARAMETERS_MSMS_AUTO_CALIBRATION_OUT_c2	0
RESULTS_SEARCH_12_PARAMETERS_MSMS_AUTO_CALIBRATION_OUT_file	3
RESULTS_SEARCH_12_PARAMETERS_MSMS_AUTO_CALIBRATION_OUT_partnumber	6
RESULTS_SEARCH_12_PARAMETERS_MSMS_AUTO_CALIBRATION_OUT_polyorder	1
RESULTS_SEARCH_12_PARAMETERS_MSMS_AUTO_CALIBRATION_OUT_sample	1
RESULTS_SEARCH_12_PARAMETERS_MSMS_AUTO_CALIBRATION_OUT_squareroot	TRUE
RESULTS_SEARCH_12_PARAMETERS_MAX_PRECURSORS_FRAGLET	5
RESULTS_SEARCH_12_PARAMETERS_MAX_PRECURSORS_TAGLET	1
RESULTS_SEARCH_12_PARAMETERS_PRECURSORS_DR_FRAGLET	10
RESULTS_SEARCH_12_PARAMETERS_PRECURSORS_DR_TAGLET	3
RESULTS_SEARCH_12_PARAMETERS_DEFAULT_CHARGE_STATE_1_charge	2
RESULTS_SEARCH_12_PARAMETERS_DEFAULT_CHARGE_STATE_1_probability	1
RESULTS_SEARCH_12_PARAMETERS_DEFAULT_CHARGE_STATE_2_charge	3
RESULTS_SEARCH_12_PARAMETERS_DEFAULT_CHARGE_STATE_2_probability	1
RESULTS_SEARCH_12_PARAMETERS_DEFAULT_CHARGE_STATE_3_charge	4
RESULTS_SEARCH_12_PARAMETERS_DEFAULT_CHARGE_STATE_3_probability	1
RESULTS_SEARCH_12_PARAMETERS_VERSION	5.0.1.0, 4895
RESULTS_SEARCH_12_PARAMETERS_PARAGON_VERSION	5.0.1.0, 4874
RESULTS_SEARCH_12_PARAMETERS_APPLICATION	ProteinPilot(tm) Software
RESULTS_SEARCH_12_PARAMETERS_PROGROUP_alternativedispositionmaximumfoldprobabilitydrop	100
RESULTS_SEARCH_12_PARAMETERS_PROGROUP_alternativedispositionmaximumfoldscoredrop	2
RESULTS_SEARCH_12_PARAMETERS_PROGROUP_autodiscordantpeptidethreshold	0.3
RESULTS_SEARCH_12_PARAMETERS_PROGROUP_bayesconfidencecalclulation	TRUE
RESULTS_SEARCH_12_PARAMETERS_PROGROUP_calibrateconfidence	TRUE
RESULTS_SEARCH_12_PARAMETERS_PROGROUP_compresspeptides	FALSE
RESULTS_SEARCH_12_PARAMETERS_PROGROUP_confidencepercentthresholdforexcludingothersfromquant	1900-01-15
RESULTS_SEARCH_12_PARAMETERS_PROGROUP_confidencepercentthresholdforincludingselfinquant	15
RESULTS_SEARCH_12_PARAMETERS_PROGROUP_donotstoremspeaklists	FALSE
RESULTS_SEARCH_12_PARAMETERS_PROGROUP_fasta	C:\AB SCIEX\ProteinPilot Data\SearchDatabases\uniprot-proteome_UP000000438 Picrophilus torridus.fasta
RESULTS_SEARCH_12_PARAMETERS_PROGROUP_featuregroupminpepconf	0.66
RESULTS_SEARCH_12_PARAMETERS_PROGROUP_featuregroupminups	0.47
RESULTS_SEARCH_12_PARAMETERS_PROGROUP_focusingintersection	4
RESULTS_SEARCH_12_PARAMETERS_PROGROUP_focusingminimummatchconfidence	0.1
RESULTS_SEARCH_12_PARAMETERS_PROGROUP_focusingminunusedprotscore	0.1
RESULTS_SEARCH_12_PARAMETERS_PROGROUP_focusingsubsetcutoff	6
RESULTS_SEARCH_12_PARAMETERS_PROGROUP_intersection	1.3
RESULTS_SEARCH_12_PARAMETERS_PROGROUP_minimummatchconfidencecutoff	0.001
RESULTS_SEARCH_12_PARAMETERS_PROGROUP_minunusedprotscore	0.0458
RESULTS_SEARCH_12_PARAMETERS_PROGROUP_subsetcutoff	2
RESULTS_SEARCH_12_PARAMETERS_PROGROUP_unusedprotscorethresholdforexcludingothersfromquant	1.3
RESULTS_SEARCH_12_PARAMETERS_PEAKLIST_count	2856
RESULTS_SEARCH_12_PARAMETERS_PEAKLIST_filenumber	3
RESULTS_SEARCH_12_PARAMETERS_PEAKLIST_original_count	2856
RESULTS_SEARCH_12_PARAMETERS_PEAKLIST_originalfilename	D:\ESI ATPC\2019\November\05112019 (Dr Neelija- DU)\A3.wiff
RESULTS_SEARCH_12_PARAMETERS_PEAKLIST_partnumber	6
RESULTS_SEARCH_12_PARAMETERS_QUANT_TYPE_background_correction	FALSE
RESULTS_SEARCH_12_PARAMETERS_QUANT_TYPE_bias_correction	TRUE
RESULTS_SEARCH_12_PARAMETERS_QUANT_TYPE_keep_extreme_peptides_over_fraction	0
RESULTS_SEARCH_12_PARAMETERS_QUANT_TYPE_low_confidence_check	TRUE
RESULTS_SEARCH_12_PARAMETERS_QUANT_TYPE_low_intensity_check	TRUE
RESULTS_SEARCH_12_PARAMETERS_QUANT_TYPE_median_statistic	TRUE
RESULTS_SEARCH_12_PARAMETERS_QUANT_TYPE_mod_check	TRUE
RESULTS_SEARCH_12_PARAMETERS_QUANT_TYPE_quant_threshold	-1
RESULTS_SEARCH_12_PARAMETERS_QUANT_TYPE_quant_threshold_sn	1900-01-09
RESULTS_SEARCH_12_PARAMETERS_QUANT_TYPE_separate_searches	FALSE
RESULTS_SEARCH_12_PARAMETERS_QUANT_TYPE_shared_msms_check	TRUE
RESULTS_SEARCH_12_PARAMETERS_PARAGON_METHOD_SETTINGS_UI_SAMPLE_TYPE	Identification
RESULTS_SEARCH_12_PARAMETERS_PARAGON_METHOD_SETTINGS_UI_CYS_ALKYLATION	Iodoacetamide
RESULTS_SEARCH_12_PARAMETERS_PARAGON_METHOD_SETTINGS_UI_DIGESTION	Trypsin
RESULTS_SEARCH_12_PARAMETERS_PARAGON_METHOD_SETTINGS_UI_INSTRUMENT	TripleTOF 5600
RESULTS_SEARCH_12_PARAMETERS_PARAGON_METHOD_SETTINGS_UI_SEARCH_EFFORT	Thorough
RESULTS_SEARCH_12_PARAMETERS_PARAGON_METHOD_SETTINGS_UI_ID_FOCUS	Biological modifications
RESULTS_SEARCH_12_PARAMETERS_PARAGON_METHOD_SETTINGS_UI_USER_NAME	Admin-PC\Admin
RESULTS_SEARCH_12_PARAMETERS_PARAGON_METHOD_SETTINGS_UI_MACHINE_NAME	ADMIN-PC
RESULTS_SEARCH_12_PARAMETERS_PARAGON_METHOD_SETTINGS_UI_SEARCH_ID	6.37087e+17
RESULTS_SEARCH_12_PARAMETERS_PARAGON_METHOD_SETTINGS_UI_START_TIME	2019-11-07 09:49:36
RESULTS_SEARCH_12_PARAMETERS_PARAGON_METHOD_SETTINGS_UI_MIN_UNUSED_PROTSCORE	0.0458
RESULTS_SEARCH_12_PARAMETERS_PARAGON_METHOD_SETTINGS_UI_PSPEP	TRUE
RESULTS_GROUPRESULTSUMMARY_1_confidence	0.99
RESULTS_GROUPRESULTSUMMARY_1_distinctpeptides	681
RESULTS_GROUPRESULTSUMMARY_1_proteinsbeforegroupping	60
RESULTS_GROUPRESULTSUMMARY_1_proteinsidentified	58
RESULTS_GROUPRESULTSUMMARY_1_spectraidentified	5343
RESULTS_GROUPRESULTSUMMARY_2_confidence	0.95
RESULTS_GROUPRESULTSUMMARY_2_distinctpeptides	709
RESULTS_GROUPRESULTSUMMARY_2_proteinsbeforegroupping	82
RESULTS_GROUPRESULTSUMMARY_2_proteinsidentified	79
RESULTS_GROUPRESULTSUMMARY_2_spectraidentified	1915-02-21
RESULTS_GROUPRESULTSUMMARY_3_confidence	0.66
RESULTS_GROUPRESULTSUMMARY_3_distinctpeptides	722
RESULTS_GROUPRESULTSUMMARY_3_proteinsbeforegroupping	86
RESULTS_GROUPRESULTSUMMARY_3_proteinsidentified	84
RESULTS_GROUPRESULTSUMMARY_3_spectraidentified	5570
RESULTS_GROUPRESULTSUMMARY_4_confidence	0.100088
RESULTS_GROUPRESULTSUMMARY_4_distinctpeptides	735
RESULTS_GROUPRESULTSUMMARY_4_proteinsbeforegroupping	105
RESULTS_GROUPRESULTSUMMARY_4_proteinsidentified	97
RESULTS_GROUPRESULTSUMMARY_4_spectraidentified	5647

## Sheet: Metadata Calculations
	Subsearch	Search string	present		File index down	Part number	Spectra - 'original'	Spectra 'count' - non-empty?	max original Spectra for part	Max non-empty spectra for part	File Index for first only
	1	RESULTS_SEARCH_1_PARAMETERS_PEAKLIST_rawdatafilename		D:\ESI ATPC\2019\November\05112019 (Dr Neelija- DU)\A1.wiff	1	1	2806	2806	2806	2806	1
	2	RESULTS_SEARCH_2_PARAMETERS_PEAKLIST_rawdatafilename		D:\ESI ATPC\2019\November\05112019 (Dr Neelija- DU)\A1.wiff	1	1	2806	2806
	3	RESULTS_SEARCH_3_PARAMETERS_PEAKLIST_rawdatafilename		D:\ESI ATPC\2019\November\05112019 (Dr Neelija- DU)\A1.wiff	1	2	2798	2795	2798	2795
1 if Rapid, 2 if Thor	4	RESULTS_SEARCH_4_PARAMETERS_PEAKLIST_rawdatafilename		D:\ESI ATPC\2019\November\05112019 (Dr Neelija- DU)\A1.wiff	1	2	2798	2795
2	5	RESULTS_SEARCH_5_PARAMETERS_PEAKLIST_rawdatafilename		D:\ESI ATPC\2019\November\05112019 (Dr Neelija- DU)\A2.wiff	2	3	3071	3071	3071	3071	2
	6	RESULTS_SEARCH_6_PARAMETERS_PEAKLIST_rawdatafilename		D:\ESI ATPC\2019\November\05112019 (Dr Neelija- DU)\A2.wiff	2	3	3071	3071
# Segments	7	RESULTS_SEARCH_7_PARAMETERS_PEAKLIST_rawdatafilename		D:\ESI ATPC\2019\November\05112019 (Dr Neelija- DU)\A2.wiff	2	4	3056	3056	3056	3056
12	8	RESULTS_SEARCH_8_PARAMETERS_PEAKLIST_rawdatafilename		D:\ESI ATPC\2019\November\05112019 (Dr Neelija- DU)\A2.wiff	2	4	3056	3056
(max is 1000 segments)	9	RESULTS_SEARCH_9_PARAMETERS_PEAKLIST_rawdatafilename		D:\ESI ATPC\2019\November\05112019 (Dr Neelija- DU)\A3.wiff	3	5	2870	2870	2870	2870	3
	10	RESULTS_SEARCH_10_PARAMETERS_PEAKLIST_rawdatafilename		D:\ESI ATPC\2019\November\05112019 (Dr Neelija- DU)\A3.wiff	3	5	2870	2870
	11	RESULTS_SEARCH_11_PARAMETERS_PEAKLIST_rawdatafilename		D:\ESI ATPC\2019\November\05112019 (Dr Neelija- DU)\A3.wiff	3	6	2856	2856	2856	2856
	12	RESULTS_SEARCH_12_PARAMETERS_PEAKLIST_rawdatafilename		D:\ESI ATPC\2019\November\05112019 (Dr Neelija- DU)\A3.wiff	3	6	2856	2856

## Sheet: Curated Metadata
Group file metadata term	Metadata Description (of raw extracted item)	Use Partial Match	Term in Stream	Derived (Calculated)	Value	Validation check/comments	Conversion type, if done	Conversion factor		Metadata Category	Metadata Description of Final Metadata Item (converted manually, if applicable)	Value
	Group filename			1						Attributes - General	Group filename	Supplementary File 3.group
RESULTS_SEARCH_1_PARAMETERS_PARAGON_METHOD_SETTINGS_UI_START_TIME	Start date		1		2019-11-07 09:49:36					Attributes - General	Start date	2019-11-07 09:49:36
RESULTS_SEARCH_STAT_search_begin_time_clock	Start time		1		2019-07-11 09:49:36					Attributes - General	Start time	2019-07-11 09:49:36
RESULTS_SEARCH_1_PARAMETERS_PARAGON_METHOD_SETTINGS_UI_USER_NAME	User name		1		Admin-PC\Admin					Attributes - General	User name	Admin-PC\Admin
RESULTS_SEARCH_1_xml:id	Internal search identifier number		1	1						Attributes - General	Internal search identifier number
PARAMETERS_PEAKLIST_original_count				1						Attributes - Input data	Number of spectra in search	17457
PARAMETERS_PEAKLIST_count				1						Attributes - Input data	Number of non-empty spectra in search	17454
PARAMETERS_PEAKLIST_filenumber	Number of input files	1	1	1	3					Attributes - Input data	Number of input files	3
RESULTS_SEARCH_1_PARAMETERS_PARAGON_METHOD_SETTINGS_UI_SAMPLE_TYPE	Sample Type		1		Identification					Parameters - User settings	Sample Type	Identification
RESULTS_SEARCH_1_PARAMETERS_PARAGON_METHOD_SETTINGS_UI_CYS_ALKYLATION	Cysteine Alkylation		1		Iodoacetamide					Parameters - User settings	Cysteine Alkylation	Iodoacetamide
RESULTS_SEARCH_1_PARAMETERS_PARAGON_METHOD_SETTINGS_UI_DIGESTION	Digestion		1		Trypsin					Parameters - User settings	Digestion	Trypsin
RESULTS_SEARCH_1_PARAMETERS_PARAGON_METHOD_SETTINGS_UI_SPECIAL_FACTOR	Special Factors									Parameters - User settings	Special Factors
RESULTS_SEARCH_1_PARAMETERS_PARAGON_METHOD_SETTINGS_UI_INSTRUMENT	Instrument		1		TripleTOF 5600					Parameters - User settings	Instrument	TripleTOF 5600
RESULTS_SEARCH_1_PARAMETERS_PARAGON_METHOD_SETTINGS_UI_SPECIES	Species									Parameters - User settings	Species
RESULTS_SEARCH_1_PARAMETERS_PARAGON_METHOD_SETTINGS_UI_SEARCH_EFFORT	Search Effort		1		Thorough					Parameters - User settings	Search Effort	Thorough
RESULTS_SEARCH_1_PARAMETERS_PARAGON_METHOD_SETTINGS_UI_ID_FOCUS	ID Focus		1		Biological modifications					Parameters - User settings	ID Focus	Biological modifications
RESULTS_SEARCH_1_PARAMETERS_PARAGON_METHOD_SETTINGS_UI_MIN_UNUSED_PROTSCORE	Minimum Unused ProtScore		1		0.0458					Parameters - User settings	Minimum Unused ProtScore	0.0458
RESULTS_SEARCH_1_PARAMETERS_PARAGON_METHOD_SETTINGS_UI_PSPEP	FDR Analysis		1		TRUE		Logical to English			Parameters - User settings	FDR Analysis	Yes
	Quantitation						Logical to English			Parameters - User settings	Quantitation
RESULTS_SEARCH_1_PARAMETERS_QUANT_TYPE_background_correction	Background Correction		1		FALSE		Logical to English			Parameters - User settings	Background Correction	No
RESULTS_SEARCH_1_PARAMETERS_QUANT_TYPE_bias_correction	Bias Correction		1		TRUE		Logical to English			Parameters - User settings	Bias Correction	Yes
	Channel to use as denominator in ratios									Parameters - User settings	Channel to use as denominator in ratios
RESULTS_SEARCH_1_PARAMETERS_chemical_data_edited	Modified Data Dictionary or Parameter Translation		1		FALSE		Logical to English			Parameters - User settings	Modified Data Dictionary or Parameter Translation	No
RESULTS_SEARCH_1_PARAMETERS_FASTA_filename	Database filename		1		C:\AB SCIEX\ProteinPilot Data\SearchDatabases\uniprot-proteome_UP000000438 Picrophilus torridus.fasta					Attributes - Search database	Database filename	C:\AB SCIEX\ProteinPilot Data\SearchDatabases\uniprot-proteome_UP000000438 Picrophilus torridus.fasta
				1						Attributes - Search database	Number of Proteins in Database	1535
RESULTS_SEARCH_STAT_num_proteins	Number of proteins searched		1		3070					Attributes - Search database	Number of proteins searched	3070
				1						Attributes - Search database	Number of Residues in Database	471263
RESULTS_SEARCH_STAT_num_residues	Number of residues searched		1		942526					Attributes - Search database	Number of residues searched	942526
RESULTS_SEARCH_STAT_computer_memory	RAM (MB)		1		65035					Attributes - Hardware	RAM (MB)	65035
RESULTS_SEARCH_STAT_computer_name	Computer name		1		ADMIN-PC					Attributes - Hardware	Computer name	ADMIN-PC
RESULTS_SEARCH_STAT_number_cores	Number of cores in computer		1		24					Attributes - Hardware	Number of cores in computer	24
RESULTS_SEARCH_STAT_number_processors	Number of threads (double cores if hyperthreading on)		1		48					Attributes - Hardware	Number of threads (double cores if hyperthreading on)	48
RESULTS_SEARCH_STAT_number_licensed_tasks	Number of cores licensed to use		1		8					Attributes - Software environment	Number of cores licensed to use	8
RESULTS_SEARCH_STAT_os	Operating system		1		Windows 7 Professional Service Pack 1 (6.1.7601)					Attributes - Software environment	Operating system	Windows 7 Professional Service Pack 1 (6.1.7601)
RESULTS_SEARCH_1_PARAMETERS_VERSION	ProteinPilot Software Version		1		5.0.1.0, 4895					Attributes - Software environment	ProteinPilot Software Version	5.0.1.0, 4895
RESULTS_SEARCH_1_PARAMETERS_PARAGON_VERSION	Paragon Algorithm Version		1		5.0.1.0, 4874					Attributes - Software environment	Paragon Algorithm Version	5.0.1.0, 4874
RESULTS_SEARCH_1_PARAMETERS_APPLICATION	Application name		1		ProteinPilot(tm) Software					Attributes - Software environment	Application name	ProteinPilot(tm) Software
RESULTS_GROUPRESULTSUMMARY_1_confidence	Confidence of first row in summary statistics ID statistics		1		0.99		Fraction to %	100		Statistics - Protein Summary Table	Percent Confidence of first row in Summary Statistics ID Statistics	99
RESULTS_GROUPRESULTSUMMARY_1_distinctpeptides	Distinct peptides associated with 99% confidence proteins		1		681					Statistics - Protein Summary Table	Distinct peptides associated with 99% confidence proteins	681
RESULTS_GROUPRESULTSUMMARY_1_proteinsbeforegroupping	Proteins before grouping (99% confidence)		1		60					Statistics - Protein Summary Table	Proteins before grouping (99% confidence)	60
RESULTS_GROUPRESULTSUMMARY_1_proteinsidentified	Proteins detected (99% confidence)		1		58					Statistics - Protein Summary Table	Proteins detected (99% confidence)	58
RESULTS_GROUPRESULTSUMMARY_1_spectraidentified	Spectra associated with 99% confidence proteins		1		5343					Statistics - Protein Summary Table	Spectra associated with 99% confidence proteins	5343
RESULTS_GROUPRESULTSUMMARY_2_confidence	Confidence of second row in Summary Statistics ID statistics		1		0.95		Fraction to %	100		Statistics - Protein Summary Table	Percent Confidence of first row in Summary Statistics ID Statistics	95
RESULTS_GROUPRESULTSUMMARY_2_distinctpeptides	Distinct peptides associated with 95% confidence proteins		1		709					Statistics - Protein Summary Table	Distinct peptides associated with 95% confidence proteins	709
RESULTS_GROUPRESULTSUMMARY_2_proteinsbeforegroupping	Proteins before grouping (95% confidence)		1		82					Statistics - Protein Summary Table	Proteins before grouping (95% confidence)	82
RESULTS_GROUPRESULTSUMMARY_2_proteinsidentified	Proteins detected (95% confidence)		1		79					Statistics - Protein Summary Table	Proteins detected (95% confidence)	79
RESULTS_GROUPRESULTSUMMARY_2_spectraidentified	Spectra associated with 95% confidence proteins		1		5531					Statistics - Protein Summary Table	Spectra associated with 95% confidence proteins	5531
RESULTS_GROUPRESULTSUMMARY_3_confidence	Confidence of third row in summary statistics ID statistics		1		0.66		Fraction to %	100		Statistics - Protein Summary Table	Percent Confidence of first row in Summary Statistics ID Statistics	66
RESULTS_GROUPRESULTSUMMARY_3_distinctpeptides	Distinct peptides associated with 66% confidence proteins		1		722					Statistics - Protein Summary Table	Distinct peptides associated with 66% confidence proteins	722
RESULTS_GROUPRESULTSUMMARY_3_proteinsbeforegroupping	Proteins before grouping (66% confidence)		1		86					Statistics - Protein Summary Table	Proteins before grouping (66% confidence)	86
RESULTS_GROUPRESULTSUMMARY_3_proteinsidentified	Proteins detected (66% confidence)		1		84					Statistics - Protein Summary Table	Proteins detected (66% confidence)	84
RESULTS_GROUPRESULTSUMMARY_3_spectraidentified	Spectra associated with 66% confidence proteins		1		5570					Statistics - Protein Summary Table	Spectra associated with 66% confidence proteins	5570
RESULTS_GROUPRESULTSUMMARY_4_confidence	Confidence of fourth row in Summary Statistics ID statistics		1		0.100088		Fraction to %	100		Statistics - Protein Summary Table	Percent Confidence of first row in Summary Statistics ID Statistics	10.0088
RESULTS_GROUPRESULTSUMMARY_4_distinctpeptides	Distinct peptides associated with 10% confidence proteins		1		735					Statistics - Protein Summary Table	Distinct peptides associated with 10% confidence proteins	735
RESULTS_GROUPRESULTSUMMARY_4_proteinsbeforegroupping	Proteins before grouping (10% confidence)		1		105					Statistics - Protein Summary Table	Proteins before grouping (10% confidence)	105
RESULTS_GROUPRESULTSUMMARY_4_proteinsidentified	Proteins detected (10% confidence)		1		97					Statistics - Protein Summary Table	Proteins detected (10% confidence)	97
RESULTS_GROUPRESULTSUMMARY_4_spectraidentified	Spectra associated with 10% confidence proteins		1		5647					Statistics - Protein Summary Table	Spectra associated with 10% confidence proteins	5647
PARAMETERS_PEAKLIST_partnumber	Number of segments the input data are broken into	1	1	1	6					Parameters - Search Dimension Factors	Number of segments the input data are broken into	6
				1						Parameters - Search Dimension Factors	Number of searches per segment (2 for Thorough, 1 for Rapid)	2
				1						Parameters - Search Dimension Factors	Number of apparent sub-searches in group file	12
RESULTS_SEARCH_1_PARAMETERS_do_reverse_search	Do reversed search		1		TRUE					Parameters - Search Dimension Factors	Do reversed search	TRUE
RESULTS_SEARCH_1_PARAMETERS_QUANT_TYPE_separate_searches	Do separate searches for each plex in MS1 quantitation		1		FALSE					Parameters - Search Dimension Factors	Do separate searches for each plex in MS1 quantitation	FALSE
RESULTS_SEARCH_1_PARAMETERS_maxresults	Maximum number of hypotheses to keep per spectrum		1		15					Parameters - Search Dimension Factors	Maximum number of hypotheses to keep per spectrum	15
RESULTS_SEARCH_1_PARAMETERS_MSTOLERANCE_type	MS1 initial mass error tolerance type		1		dalton					Parameters - Identification - Mass accuracy	MS1 initial mass error tolerance type	dalton
RESULTS_SEARCH_1_PARAMETERS_MSTOLERANCE_value	MS1 initial mass error tolerance value		1		0.05					Parameters - Identification - Mass accuracy	MS1 initial mass error tolerance value	0.05
RESULTS_SEARCH_1_PARAMETERS_MSMSTOLERANCE_type	MS2 initial mass error tolerance type		1		dalton					Parameters - Identification - Mass accuracy	MS2 initial mass error tolerance type	dalton
RESULTS_SEARCH_1_PARAMETERS_MSMSTOLERANCE_value	MS2 initial mass error tolerance value		1		0.1					Parameters - Identification - Mass accuracy	MS2 initial mass error tolerance value	0.1
RESULTS_SEARCH_1_PARAMETERS_MS_STANDARD_DEVIATION_type	MS1 final mass error standard deviation type		1		dalton					Parameters - Identification - Mass accuracy	MS1 final mass error standard deviation type	dalton
RESULTS_SEARCH_1_PARAMETERS_MS_STANDARD_DEVIATION_value	MS1 final mass error standard deviation value		1		0.0011					Parameters - Identification - Mass accuracy	MS1 final mass error standard deviation value	0.0011
RESULTS_SEARCH_1_PARAMETERS_MSMS_STANDARD_DEVIATION_type	MS2 final mass error standard deviation type		1		dalton					Parameters - Identification - Mass accuracy	MS2 final mass error standard deviation type	dalton
RESULTS_SEARCH_1_PARAMETERS_MSMS_STANDARD_DEVIATION_value	MS2 final mass error standard deviation value		1		0.01					Parameters - Identification - Mass accuracy	MS2 final mass error standard deviation value	0.01
RESULTS_SEARCH_1_PARAMETERS_do_multiprecursor_search	Use multi-precursor search function		1		TRUE					Parameters - Identification - Multi-precursor search	Use multi-precursor search function	TRUE
RESULTS_SEARCH_1_PARAMETERS_MAX_PRECURSORS_FRAGLET	Maximum number of different precursor masses to try to match to in the Fraglet stage when doing multi-precursor search		1		5					Parameters - Identification - Multi-precursor search	Maximum number of different precursor masses to try to match to in the Fraglet stage when doing multi-precursor search	5
RESULTS_SEARCH_1_PARAMETERS_PRECURSORS_DR_FRAGLET	Maximum dynamic range gap of secondary precursors vs primary precursor in the Fraglet stage when doing multi-precursor search		1		10					Parameters - Identification - Multi-precursor search	Maximum dynamic range gap of secondary precursors vs primary precursor in the Fraglet stage when doing multi-precursor search	10
RESULTS_SEARCH_1_PARAMETERS_MAX_PRECURSORS_TAGLET	Maximum number of different precursor masses to try to match to in the Taglet stage when doing multi-precursor search		1		1					Parameters - Identification - Multi-precursor search	Maximum number of different precursor masses to try to match to in the Taglet stage when doing multi-precursor search	1
RESULTS_SEARCH_1_PARAMETERS_PRECURSORS_DR_TAGLET	Maximum dynamic range gap of secondary precursors vs primary precursor in the Taglet stage when doing multi-precursor search		1		3					Parameters - Identification - Multi-precursor search	Maximum dynamic range gap of secondary precursors vs primary precursor in the Taglet stage when doing multi-precursor search	3
RESULTS_SEARCH_1_PARAMETERS_DEFAULT_CHARGE_STATE_1_charge	First charge state to consider when precursor z is not determined		1		2					Parameters - Identification - Charge ambiguity	First charge state to consider when precursor z is not determined	2
RESULTS_SEARCH_1_PARAMETERS_DEFAULT_CHARGE_STATE_1_probability	Probability of first charge state to consider when precursor z is not determined		1		1					Parameters - Identification - Charge ambiguity	Probability of first charge state to consider when precursor z is not determined	1
RESULTS_SEARCH_1_PARAMETERS_DEFAULT_CHARGE_STATE_2_charge	Second charge state to consider when precursor z is not determined		1		3					Parameters - Identification - Charge ambiguity	Second charge state to consider when precursor z is not determined	3
RESULTS_SEARCH_1_PARAMETERS_DEFAULT_CHARGE_STATE_2_probability	Probability of second charge state to consider when precursor z is not determined		1		1					Parameters - Identification - Charge ambiguity	Probability of second charge state to consider when precursor z is not determined	1
RESULTS_SEARCH_1_PARAMETERS_DEFAULT_CHARGE_STATE_3_charge	Third charge state to consider when precursor z is not determined		1		4					Parameters - Identification - Charge ambiguity	Third charge state to consider when precursor z is not determined	4
RESULTS_SEARCH_1_PARAMETERS_DEFAULT_CHARGE_STATE_3_probability	Probability of third charge state to consider when precursor z is not determined		1		1					Parameters - Identification - Charge ambiguity	Probability of third charge state to consider when precursor z is not determined	1
RESULTS_SEARCH_1_PARAMETERS_DEFAULT_CHARGE_STATE_4_charge	Fourth charge state to consider when precursor z is not determined									Parameters - Identification - Charge ambiguity	Fourth charge state to consider when precursor z is not determined
RESULTS_SEARCH_1_PARAMETERS_DEFAULT_CHARGE_STATE_4_probability	Probability of fourth charge state to consider when precursor z is not determined									Parameters - Identification - Charge ambiguity	Probability of fourth charge state to consider when precursor z is not determined
RESULTS_SEARCH_1_PARAMETERS_PROGROUP_bayesconfidencecalclulation	Use Bayesian protein confidence calculation		1		TRUE					Parameters - Protein Grouping	Use Bayesian protein confidence calculation	TRUE
RESULTS_SEARCH_1_PARAMETERS_PROGROUP_calibrateconfidence	Use peptide FDR analysis to recalibrate peptide confidences		1		TRUE					Parameters - Protein Grouping	Use peptide FDR analysis to recalibrate peptide confidences	TRUE
RESULTS_SEARCH_1_PARAMETERS_PROGROUP_focusingintersection	In mid-Pro Group, minimum Intersection ProtScore to be in Same Group		1		4					Parameters - Protein Grouping	In mid-Pro Group, minimum Intersection ProtScore to be in Same Group	4
RESULTS_SEARCH_1_PARAMETERS_PROGROUP_focusingminunusedprotscore	In mid-Pro Group, minimum Unused ProtScore to keep a Group		1		0.1					Parameters - Protein Grouping	In mid-Pro Group, minimum Unused ProtScore to keep a Group	0.1
RESULTS_SEARCH_1_PARAMETERS_PROGROUP_focusingsubsetcutoff	In mid-Pro Group, keep competitor proteins with ProtScore units from winner		1		6					Parameters - Protein Grouping	In mid-Pro Group, keep competitor proteins with ProtScore units from winner	6
RESULTS_SEARCH_1_PARAMETERS_PROGROUP_intersection	In final Pro Group, minimum Intersection ProtScore to be in same group		1		1.3					Parameters - Protein Grouping	In final Pro Group, minimum Intersection ProtScore to be in same group	1.3
RESULTS_SEARCH_1_PARAMETERS_PROGROUP_minunusedprotscore	In final Pro Group, minimum Unused ProtScore to keep a group		1		0.0458					Parameters - Protein Grouping	In final Pro Group, minimum Unused ProtScore to keep a group	0.0458
RESULTS_SEARCH_1_PARAMETERS_PROGROUP_subsetcutoff	In final Pro Group, keep competitor proteins with ProtScore units from winner		1		2					Parameters - Protein Grouping	In final Pro Group, keep competitor proteins with ProtScore units from winner	2
RESULTS_SEARCH_1_PARAMETERS_QUANT_TYPE_background_correction	Do isobaric quant background correction algorithm		1		FALSE					Parameters - Quantitation - processing	Do isobaric quant background correction algorithm	FALSE
RESULTS_SEARCH_1_PARAMETERS_QUANT_TYPE_bias_correction	Normalize the central tendency of protein ratios to be unity		1		TRUE					Parameters - Quantitation - processing	Normalize the central tendency of protein ratios to be unity	TRUE
RESULTS_SEARCH_1_PARAMETERS_QUANT_TYPE_median_statistic	Compute protein-level ratios from the median of peptide ratios		1		TRUE					Parameters - Quantitation - processing	Compute protein-level ratios from the median of peptide ratios	TRUE
RESULTS_SEARCH_1_PARAMETERS_QUANT_TYPE_quant_threshold	Quant threshold setting no longer used		1		-1					Parameters - Quantitation - processing	Quant threshold setting no longer used	-1
RESULTS_SEARCH_1_PARAMETERS_QUANT_TYPE_quant_threshold_sn	Use measures for quantitation if signal to noise is greater than		1		9					Parameters - Quantitation - processing	Use measures for quantitation if signal to noise is greater than	9
RESULTS_SEARCH_1_PARAMETERS_max_quant_labels	Maximum number of labels allowed on a peptide for it to be used for quantitation		1		35					Parameters - Quantitation - curation	Maximum number of labels allowed on a peptide for it to be used for quantitation	35
RESULTS_SEARCH_1_PARAMETERS_QUANT_TYPE_keep_extreme_peptides_over_fraction	Include extreme ratios in the protein ratio calculation if the fraction of peptides from a protein having extreme ratios is greater than		1		0					Parameters - Quantitation - curation	Include extreme ratios in the protein ratio calculation if the fraction of peptides from a protein having extreme ratios is greater than	0
RESULTS_SEARCH_1_PARAMETERS_QUANT_TYPE_low_confidence_check	Exclude quantitation data if identification confidence does not pass a threshold value		1		TRUE					Parameters - Quantitation - curation	Exclude quantitation data if identification confidence does not pass a threshold value	TRUE
RESULTS_SEARCH_1_PARAMETERS_QUANT_TYPE_low_intensity_check	Exclude quantitation data if a minimum intensity is not passed		1		TRUE					Parameters - Quantitation - curation	Exclude quantitation data if a minimum intensity is not passed	TRUE
RESULTS_SEARCH_1_PARAMETERS_QUANT_TYPE_mod_check	Exclude quantitation data based on discordant peptide logic		1		TRUE					Parameters - Quantitation - curation	Exclude quantitation data based on discordant peptide logic	TRUE
RESULTS_SEARCH_1_PARAMETERS_QUANT_TYPE_shared_msms_check	Exclude quantitation data using sharing logic		1		TRUE					Parameters - Quantitation - curation	Exclude quantitation data using sharing logic	TRUE
RESULTS_SEARCH_1_PARAMETERS_PROGROUP_unusedprotscorethresholdforexcludingothersfromquant	Minimum protein confidence to consider a protein confident and capable of excluding spectra as shared		1		1.3					Parameters - Quantitation - curation	Minimum protein confidence to consider a protein confident and capable of excluding spectra as shared	1.3
RESULTS_SEARCH_1_PARAMETERS_PROGROUP_confidencepercentthresholdforexcludingothersfromquant	Minimum peptide percent confidence from a confident protein to consider a spectrum shared		1		15					Parameters - Quantitation - curation	Minimum peptide percent confidence from a confident protein to consider a spectrum shared	15
RESULTS_SEARCH_1_PARAMETERS_PROGROUP_confidencepercentthresholdforincludingselfinquant	Minimum peptide confidence to be used for quantitation		1		15					Parameters - Quantitation - curation	Minimum peptide confidence to be used for quantitation	15
RESULTS_SEARCH_1_PARAMETERS_PROGROUP_autodiscordantpeptidethreshold	Consider a peptide discordant if joint feature probability less than		1		0.3					Parameters - Quantitation - curation	Consider a peptide discordant if joint feature probability less than	0.3
RESULTS_SEARCH_1_PARAMETERS_PROGROUP_compresspeptides	Show results only for distinct peptides, suppressing redundancy		1		FALSE					Parameters - Non-functional	Show results only for distinct peptides, suppressing redundancy	FALSE
RESULTS_SEARCH_1_PARAMETERS_PROGROUP_donotstoremspeaklists	Do not store MS1 level data		1		FALSE					Parameters - Non-functional	Do not store MS1 level data	FALSE
RESULTS_SEARCH_STAT_search_begin_time_clock	Start time - Search		1		2019-07-11 09:49:36					Statistics - Processing Times - Start&Stop Clock Times	Start time - Search	2019-07-11 09:49:36
RESULTS_SEARCH_STAT_search_end_time_clock	End time - Search		1		2019-07-11 10:29:26					Statistics - Processing Times - Start&Stop Clock Times	End time - Search	2019-07-11 10:29:26
RESULTS_SEARCH_STAT_stage_searching_begin_time_clock	Start time - Identification algorithm stages		1		2019-07-11 10:25:45					Statistics - Processing Times - Start&Stop Clock Times	Start time - Identification algorithm stages	2019-07-11 10:25:45
RESULTS_SEARCH_STAT_stage_searching_end_time_clock	End time - Identification algorithm stages		1		2019-07-11 10:29:12					Statistics - Processing Times - Start&Stop Clock Times	End time - Identification algorithm stages	2019-07-11 10:29:12
RESULTS_SEARCH_STAT_stage_signal_processing_begin_time_clock	Start time - Signal processing stage		1		2019-07-11 09:49:36					Statistics - Processing Times - Start&Stop Clock Times	Start time - Signal processing stage	2019-07-11 09:49:36
RESULTS_SEARCH_STAT_stage_signal_processing_end_time_clock	End time - Signal processing stage		1		2019-07-11 10:25:45					Statistics - Processing Times - Start&Stop Clock Times	End time - Signal processing stage	2019-07-11 10:25:45
RESULTS_SEARCH_STAT_stage_waiting_begin_time_clock	Start time - Waiting stage		1		2019-07-11 10:25:45					Statistics - Processing Times - Start&Stop Clock Times	Start time - Waiting stage	2019-07-11 10:25:45
RESULTS_SEARCH_STAT_stage_waiting_end_time_clock	End time - Waiting stage		1		2019-07-11 10:25:45					Statistics - Processing Times - Start&Stop Clock Times	End time - Waiting stage	2019-07-11 10:25:45
RESULTS_SEARCH_STAT_task_fraglet_exe_begin_time_clock	Start time - Fraglet Algorithm search stage		1		2019-07-11 10:25:47					Statistics - Processing Times - Start&Stop Clock Times	Start time - Fraglet Algorithm search stage	2019-07-11 10:25:47
RESULTS_SEARCH_STAT_task_fraglet_exe_end_time_clock	End time - Fraglet Algorithm search stage		1		2019-07-11 10:25:51					Statistics - Processing Times - Start&Stop Clock Times	End time - Fraglet Algorithm search stage	2019-07-11 10:25:51
RESULTS_SEARCH_STAT_task_focusing_begin_time_clock	Start time - Mid-Pro Group Algorithm stage		1		2019-07-11 10:25:51					Statistics - Processing Times - Start&Stop Clock Times	Start time - Mid-Pro Group Algorithm stage	2019-07-11 10:25:51
RESULTS_SEARCH_STAT_task_focusing_end_time_clock	End time - Mid-Pro Group Algorithm stage		1		2019-07-11 10:26:12					Statistics - Processing Times - Start&Stop Clock Times	End time - Mid-Pro Group Algorithm stage	2019-07-11 10:26:12
RESULTS_SEARCH_STAT_task_taglet_exe_begin_time_clock	Start time - Taglet Algorithm search stage		1		2019-07-11 10:26:12					Statistics - Processing Times - Start&Stop Clock Times	Start time - Taglet Algorithm search stage	2019-07-11 10:26:12
RESULTS_SEARCH_STAT_task_taglet_exe_end_time_clock	End time - Taglet Algorithm search stage		1		2019-07-11 10:28:17					Statistics - Processing Times - Start&Stop Clock Times	End time - Taglet Algorithm search stage	2019-07-11 10:28:17
RESULTS_SEARCH_STAT_task_progroup_begin_time_clock	Start time - Final Pro Group Algorithm stage		1		2019-07-11 10:28:17					Statistics - Processing Times - Start&Stop Clock Times	Start time - Final Pro Group Algorithm stage	2019-07-11 10:28:17
RESULTS_SEARCH_STAT_task_progroup_end_time_clock	End time - Final Pro Group Algorithm stage		1		2019-07-11 10:29:12					Statistics - Processing Times - Start&Stop Clock Times	End time - Final Pro Group Algorithm stage	2019-07-11 10:29:12
RESULTS_SEARCH_STAT_stage_fdr_begin_time_clock	Start time - FDR analysis stage		1		2019-07-11 10:29:13					Statistics - Processing Times - Start&Stop Clock Times	Start time - FDR analysis stage	2019-07-11 10:29:13
RESULTS_SEARCH_STAT_stage_fdr_end_time_clock	End time - FDR analysis stage		1		2019-07-11 10:29:26					Statistics - Processing Times - Start&Stop Clock Times	End time - FDR analysis stage	2019-07-11 10:29:26
RESULTS_SEARCH_STAT_search_time_duration	Clock Time Duration for Full Search (ms)		1		2389749		msec to min	1.66667e-05		Statistics - Processing Times - Duration in Real Clock Times	Clock time duration - Full search (min)	39.8291
RESULTS_SEARCH_STAT_stage_searching_time_duration	Clock Time Duration for Identification Algorithm Stages (ms)		1		207004		msec to min	1.66667e-05		Statistics - Processing Times - Duration in Real Clock Times	Clock time duration - Identification algorithm stages (min)	3.45007
RESULTS_SEARCH_STAT_stage_signal_processing_time_duration	Clock Time Duration for Waiting Stage (ms)		1		2168569		msec to min	1.66667e-05		Statistics - Processing Times - Duration in Real Clock Times	Clock time duration - Signal processing stage (min)	36.1428
RESULTS_SEARCH_STAT_stage_waiting_time_duration	Clock Time Duration for Signal Processing Stage (ms)		1		471		msec to min	1.66667e-05		Statistics - Processing Times - Duration in Real Clock Times	Clock time duration - Waiting stage (min)	0.00785
RESULTS_SEARCH_STAT_task_fraglet_exe_time_duration	Clock Time Duration for Fraglet Algorithm Stage (ms)		1		4619		msec to min	1.66667e-05		Statistics - Processing Times - Duration in Real Clock Times	Clock time duration - Fraglet Algorithm stage (min)	0.0769833
RESULTS_SEARCH_STAT_task_focusing_time_duration	Clock Time Duration for Mid-Pro Group Algorithm Stage (ms)		1		21158		msec to min	1.66667e-05		Statistics - Processing Times - Duration in Real Clock Times	Clock time duration - Mid-Pro Group Algorithm stage (min)	0.352633
RESULTS_SEARCH_STAT_task_taglet_exe_time_duration	Clock Time Duration for Taglet Algorithm Stage (ms)		1		124961		msec to min	1.66667e-05		Statistics - Processing Times - Duration in Real Clock Times	Clock time duration - Taglet Algorithm stage (min)	2.08268
RESULTS_SEARCH_STAT_task_progroup_time_duration	Clock Time Duration for Pro Group Algorithm Stage (ms)		1		54843		msec to min	1.66667e-05		Statistics - Processing Times - Duration in Real Clock Times	Clock time duration - Pro Group Algorithm stage (min)	0.91405
RESULTS_SEARCH_STAT_stage_fdr_time_duration	Clock Time Duration for FDR Analysis (ms)		1		13229		msec to min	1.66667e-05		Statistics - Processing Times - Duration in Real Clock Times	Clock time duration - FDR Analysis (min)	0.220483
				1						Statistics - Processing Times - Duration in Real Clock Times	Clock time not accounted for in measured stages	0.03165
	CPU Time Duration for Signal Processing Stage (ms)						msec to min	1.66667e-05		Statistics - Processing Times - Duration in CPU Time	CPU time duration - Signal Processing stage (min)
RESULTS_SEARCH_STAT_task_fraglet_exe_time_cpu	CPU Time Duration for Fraglet Algorithm Stage (ms)		1		24445		msec to min	1.66667e-05		Statistics - Processing Times - Duration in CPU Time	CPU time duration - Fraglet Algorithm stage (min)	0.407417
RESULTS_SEARCH_STAT_task_focusing_time_cpu	CPU Time Duration for Mid-Pro Group Algorithm Stage (ms)		1		81557		msec to min	1.66667e-05		Statistics - Processing Times - Duration in CPU Time	CPU time duration - Mid-Pro Group Algorithm stage (min)	1.35928
RESULTS_SEARCH_STAT_task_taglet_exe_time_cpu	CPU Time Duration for Taglet Algorithm Stage (ms)		1		658792		msec to min	1.66667e-05		Statistics - Processing Times - Duration in CPU Time	CPU time duration - Taglet Algorithm stage (min)	10.9799
RESULTS_SEARCH_STAT_task_progroup_time_cpu	CPU Time Duration for Pro Group Algorithm Stage (ms)		1		55037		msec to min	1.66667e-05		Statistics - Processing Times - Duration in CPU Time	CPU time duration - Pro Group Algorithm stage (min)	0.917283
				1						Statistics - Processing Times - Percent by Stage	Percent of clock time - Identification Algorithm stages	0.0866216
				1						Statistics - Processing Times - Percent by Stage	Percent of clock time - Signal Processing stage	0.907446
				1						Statistics - Processing Times - Percent by Stage	Percent of clock time - Waiting stage	0.000197092
				1						Statistics - Processing Times - Percent by Stage	Percent of clock time - Fraglet Algorithm stage	0.00193284
				1						Statistics - Processing Times - Percent by Stage	Percent of clock time - Mid-Pro Group Algorithm stage	0.00885365
				1						Statistics - Processing Times - Percent by Stage	Percent of clock time - Taglet Algorithm stage	0.0522904
				1						Statistics - Processing Times - Percent by Stage	Percent of clock time - Pro Group Algorithm stage	0.0229493
				1						Statistics - Processing Times - Percent by Stage	Percent of clock time - FDR Analysis	0.00553573
				1						Statistics - Processing Rate - Clock (Sec/Spectrum)	Clock time rate (sec/spect) - Full Search	0.136893
				1						Statistics - Processing Rate - Clock (Sec/Spectrum)	Clock time rate (sec/spect) - Identification Algorithm stages	0.0118579
				1						Statistics - Processing Rate - Clock (Sec/Spectrum)	Clock time rate (sec/spect) - Signal processing stage	0.124223
				1						Statistics - Processing Rate - Clock (Sec/Spectrum)	Clock time rate (sec/spect) - Waiting stage	2.69806e-05
				1						Statistics - Processing Rate - Clock (Sec/Spectrum)	Clock time rate (sec/spect) - Fraglet Algorithm stage	0.000264593
				1						Statistics - Processing Rate - Clock (Sec/Spectrum)	Clock time rate (sec/spect) - Mid-Pro Group Algorithm stage	0.00121201
				1						Statistics - Processing Rate - Clock (Sec/Spectrum)	Clock time rate (sec/spect) - Taglet Algorithm stage	0.00715822
				1						Statistics - Processing Rate - Clock (Sec/Spectrum)	Clock time rate (sec/spect) - Pro Group Algorithm stage	0.00314161
				1						Statistics - Processing Rate - Clock (Sec/Spectrum)	Clock time rate (sec/spect) - FDR Analysis	0.000757805
				1						Statistics - Processing Rate - CPU (Sec/Spectrum)	CPU time rate (sec/spect) - Signal processing stage
				1						Statistics - Processing Rate - CPU (Sec/Spectrum)	CPU time rate (sec/spect) - Fraglet Algorithm stage	0.0014003
				1						Statistics - Processing Rate - CPU (Sec/Spectrum)	CPU time rate (sec/spect) - Mid-Pro Group Algorithm stage	0.00467188
				1						Statistics - Processing Rate - CPU (Sec/Spectrum)	CPU time rate (sec/spect) - Taglet Algorithm stage	0.037738
				1						Statistics - Processing Rate - CPU (Sec/Spectrum)	CPU time rate (sec/spect) - Pro Group Algorithm stage	0.00315272
				1						Statistics - Processing Rate - Clock (Sec/Spectrum/DB Protein)	Clock time rate (sec/spect/DB protein) - Full search	4.45907e-05
				1						Statistics - Processing Rate - Clock (Sec/Spectrum/DB Protein)	Clock time rate (sec/spect/DB protein) - Identification algorithm stages	3.86252e-06
				1						Statistics - Processing Rate - Clock (Sec/Spectrum/DB Protein)	Clock time rate (sec/spect/DB protein) - Signal processing stage	4.04637e-05
				1						Statistics - Processing Rate - Clock (Sec/Spectrum/DB Protein)	Clock time rate (sec/spect/DB protein) - Waiting stage	8.78846e-09
				1						Statistics - Processing Rate - Clock (Sec/Spectrum/DB Protein)	Clock time rate (sec/spect/DB protein) - Fraglet Algorithm stage	8.61866e-08
				1						Statistics - Processing Rate - Clock (Sec/Spectrum/DB Protein)	Clock time rate (sec/spect/DB protein) - Mid-Pro Group Algorithm stage	3.9479e-07
				1						Statistics - Processing Rate - Clock (Sec/Spectrum/DB Protein)	Clock time rate (sec/spect/DB protein) - Taglet Algorithm stage	2.33167e-06
				1						Statistics - Processing Rate - Clock (Sec/Spectrum/DB Protein)	Clock time rate (sec/spect/DB protein) - Pro Group Algorithm stage	1.02332e-06
				1						Statistics - Processing Rate - Clock (Sec/Spectrum/DB Protein)	Clock time rate (sec/spect/DB protein) - FDR Analysis	2.46842e-07
				1						Statistics - Processing Rate - CPU (Sec/Spectrum/DB Protein)	CPU time rate (sec/spect/DB protein) - Signal processing stage
				1						Statistics - Processing Rate - CPU (Sec/Spectrum/DB Protein)	CPU time rate (sec/spect/DB protein) - Fraglet Algorithm stage	4.56123e-07
				1						Statistics - Processing Rate - CPU (Sec/Spectrum/DB Protein)	CPU time rate (sec/spect/DB protein) - Mid-Pro Group Algorithm stage	1.52178e-06
				1						Statistics - Processing Rate - CPU (Sec/Spectrum/DB Protein)	CPU time rate (sec/spect/DB protein) - Taglet Algorithm stage	1.22925e-05
				1						Statistics - Processing Rate - CPU (Sec/Spectrum/DB Protein)	CPU time rate (sec/spect/DB protein) - Pro Group Algorithm stage	1.02694e-06
				1						Statistics - Extent of Distribution - Fundamental	Distribution factor - CPU vs. clock time - Signal processing stage
				1						Statistics - Extent of Distribution - Fundamental	Distribution factor - CPU vs. clock time - Fraglet Algorithm stage	5.29227
				1						Statistics - Extent of Distribution - Fundamental	Distribution factor - CPU vs. clock time - Mid-Pro Group Algorithm stage	3.85466
				1						Statistics - Extent of Distribution - Fundamental	Distribution factor - CPU vs. clock time - Taglet Algorithm stage	5.27198
				1						Statistics - Extent of Distribution - Fundamental	Distribution factor - CPU vs. clock time - Pro Group Algorithm stage	1.00354
				1						Statistics - Extent of Distribution - vs Segments	Ratio of distribution factor to number of search segments - Signal processing stage
				1						Statistics - Extent of Distribution - vs Segments	Ratio of distribution factor to number of search segments - Fraglet Algorithm stage	0.882045
				1						Statistics - Extent of Distribution - vs Segments	Ratio of distribution factor to number of search segments - Mid-Pro Group Algorithm stage	0.642444
				1						Statistics - Extent of Distribution - vs Segments	Ratio of distribution factor to number of search segments - Taglet Algorithm stage	0.878663
				1						Statistics - Extent of Distribution - vs Segments	Ratio of distribution factor to number of search segments - Pro Group Algorithm stage	0.167256
				1						Statistics - Extent of Distribution - vs Licensed Cores	Ratio of distribution factor to number of licensed cores - Signal processing stage
				1						Statistics - Extent of Distribution - vs Licensed Cores	Ratio of distribution factor to number of licensed cores - Fraglet Algorithm stage	0.661534
				1						Statistics - Extent of Distribution - vs Licensed Cores	Ratio of distribution factor to number of licensed cores - Mid-Pro Group Algorithm stage	0.481833
				1						Statistics - Extent of Distribution - vs Licensed Cores	Ratio of distribution factor to number of licensed cores - Taglet Algorithm stage	0.658998
				1						Statistics - Extent of Distribution - vs Licensed Cores	Ratio of distribution factor to number of licensed cores - Pro Group Algorithm stage	0.125442
PARAMETERS_PEAKLIST_original_count	Average number of spectra per segment	1	1	1	2909.5					Statistics - Search Segmentation	Average number of spectra per segment	2909.5
PARAMETERS_PEAKLIST_original_count	Standard deviation of number of spectra per segment	1	1	1	116.862					Statistics - Search Segmentation	Standard deviation of number of spectra per segment	116.862
PARAMETERS_PEAKLIST_original_count	Maximum number of spectra per segment	1	1	1	3071					Statistics - Search Segmentation	Maximum number of spectra per segment	3071
PARAMETERS_PEAKLIST_original_count	Minimum number of spectra per segment	1	1	1	2798					Statistics - Search Segmentation	Minimum number of spectra per segment	2798
										Attributes - Input data filenames	Filename of Input File 1	D:\ESI ATPC\2019\November\05112019 (Dr Neelija- DU)\A1.wiff
										Attributes - Input data filenames	Filename of Input File 2	D:\ESI ATPC\2019\November\05112019 (Dr Neelija- DU)\A2.wiff
										Attributes - Input data filenames	Filename of Input File 3	D:\ESI ATPC\2019\November\05112019 (Dr Neelija- DU)\A3.wiff
										Attributes - Input data filenames	Filename of Input File 4
										Attributes - Input data filenames	Filename of Input File 5
										Attributes - Input data filenames	Filename of Input File 6
										Attributes - Input data filenames	Filename of Input File 7
										Attributes - Input data filenames	Filename of Input File 8
										Attributes - Input data filenames	Filename of Input File 9
										Attributes - Input data filenames	Filename of Input File 10
										Attributes - Input data filenames	Filename of Input File 11
										Attributes - Input data filenames	Filename of Input File 12
										Attributes - Input data filenames	Filename of Input File 13
										Attributes - Input data filenames	Filename of Input File 14
										Attributes - Input data filenames	Filename of Input File 15
										Attributes - Input data filenames	Filename of Input File 16
										Attributes - Input data filenames	Filename of Input File 17
										Attributes - Input data filenames	Filename of Input File 18
										Attributes - Input data filenames	Filename of Input File 19
										Attributes - Input data filenames	Filename of Input File 20
										Attributes - Input data filenames	Filename of Input File 21
										Attributes - Input data filenames	Filename of Input File 22
										Attributes - Input data filenames	Filename of Input File 23
										Attributes - Input data filenames	Filename of Input File 24
										Attributes - Input data filenames	Filename of Input File 25
										Attributes - Input data filenames	Filename of Input File 26
										Attributes - Input data filenames	Filename of Input File 27
										Attributes - Input data filenames	Filename of Input File 28
										Attributes - Input data filenames	Filename of Input File 29
										Attributes - Input data filenames	Filename of Input File 30
										Attributes - Input data filenames	Filename of Input File 31
										Attributes - Input data filenames	Filename of Input File 32
										Attributes - Input data filenames	Filename of Input File 33
										Attributes - Input data filenames	Filename of Input File 34
										Attributes - Input data filenames	Filename of Input File 35
										Attributes - Input data filenames	Filename of Input File 36
										Attributes - Input data filenames	Filename of Input File 37
										Attributes - Input data filenames	Filename of Input File 38
										Attributes - Input data filenames	Filename of Input File 39
										Attributes - Input data filenames	Filename of Input File 40
										Attributes - Input data filenames	Filename of Input File 41
										Attributes - Input data filenames	Filename of Input File 42
										Attributes - Input data filenames	Filename of Input File 43
										Attributes - Input data filenames	Filename of Input File 44
										Attributes - Input data filenames	Filename of Input File 45
										Attributes - Input data filenames	Filename of Input File 46
										Attributes - Input data filenames	Filename of Input File 47
										Attributes - Input data filenames	Filename of Input File 48
										Attributes - Input data filenames	Filename of Input File 49
										Attributes - Input data filenames	Filename of Input File 50
										Attributes - Input data filenames	Filename of Input File 51
										Attributes - Input data filenames	Filename of Input File 52
										Attributes - Input data filenames	Filename of Input File 53
										Attributes - Input data filenames	Filename of Input File 54
										Attributes - Input data filenames	Filename of Input File 55
										Attributes - Input data filenames	Filename of Input File 56
										Attributes - Input data filenames	Filename of Input File 57
										Attributes - Input data filenames	Filename of Input File 58
										Attributes - Input data filenames	Filename of Input File 59
										Attributes - Input data filenames	Filename of Input File 60
										Attributes - Input data filenames	Filename of Input File 61
										Attributes - Input data filenames	Filename of Input File 62
										Attributes - Input data filenames	Filename of Input File 63
										Attributes - Input data filenames	Filename of Input File 64
										Attributes - Input data filenames	Filename of Input File 65
										Attributes - Input data filenames	Filename of Input File 66
										Attributes - Input data filenames	Filename of Input File 67
										Attributes - Input data filenames	Filename of Input File 68
										Attributes - Input data filenames	Filename of Input File 69
										Attributes - Input data filenames	Filename of Input File 70
										Attributes - Input data filenames	Filename of Input File 71
										Attributes - Input data filenames	Filename of Input File 72
										Attributes - Input data filenames	Filename of Input File 73
										Attributes - Input data filenames	Filename of Input File 74
										Attributes - Input data filenames	Filename of Input File 75
										Attributes - Input data filenames	Filename of Input File 76
										Attributes - Input data filenames	Filename of Input File 77
										Attributes - Input data filenames	Filename of Input File 78
										Attributes - Input data filenames	Filename of Input File 79
										Attributes - Input data filenames	Filename of Input File 80
										Attributes - Input data filenames	Filename of Input File 81
										Attributes - Input data filenames	Filename of Input File 82
										Attributes - Input data filenames	Filename of Input File 83
										Attributes - Input data filenames	Filename of Input File 84
										Attributes - Input data filenames	Filename of Input File 85
										Attributes - Input data filenames	Filename of Input File 86
										Attributes - Input data filenames	Filename of Input File 87
										Attributes - Input data filenames	Filename of Input File 88
										Attributes - Input data filenames	Filename of Input File 89
										Attributes - Input data filenames	Filename of Input File 90
										Attributes - Input data filenames	Filename of Input File 91
										Attributes - Input data filenames	Filename of Input File 92
										Attributes - Input data filenames	Filename of Input File 93
										Attributes - Input data filenames	Filename of Input File 94
										Attributes - Input data filenames	Filename of Input File 95
										Attributes - Input data filenames	Filename of Input File 96
										Attributes - Input data filenames	Filename of Input File 97
										Attributes - Input data filenames	Filename of Input File 98
										Attributes - Input data filenames	Filename of Input File 99
										Attributes - Input data filenames	Filename of Input File 100
										Attributes - Input data filenames	Filename of Input File 101
										Attributes - Input data filenames	Filename of Input File 102
										Attributes - Input data filenames	Filename of Input File 103
										Attributes - Input data filenames	Filename of Input File 104
										Attributes - Input data filenames	Filename of Input File 105
										Attributes - Input data filenames	Filename of Input File 106
										Attributes - Input data filenames	Filename of Input File 107
										Attributes - Input data filenames	Filename of Input File 108
										Attributes - Input data filenames	Filename of Input File 109
										Attributes - Input data filenames	Filename of Input File 110
										Attributes - Input data filenames	Filename of Input File 111
										Attributes - Input data filenames	Filename of Input File 112
										Attributes - Input data filenames	Filename of Input File 113
										Attributes - Input data filenames	Filename of Input File 114
										Attributes - Input data filenames	Filename of Input File 115
										Attributes - Input data filenames	Filename of Input File 116
										Attributes - Input data filenames	Filename of Input File 117
										Attributes - Input data filenames	Filename of Input File 118
										Attributes - Input data filenames	Filename of Input File 119
										Attributes - Input data filenames	Filename of Input File 120
										Attributes - Input data filenames	Filename of Input File 121
										Attributes - Input data filenames	Filename of Input File 122
										Attributes - Input data filenames	Filename of Input File 123
										Attributes - Input data filenames	Filename of Input File 124
										Attributes - Input data filenames	Filename of Input File 125
										Attributes - Input data filenames	Filename of Input File 126
										Attributes - Input data filenames	Filename of Input File 127
										Attributes - Input data filenames	Filename of Input File 128
										Attributes - Input data filenames	Filename of Input File 129
										Attributes - Input data filenames	Filename of Input File 130
										Attributes - Input data filenames	Filename of Input File 131
										Attributes - Input data filenames	Filename of Input File 132
										Attributes - Input data filenames	Filename of Input File 133
										Attributes - Input data filenames	Filename of Input File 134
										Attributes - Input data filenames	Filename of Input File 135
										Attributes - Input data filenames	Filename of Input File 136
										Attributes - Input data filenames	Filename of Input File 137
										Attributes - Input data filenames	Filename of Input File 138
										Attributes - Input data filenames	Filename of Input File 139
										Attributes - Input data filenames	Filename of Input File 140
										Attributes - Input data filenames	Filename of Input File 141
										Attributes - Input data filenames	Filename of Input File 142
										Attributes - Input data filenames	Filename of Input File 143
										Attributes - Input data filenames	Filename of Input File 144
										Attributes - Input data filenames	Filename of Input File 145
										Attributes - Input data filenames	Filename of Input File 146
										Attributes - Input data filenames	Filename of Input File 147
										Attributes - Input data filenames	Filename of Input File 148
										Attributes - Input data filenames	Filename of Input File 149
										Attributes - Input data filenames	Filename of Input File 150
										Attributes - Input data filenames	Filename of Input File 151
										Attributes - Input data filenames	Filename of Input File 152
										Attributes - Input data filenames	Filename of Input File 153
										Attributes - Input data filenames	Filename of Input File 154
										Attributes - Input data filenames	Filename of Input File 155
										Attributes - Input data filenames	Filename of Input File 156
										Attributes - Input data filenames	Filename of Input File 157
										Attributes - Input data filenames	Filename of Input File 158
										Attributes - Input data filenames	Filename of Input File 159
										Attributes - Input data filenames	Filename of Input File 160
										Attributes - Input data filenames	Filename of Input File 161
										Attributes - Input data filenames	Filename of Input File 162
										Attributes - Input data filenames	Filename of Input File 163
										Attributes - Input data filenames	Filename of Input File 164
										Attributes - Input data filenames	Filename of Input File 165
										Attributes - Input data filenames	Filename of Input File 166
										Attributes - Input data filenames	Filename of Input File 167
										Attributes - Input data filenames	Filename of Input File 168
										Attributes - Input data filenames	Filename of Input File 169
										Attributes - Input data filenames	Filename of Input File 170
										Attributes - Input data filenames	Filename of Input File 171
										Attributes - Input data filenames	Filename of Input File 172
										Attributes - Input data filenames	Filename of Input File 173
										Attributes - Input data filenames	Filename of Input File 174
										Attributes - Input data filenames	Filename of Input File 175
										Attributes - Input data filenames	Filename of Input File 176
										Attributes - Input data filenames	Filename of Input File 177
										Attributes - Input data filenames	Filename of Input File 178
										Attributes - Input data filenames	Filename of Input File 179
										Attributes - Input data filenames	Filename of Input File 180
										Attributes - Input data filenames	Filename of Input File 181
										Attributes - Input data filenames	Filename of Input File 182
										Attributes - Input data filenames	Filename of Input File 183
										Attributes - Input data filenames	Filename of Input File 184
										Attributes - Input data filenames	Filename of Input File 185
										Attributes - Input data filenames	Filename of Input File 186
										Attributes - Input data filenames	Filename of Input File 187
										Attributes - Input data filenames	Filename of Input File 188
										Attributes - Input data filenames	Filename of Input File 189
										Attributes - Input data filenames	Filename of Input File 190
										Attributes - Input data filenames	Filename of Input File 191
										Attributes - Input data filenames	Filename of Input File 192
										Attributes - Input data filenames	Filename of Input File 193
										Attributes - Input data filenames	Filename of Input File 194
										Attributes - Input data filenames	Filename of Input File 195
										Attributes - Input data filenames	Filename of Input File 196
										Attributes - Input data filenames	Filename of Input File 197
										Attributes - Input data filenames	Filename of Input File 198
										Attributes - Input data filenames	Filename of Input File 199
										Attributes - Input data filenames	Filename of Input File 200

## Sheet: Protein Level Data
Protein Level Data	Unused ProtScore Threshold	Confidence Threshold	Forward	Reverse	Correct	Incorrect	Total	Global FDR	q-value	Fit Unused ProtScore Threshold	Fit Confidence Threshold	Fit Forward	Fit Reverse	Fit Correct	Fit Incorrect	Fit Total	Fit Global FDR	Fit Local FDR
	31.92	1	1	0	1	0	1	0	0	31.92	1	1	3.92928e-08	1	7.85857e-08	1	7.85857e-08	7.8604e-08
	25.36	1	2	0	2	0	2	0	0	25.36	1	2	7.8604e-08	2	1.57208e-07	2	7.8604e-08	7.86224e-08
	24.71	1	3	0	3	0	3	0	0	24.71	1	3	1.17934e-07	3	2.35867e-07	3	7.86224e-08	7.86592e-08
	23.73	1	4	0	4	0	4	0	0	23.73	1	4	1.57282e-07	4	3.14563e-07	4	7.86408e-08	7.86959e-08
	23.64	1	5	0	5	0	5	0	0	23.64	1	5	1.96648e-07	5	3.93296e-07	5	7.86592e-08	7.87327e-08
	22.28	1	6	0	6	0	6	0	0	22.28	1	6	2.36033e-07	6	4.72065e-07	6	7.86776e-08	7.87695e-08
	20.58	1	7	0	7	0	7	0	0	20.58	1	7	2.75436e-07	7	5.50872e-07	7	7.86959e-08	7.88063e-08
	18.85	1	8	0	8	0	8	0	0	18.85	1	8	3.14857e-07	8	6.29715e-07	8	7.87143e-08	7.88431e-08
	16.1	1	9	0	9	0	9	0	0	16.1	1	9	3.54297e-07	9	7.08595e-07	9	7.87327e-08	7.888e-08
	16	1	10	0	10	0	10	0	0	16	1	10	3.93756e-07	10	7.87512e-07	10	7.87512e-08	7.89168e-08
	12.17	1	11	0	11	0	11	0	0	12.17	1	11	4.33233e-07	11	8.66465e-07	11	7.87696e-08	7.89537e-08
	12	1	12	0	12	0	12	0	0	12	1	12	4.72728e-07	12	9.45456e-07	12	7.8788e-08	7.89906e-08
	9.68	1	14	0	14	0	14	0	0	9.68	1	13	5.12242e-07	13	1.02448e-06	13	7.88064e-08	7.9046e-08
	9.27	1	15	0	15	0	15	0	0	9.68	1	14	5.51774e-07	14	1.10355e-06	14	7.88248e-08	7.9046e-08
	8.46	1	16	0	16	0	16	0	0	9.27	1	15	5.91325e-07	15	1.18265e-06	15	7.88433e-08	7.91014e-08
	8.15	1	17	0	17	0	17	0	0	8.46	1	16	6.30894e-07	16	1.26179e-06	16	7.88617e-08	7.91383e-08
	8.04	1	18	0	18	0	18	0	0	8.15	1	17	6.70481e-07	17	1.34096e-06	17	7.88802e-08	7.91753e-08
	8.02	1	19	0	19	0	19	0	0	8.04	1	18	7.10088e-07	18	1.42018e-06	18	7.88986e-08	7.92123e-08
	8	1	20	0	20	0	20	0	0	8.02	1	19	7.49712e-07	19	1.49942e-06	19	7.89171e-08	7.92493e-08
	7.81	1	21	0	21	0	21	0	0	8	1	20	7.89355e-07	20	1.57871e-06	20	7.89355e-08	7.92863e-08
	7.17	1	22	0	22	0	22	0	0	7.81	1	21	8.29017e-07	21	1.65803e-06	21	7.8954e-08	7.93234e-08
	6.87	1	23	0	23	0	23	0	0	7.17	1	22	8.68697e-07	22	1.73739e-06	22	7.89725e-08	7.93604e-08
	6.83	1	24	0	24	0	24	0	0	6.87	1	23	9.08396e-07	23	1.81679e-06	23	7.8991e-08	7.93975e-08
	6.72	1	25	0	25	0	25	0	0	6.83	1	24	9.48113e-07	24	1.89623e-06	24	7.90094e-08	7.94346e-08
	6.66	1	26	0	26	0	26	0	0	6.72	1	25	9.87849e-07	25	1.9757e-06	25	7.90279e-08	7.94717e-08
	6.65	1	27	0	27	0	27	0	0	6.66	1	26	1.0276e-06	26	2.05521e-06	26	7.90464e-08	7.95088e-08
	6.44	1	28	0	28	0	28	0	0	6.65	1	27	1.06738e-06	27	2.13475e-06	27	7.90649e-08	7.9546e-08
	6.15	0.999999	29	0	29	0	29	0	0	6.44	1	28	1.10717e-06	28	2.21434e-06	28	7.90834e-08	7.95831e-08
	6.05	0.999999	30	0	30	0	30	0	0	6.15	0.999999	29	1.14698e-06	29	2.29396e-06	29	7.91019e-08	7.96203e-08
	6	0.999999	32	0	32	0	32	0	0	6.05	0.999999	30	1.18681e-06	30	2.37361e-06	30	7.91205e-08	7.96575e-08
	5.12	0.999992	33	0	33	0	33	0	0	6	0.999999	31	1.22665e-06	31	2.45331e-06	31	7.9139e-08	7.97133e-08
	4.74	0.999982	34	0	34	0	34	0	0	6	0.999999	32	1.26652e-06	32	2.53304e-06	32	7.91575e-08	7.97133e-08
	4.56	0.999972	35	0	35	0	35	0	0	5.12	0.999992	33	1.3064e-06	33	2.61281e-06	33	7.9176e-08	7.97691e-08
	4.29	0.999949	36	0	36	0	36	0	0	4.74	0.999982	34	1.34631e-06	34	2.69262e-06	34	7.91946e-08	7.98064e-08
	4.25	0.999944	37	0	37	0	37	0	0	4.56	0.999972	35	1.38623e-06	35	2.77246e-06	35	7.92131e-08	7.98437e-08
	4	0.9999	41	0	41	0	41	0	0	4.29	0.999949	36	1.42617e-06	36	2.85234e-06	36	7.92317e-08	7.9881e-08
	3.54	0.999712	42	0	42	0	42	0	0	4.25	0.999944	37	1.46613e-06	37	2.93226e-06	37	7.92502e-08	7.99183e-08
	3.16	0.999308	43	0	43	0	43	0	0	4	0.9999	38	1.50611e-06	38	3.01221e-06	38	7.92688e-08	8.00116e-08
	3.13	0.999259	44	0	44	0	44	0	0	4	0.9999	39	1.5461e-06	39	3.09221e-06	39	7.92874e-08	8.00116e-08
	2.82	0.998486	45	0	45	0	45	0	0	4	0.9999	40	1.58612e-06	40	3.17224e-06	40	7.93059e-08	8.00116e-08
	2.36	0.995635	46	0	46	0	46	0	0	4	0.9999	41	1.62615e-06	41	3.25231e-06	41	7.93245e-08	8.00116e-08
	2.1	0.992057	47	0	47	0	47	0	0	3.54	0.999712	42	1.66621e-06	42	3.33241e-06	42	7.93431e-08	8.0105e-08
	2.04	0.99088	48	0	48	0	48	0	0	3.16	0.999308	43	1.70628e-06	43	3.41255e-06	43	7.93617e-08	8.01424e-08
	2.03	0.990667	49	0	49	0	49	0	0	3.13	0.999259	44	1.74637e-06	44	3.49273e-06	44	7.93803e-08	8.01799e-08
	2.02	0.99045	53	0	53	0	53	0	0	2.82	0.998486	45	1.78647e-06	45	3.57295e-06	45	7.93989e-08	8.02173e-08
	2.01	0.990228	58	0	58	0	58	0	0	2.36	0.995635	46	1.8266e-06	46	3.6532e-06	46	7.94175e-08	8.02547e-08
	2	0.99	78	0	78	0	78	0	0	2.1	0.992057	47	1.86675e-06	47	3.7335e-06	47	7.94361e-08	8.02922e-08
	1.7	0.980047	79	0	79	0	79	0	0	2.04	0.99088	48	1.90691e-06	48	3.81383e-06	48	7.94547e-08	8.03297e-08
	1.29	0.948714	80	0	80	0	80	0	0	2.03	0.990667	49	1.9471e-06	49	3.89419e-06	49	7.94733e-08	8.03672e-08
	0.87	0.865104	81	0	81	0	81	0	0	2.02	0.99045	50	1.9873e-06	50	3.9746e-06	50	7.9492e-08	8.0461e-08
	0.85	0.858746	82	0	82	0	82	0	0	2.02	0.99045	51	2.02752e-06	51	4.05504e-06	51	7.95106e-08	8.0461e-08
	0.57	0.730847	83	0	83	0	83	0	0	2.02	0.99045	52	2.06776e-06	52	4.13552e-06	52	7.95292e-08	8.0461e-08
	0.55	0.718162	84	0	84	0	84	0	0	2.02	0.99045	53	2.10802e-06	53	4.21604e-06	53	7.95479e-08	8.0461e-08
	0.24	0.42456	84	1	83	2	85	0.0235294	0.0222222	2.01	0.990228	54	2.1483e-06	54	4.29659e-06	54	7.95665e-08	8.06302e-08
	0.19	0.354346	85	1	84	2	86	0.0232558	0.0222222	2.01	0.990228	55	2.18859e-06	55	4.37719e-06	55	7.95852e-08	8.06302e-08
	0.17	0.323917	86	1	85	2	87	0.0229885	0.0222222	2.01	0.990228	56	2.22891e-06	56	4.45782e-06	56	7.96039e-08	8.06302e-08
	0.15	0.292054	87	1	86	2	88	0.0227273	0.0222222	2.01	0.990228	57	2.26924e-06	57	4.53848e-06	57	7.96225e-08	8.06302e-08
	0.12	0.241422	89	1	88	2	90	0.0222222	0.0222222	2.01	0.990228	58	2.30959e-06	58	4.61919e-06	58	7.96412e-08	8.06302e-08
	0.11	0.223753	90	2	88	4	92	0.0434783	0.0421053	2	0.99	59	2.34997e-06	59	4.69993e-06	59	7.96599e-08	8.11019e-08
	0.1	0.205672	91	2	89	4	93	0.0430108	0.0421053	2	0.99	60	2.39036e-06	60	4.78071e-06	60	7.96786e-08	8.11019e-08
	0.08	0.168236	92	2	90	4	94	0.0425532	0.0421053	2	0.99	61	2.43077e-06	61	4.86153e-06	61	7.96972e-08	8.11019e-08
	0.07	0.148862	93	2	91	4	95	0.0421053	0.0421053	2	0.99	62	2.47119e-06	62	4.94239e-06	62	7.97159e-08	8.11019e-08
	0.05	0.108749	93	4	89	8	97	0.0824742	0.0824742	2	0.99	63	2.51164e-06	63	5.02328e-06	63	7.97346e-08	8.11019e-08
										2	0.99	64	2.55211e-06	64	5.10421e-06	64	7.97533e-08	8.11019e-08
										2	0.99	65	2.59259e-06	65	5.18518e-06	65	7.97721e-08	8.11019e-08
										2	0.99	66	2.6331e-06	66	5.26619e-06	66	7.97908e-08	8.11019e-08
										2	0.99	67	2.67362e-06	67	5.34724e-06	67	7.98095e-08	8.11019e-08
										2	0.99	68	2.71416e-06	68	5.42832e-06	68	7.98282e-08	8.11019e-08
										2	0.99	69	2.75472e-06	69	5.50944e-06	69	7.98469e-08	8.11019e-08
										2	0.99	70	2.7953e-06	70	5.5906e-06	70	7.98657e-08	8.11019e-08
										2	0.99	71	2.8359e-06	71	5.67179e-06	71	7.98844e-08	8.11019e-08
										2	0.99	72	2.87651e-06	72	5.75303e-06	72	7.99032e-08	8.11019e-08
										2	0.99	73	2.91715e-06	73	5.8343e-06	73	7.99219e-08	8.11019e-08
										2	0.99	74	2.95781e-06	74	5.91561e-06	74	7.99407e-08	8.11019e-08
										2	0.99	75	2.99848e-06	75	5.99696e-06	75	7.99595e-08	8.11019e-08
										2	0.99	76	3.03917e-06	76	6.07835e-06	76	7.99782e-08	8.11019e-08
										2	0.99	77	3.07989e-06	77	6.15977e-06	77	7.9997e-08	8.11019e-08
										2	0.99	78	3.12062e-06	78	6.24123e-06	78	8.00158e-08	8.11019e-08
										1.7	0.980047	79	3.16137e-06	79	6.32273e-06	79	8.00346e-08	8.15001e-08
										1.29	0.948714	80	3.20214e-06	80	6.40427e-06	80	8.00534e-08	8.15381e-08
										0.87	0.865104	81	3.24292e-06	81	6.48585e-06	81	8.00722e-08	8.15762e-08
										0.85	0.858746	82	3.28373e-06	82	6.56746e-06	82	8.0091e-08	8.16142e-08
										0.57	0.730847	83	3.32456e-06	83	6.64911e-06	83	8.01098e-08	8.16523e-08
										0.55	0.718162	84	3.3654e-06	84	6.7308e-06	84	8.01286e-08	8.16904e-08
										0.24	0.42456	84.9702	0.0297968	84.9404	0.0595936	85	0.000701101	8.17285e-08
										0.19	0.354346	85.7765	0.223464	85.5531	0.446929	86	0.00519685	0.387332
										0.17	0.323917	86.5764	0.423563	86.1529	0.847125	87	0.00973707	0.400193
										0.15	0.292054	87.3699	0.630134	86.7397	1.26027	88	0.0143212	0.413139
										0.12	0.241422	88.1568	0.843217	87.3136	1.68643	89	0.0189487	0.432704
										0.12	0.241422	88.9372	1.06285	87.8743	2.1257	90	0.0236189	0.432704
										0.11	0.223753	89.7109	1.28906	88.4219	2.57813	91	0.028331	1
										0.11	0.223753	90.4781	1.52189	88.9562	3.04378	92	0.0330845	1
										0.1	0.205672	91.2386	1.76135	89.4773	3.5227	93	0.0378785	1
										0.08	0.168236	91.9925	2.00748	89.985	4.01496	94	0.0427123	1
										0.07	0.148862	92.7397	2.26029	90.4794	4.52058	95	0.0475851	1
										0.05	0.108749	93.4802	2.51981	90.9604	5.03961	96	0.052496	1
										0.05	0.108749	94.214	2.78604	91.4279	5.57209	97	0.0574442	1

## Sheet: Distinct Peptide Level Data
Distinct Peptide Level Data		Confidence Threshold	Forward	Reverse	Correct	Incorrect	Total	Global FDR	q-value		Fit Confidence Threshold	Fit Forward	Fit Reverse	Fit Correct	Fit Incorrect	Fit Total	Fit Global FDR	Fit Local FDR
		1	178	0	178	0	178	0	0		1	0.999994	5.95273e-06	0.999988	1.19055e-05	1	1.19055e-05	1.20151e-05
		0.9999	209	0	209	0	209	0	0		1	1.99999	1.19056e-05	1.99998	2.38113e-05	2	1.19056e-05	1.20151e-05
		0.9998	220	0	220	0	220	0	0		1	2.99998	1.78587e-05	2.99996	3.57174e-05	3	1.19058e-05	1.20151e-05
		0.9997	269	0	269	0	269	0	0		1	3.99998	2.38119e-05	3.99995	4.76238e-05	4	1.1906e-05	1.20151e-05
		0.9996	280	0	280	0	280	0	0		1	4.99997	2.97653e-05	4.99994	5.95306e-05	5	1.19061e-05	1.20151e-05
		0.9995	282	0	282	0	282	0	0		1	5.99996	3.57188e-05	5.99993	7.14376e-05	6	1.19063e-05	1.20151e-05
		0.9994	286	0	286	0	286	0	0		1	6.99996	4.16725e-05	6.99992	8.3345e-05	7	1.19064e-05	1.20151e-05
		0.9993	288	0	288	0	288	0	0		1	7.99995	4.76264e-05	7.9999	9.52527e-05	8	1.19066e-05	1.20151e-05
		0.9992	292	0	292	0	292	0	0		1	8.99995	5.35804e-05	8.99989	0.000107161	9	1.19068e-05	1.20151e-05
		0.9991	294	0	294	0	294	0	0		1	9.99994	5.95346e-05	9.99988	0.000119069	10	1.19069e-05	1.20151e-05
		0.999	295	0	295	0	295	0	0		1	10.9999	6.54889e-05	10.9999	0.000130978	11	1.19071e-05	1.20151e-05
		0.9989	297	0	297	0	297	0	0		1	11.9999	7.14434e-05	11.9999	0.000142887	12	1.19072e-05	1.20151e-05
		0.9988	298	0	298	0	298	0	0		1	12.9999	7.73981e-05	12.9998	0.000154796	13	1.19074e-05	1.20151e-05
		0.9987	299	0	299	0	299	0	0		1	13.9999	8.33529e-05	13.9998	0.000166706	14	1.19076e-05	1.20151e-05
		0.9983	300	0	300	0	300	0	0		1	14.9999	8.93079e-05	14.9998	0.000178616	15	1.19077e-05	1.20151e-05
		0.9982	301	0	301	0	301	0	0		1	15.9999	9.5263e-05	15.9998	0.000190526	16	1.19079e-05	1.20151e-05
		0.9981	302	0	302	0	302	0	0		1	16.9999	0.000101218	16.9998	0.000202437	17	1.1908e-05	1.20151e-05
		0.9978	303	0	303	0	303	0	0		1	17.9999	0.000107174	17.9998	0.000214348	18	1.19082e-05	1.20151e-05
		0.9977	305	0	305	0	305	0	0		1	18.9999	0.000113129	18.9998	0.000226259	19	1.19084e-05	1.20151e-05
		0.9976	306	0	306	0	306	0	0		1	19.9999	0.000119085	19.9998	0.00023817	20	1.19085e-05	1.20151e-05
		0.9973	311	0	311	0	311	0	0		1	20.9999	0.000125041	20.9997	0.000250082	21	1.19087e-05	1.20151e-05
		0.9972	313	0	313	0	313	0	0		1	21.9999	0.000130997	21.9997	0.000261995	22	1.19088e-05	1.20151e-05
		0.9971	314	0	314	0	314	0	0		1	22.9999	0.000136954	22.9997	0.000273907	23	1.1909e-05	1.20151e-05
		0.9969	315	0	315	0	315	0	0		1	23.9999	0.00014291	23.9997	0.00028582	24	1.19092e-05	1.20151e-05
		0.9968	318	0	318	0	318	0	0		1	24.9999	0.000148867	24.9997	0.000297733	25	1.19093e-05	1.20151e-05
		0.9967	319	0	319	0	319	0	0		1	25.9998	0.000154823	25.9997	0.000309647	26	1.19095e-05	1.20151e-05
		0.9965	320	0	320	0	320	0	0		1	26.9998	0.00016078	26.9997	0.000321561	27	1.19096e-05	1.20151e-05
		0.996	323	0	323	0	323	0	0		1	27.9998	0.000166737	27.9997	0.000333475	28	1.19098e-05	1.20151e-05
		0.9958	325	0	325	0	325	0	0		1	28.9998	0.000172695	28.9997	0.000345389	29	1.191e-05	1.20151e-05
		0.9956	328	0	328	0	328	0	0		1	29.9998	0.000178652	29.9996	0.000357304	30	1.19101e-05	1.20151e-05
		0.9954	330	0	330	0	330	0	0		1	30.9998	0.00018461	30.9996	0.000369219	31	1.19103e-05	1.20151e-05
		0.9953	333	0	333	0	333	0	0		1	31.9998	0.000190567	31.9996	0.000381134	32	1.19105e-05	1.20151e-05
		0.9952	334	0	334	0	334	0	0		1	32.9998	0.000196525	32.9996	0.00039305	33	1.19106e-05	1.20151e-05
		0.9949	335	0	335	0	335	0	0		1	33.9998	0.000202483	33.9996	0.000404966	34	1.19108e-05	1.20151e-05
		0.9948	336	0	336	0	336	0	0		1	34.9998	0.000208441	34.9996	0.000416883	35	1.19109e-05	1.20151e-05
		0.9947	337	0	337	0	337	0	0		1	35.9998	0.0002144	35.9996	0.000428799	36	1.19111e-05	1.20151e-05
		0.9945	338	0	338	0	338	0	0		1	36.9998	0.000220358	36.9996	0.000440716	37	1.19113e-05	1.20151e-05
		0.9944	339	0	339	0	339	0	0		1	37.9998	0.000226317	37.9995	0.000452634	38	1.19114e-05	1.20151e-05
		0.9943	340	0	340	0	340	0	0		1	38.9998	0.000232276	38.9995	0.000464552	39	1.19116e-05	1.20151e-05
		0.9939	341	0	341	0	341	0	0		1	39.9998	0.000238235	39.9995	0.00047647	40	1.19117e-05	1.20151e-05
		0.9938	344	0	344	0	344	0	0		1	40.9998	0.000244194	40.9995	0.000488388	41	1.19119e-05	1.20151e-05
		0.9935	346	0	346	0	346	0	0		1	41.9997	0.000250153	41.9995	0.000500307	42	1.19121e-05	1.20151e-05
		0.9934	347	0	347	0	347	0	0		1	42.9997	0.000256113	42.9995	0.000512226	43	1.19122e-05	1.20151e-05
		0.9933	348	0	348	0	348	0	0		1	43.9997	0.000262072	43.9995	0.000524145	44	1.19124e-05	1.20151e-05
		0.9932	349	0	349	0	349	0	0		1	44.9997	0.000268032	44.9995	0.000536064	45	1.19125e-05	1.20151e-05
		0.9927	352	0	352	0	352	0	0		1	45.9997	0.000273992	45.9995	0.000547984	46	1.19127e-05	1.20151e-05
		0.9925	353	0	353	0	353	0	0		1	46.9997	0.000279952	46.9994	0.000559905	47	1.19129e-05	1.20151e-05
		0.9924	354	0	354	0	354	0	0		1	47.9997	0.000285913	47.9994	0.000571825	48	1.1913e-05	1.20151e-05
		0.9923	356	0	356	0	356	0	0		1	48.9997	0.000291873	48.9994	0.000583746	49	1.19132e-05	1.20151e-05
		0.9919	359	0	359	0	359	0	0		1	49.9997	0.000297834	49.9994	0.000595667	50	1.19133e-05	1.20151e-05
		0.9917	370	0	370	0	370	0	0		1	50.9997	0.000303794	50.9994	0.000607589	51	1.19135e-05	1.20151e-05
		0.9916	371	0	371	0	371	0	0		1	51.9997	0.000309755	51.9994	0.000619511	52	1.19137e-05	1.20151e-05
		0.9915	376	0	376	0	376	0	0		1	52.9997	0.000315717	52.9994	0.000631433	53	1.19138e-05	1.20151e-05
		0.9912	377	0	377	0	377	0	0		1	53.9997	0.000321678	53.9994	0.000643356	54	1.1914e-05	1.20151e-05
		0.991	378	0	378	0	378	0	0		1	54.9997	0.000327639	54.9993	0.000655278	55	1.19142e-05	1.20151e-05
		0.9909	379	0	379	0	379	0	0		1	55.9997	0.000333601	55.9993	0.000667202	56	1.19143e-05	1.20151e-05
		0.9907	380	0	380	0	380	0	0		1	56.9997	0.000339563	56.9993	0.000679125	57	1.19145e-05	1.20151e-05
		0.9902	381	0	381	0	381	0	0		1	57.9997	0.000345524	57.9993	0.000691049	58	1.19146e-05	1.20151e-05
		0.99	385	0	385	0	385	0	0		1	58.9996	0.000351487	58.9993	0.000702973	59	1.19148e-05	1.20151e-05
		0.9899	388	0	388	0	388	0	0		1	59.9996	0.000357449	59.9993	0.000714898	60	1.1915e-05	1.20151e-05
		0.9896	392	0	392	0	392	0	0		1	60.9996	0.000363411	60.9993	0.000726822	61	1.19151e-05	1.20151e-05
		0.9888	393	0	393	0	393	0	0		1	61.9996	0.000369374	61.9993	0.000738748	62	1.19153e-05	1.20151e-05
		0.9885	395	0	395	0	395	0	0		1	62.9996	0.000375337	62.9992	0.000750673	63	1.19154e-05	1.20151e-05
		0.9877	396	0	396	0	396	0	0		1	63.9996	0.0003813	63.9992	0.000762599	64	1.19156e-05	1.20151e-05
		0.9862	397	0	397	0	397	0	0		1	64.9996	0.000387263	64.9992	0.000774526	65	1.19158e-05	1.20151e-05
		0.9852	399	0	399	0	399	0	0		1	65.9996	0.000393226	65.9992	0.000786452	66	1.19159e-05	1.20151e-05
		0.9848	400	0	400	0	400	0	0		1	66.9996	0.00039919	66.9992	0.00079838	67	1.19161e-05	1.20151e-05
		0.9846	401	0	401	0	401	0	0		1	67.9996	0.000405154	67.9992	0.000810308	68	1.19163e-05	1.20151e-05
		0.9839	402	0	402	0	402	0	0		1	68.9996	0.000411118	68.9992	0.000822236	69	1.19165e-05	1.20151e-05
		0.9835	403	0	403	0	403	0	0		1	69.9996	0.000417083	69.9992	0.000834165	70	1.19166e-05	1.20151e-05
		0.9832	404	0	404	0	404	0	0		1	70.9996	0.000423048	70.9992	0.000846095	71	1.19168e-05	1.20151e-05
		0.9828	405	0	405	0	405	0	0		1	71.9996	0.000429013	71.9991	0.000858026	72	1.1917e-05	1.20151e-05
		0.9824	406	0	406	0	406	0	0		1	72.9996	0.000434979	72.9991	0.000869958	73	1.19172e-05	1.20151e-05
		0.982	407	0	407	0	407	0	0		1	73.9996	0.000440945	73.9991	0.00088189	74	1.19174e-05	1.20151e-05
		0.981	408	0	408	0	408	0	0		1	74.9996	0.000446912	74.9991	0.000893825	75	1.19177e-05	1.20151e-05
		0.9805	412	0	412	0	412	0	0		1	75.9995	0.00045288	75.9991	0.000905761	76	1.19179e-05	1.20151e-05
		0.9793	413	0	413	0	413	0	0		1	76.9995	0.000458849	76.9991	0.000917698	77	1.19182e-05	1.20151e-05
		0.9792	414	0	414	0	414	0	0		1	77.9995	0.000464819	77.9991	0.000929638	78	1.19184e-05	1.20151e-05
		0.979	415	0	415	0	415	0	0		1	78.9995	0.00047079	78.9991	0.000941581	79	1.19187e-05	1.20151e-05
		0.9786	417	0	417	0	417	0	0		1	79.9995	0.000476763	79.999	0.000953526	80	1.19191e-05	1.20151e-05
		0.9781	418	0	418	0	418	0	0		1	80.9995	0.000482738	80.999	0.000965475	81	1.19194e-05	1.20151e-05
		0.9761	419	0	419	0	419	0	0		1	81.9995	0.000488714	81.999	0.000977429	82	1.19199e-05	1.20151e-05
		0.9747	420	0	420	0	420	0	0		1	82.9995	0.000494693	82.999	0.000989387	83	1.19203e-05	1.20151e-05
		0.973	421	0	421	0	421	0	0		1	83.9995	0.000500675	83.999	0.00100135	84	1.19208e-05	1.20151e-05
		0.9716	422	0	422	0	422	0	0		1	84.9995	0.000506661	84.999	0.00101332	85	1.19214e-05	1.20151e-05
		0.9712	423	0	423	0	423	0	0		1	85.9995	0.00051265	85.999	0.0010253	86	1.19221e-05	1.20151e-05
		0.9708	424	0	424	0	424	0	0		1	86.9995	0.000518643	86.999	0.00103729	87	1.19228e-05	1.20151e-05
		0.9699	425	0	425	0	425	0	0		1	87.9995	0.000524642	87.999	0.00104928	88	1.19237e-05	1.20151e-05
		0.9688	426	0	426	0	426	0	0		1	88.9995	0.000530646	88.9989	0.00106129	89	1.19246e-05	1.20151e-05
		0.9681	427	0	427	0	427	0	0		1	89.9995	0.000536657	89.9989	0.00107331	90	1.19257e-05	1.20151e-05
		0.9671	429	0	429	0	429	0	0		1	90.9995	0.000542676	90.9989	0.00108535	91	1.19269e-05	1.20151e-05
		0.9665	430	0	430	0	430	0	0		1	91.9995	0.000548703	91.9989	0.00109741	92	1.19283e-05	1.20151e-05
		0.9662	431	0	431	0	431	0	0		1	92.9994	0.00055474	92.9989	0.00110948	93	1.19299e-05	1.20151e-05
		0.9652	433	0	433	0	433	0	0		1	93.9994	0.000560789	93.9989	0.00112158	94	1.19317e-05	1.20151e-05
		0.9631	437	0	437	0	437	0	0		1	94.9994	0.00056685	94.9989	0.0011337	95	1.19337e-05	1.20151e-05
		0.9625	438	0	438	0	438	0	0		1	95.9994	0.000572925	95.9989	0.00114585	96	1.19359e-05	1.20151e-05
		0.962	439	0	439	0	439	0	0		1	96.9994	0.000579016	96.9988	0.00115803	97	1.19385e-05	1.20151e-05
		0.9615	440	0	440	0	440	0	0		1	97.9994	0.000585124	97.9988	0.00117025	98	1.19413e-05	1.20151e-05
		0.9585	441	0	441	0	441	0	0		1	98.9994	0.000591253	98.9988	0.00118251	99	1.19445e-05	1.20151e-05
		0.9547	442	0	442	0	442	0	0		1	99.9994	0.000597404	99.9988	0.00119481	100	1.19481e-05	1.20151e-05
		0.9539	444	0	444	0	444	0	0		1	100.999	0.000603579	100.999	0.00120716	101	1.19521e-05	1.20151e-05
		0.9519	445	0	445	0	445	0	0		1	101.999	0.000609782	101.999	0.00121956	102	1.19565e-05	1.20151e-05
		0.9488	446	0	446	0	446	0	0		1	102.999	0.000616015	102.999	0.00123203	103	1.19615e-05	1.20151e-05
		0.9476	447	0	447	0	447	0	0		1	103.999	0.000622282	103.999	0.00124456	104	1.1967e-05	1.20151e-05
		0.9459	448	0	448	0	448	0	0		1	104.999	0.000628585	104.999	0.00125717	105	1.1973e-05	1.20151e-05
		0.9443	450	0	450	0	450	0	0		1	105.999	0.000634929	105.999	0.00126986	106	1.19798e-05	1.20151e-05
		0.9432	452	0	452	0	452	0	0		1	106.999	0.000641317	106.999	0.00128263	107	1.19872e-05	1.20151e-05
		0.9373	453	0	453	0	453	0	0		1	107.999	0.000647754	107.999	0.00129551	108	1.19954e-05	1.20151e-05
		0.9355	453	1	452	2	454	0.00440529	0.00421941		1	108.999	0.000654243	108.999	0.00130849	109	1.20045e-05	1.20151e-05
		0.9335	454	1	453	2	455	0.0043956	0.00421941		1	109.999	0.000660791	109.999	0.00132158	110	1.20144e-05	1.20151e-05
		0.9316	455	1	454	2	456	0.00438596	0.00421941		1	110.999	0.000667402	110.999	0.0013348	111	1.20253e-05	1.20151e-05
		0.9231	456	1	455	2	457	0.00437637	0.00421941		1	111.999	0.000674082	111.999	0.00134816	112	1.20372e-05	1.20151e-05
		0.922	457	1	456	2	458	0.00436681	0.00421941		1	112.999	0.000680836	112.999	0.00136167	113	1.20502e-05	1.20151e-05
		0.9217	458	1	457	2	459	0.0043573	0.00421941		1	113.999	0.00068767	113.999	0.00137534	114	1.20644e-05	1.20151e-05
		0.916	459	1	458	2	460	0.00434783	0.00421941		1	114.999	0.000694593	114.999	0.00138919	115	1.20799e-05	1.20151e-05
		0.9159	461	1	460	2	462	0.004329	0.00421941		1	115.999	0.000701609	115.999	0.00140322	116	1.20967e-05	1.20151e-05
		0.9135	462	1	461	2	463	0.00431965	0.00421941		1	116.999	0.000708727	116.999	0.00141745	117	1.2115e-05	1.20151e-05
		0.9029	463	1	462	2	464	0.00431034	0.00421941		1	117.999	0.000715954	117.999	0.00143191	118	1.21348e-05	1.20151e-05
		0.8976	465	1	464	2	466	0.00429185	0.00421941		1	118.999	0.000723299	118.999	0.0014466	119	1.21563e-05	1.20151e-05
		0.8952	466	1	465	2	467	0.00428266	0.00421941		1	119.999	0.000730771	119.999	0.00146154	120	1.21795e-05	1.20151e-05
		0.8951	467	1	466	2	468	0.0042735	0.00421941		1	120.999	0.000738377	120.999	0.00147675	121	1.22046e-05	1.20151e-05
		0.8912	468	1	467	2	469	0.00426439	0.00421941		1	121.999	0.000746129	121.999	0.00149226	122	1.22316e-05	1.20151e-05
		0.8879	469	1	468	2	470	0.00425532	0.00421941		1	122.999	0.000754036	122.998	0.00150807	123	1.22608e-05	1.20151e-05
		0.8788	470	1	469	2	471	0.00424628	0.00421941		1	123.999	0.000762109	123.998	0.00152422	124	1.22921e-05	1.20151e-05
		0.8781	471	1	470	2	472	0.00423729	0.00421941		1	124.999	0.000770358	124.998	0.00154072	125	1.23257e-05	1.20151e-05
		0.8777	472	1	471	2	473	0.00422833	0.00421941		1	125.999	0.000778795	125.998	0.00155759	126	1.23618e-05	1.20151e-05
		0.8746	473	1	472	2	474	0.00421941	0.00421941		1	126.999	0.000787433	126.998	0.00157487	127	1.24005e-05	1.20151e-05
		0.8735	473	2	471	4	475	0.00842105	0.00813008		1	127.999	0.000796283	127.998	0.00159257	128	1.24419e-05	1.20151e-05
		0.8728	474	2	472	4	476	0.00840336	0.00813008		1	128.999	0.00080536	128.998	0.00161072	129	1.24862e-05	1.20151e-05
		0.8697	475	2	473	4	477	0.00838574	0.00813008		1	129.999	0.000814675	129.998	0.00162935	130	1.25335e-05	1.20151e-05
		0.8674	476	2	474	4	478	0.0083682	0.00813008		1	130.999	0.000824245	130.998	0.00164849	131	1.25839e-05	1.20151e-05
		0.867	477	2	475	4	479	0.00835073	0.00813008		1	131.999	0.000834083	131.998	0.00166817	132	1.26376e-05	1.20151e-05
		0.8637	478	2	476	4	480	0.00833333	0.00813008		1	132.999	0.000844205	132.998	0.00168841	133	1.26948e-05	1.20151e-05
		0.8601	479	2	477	4	481	0.00831601	0.00813008		1	133.999	0.000854627	133.998	0.00170925	134	1.27556e-05	1.20151e-05
		0.8598	481	2	479	4	483	0.00828157	0.00813008		1	134.999	0.000865365	134.998	0.00173073	135	1.28202e-05	1.20151e-05
		0.8559	482	2	480	4	484	0.00826446	0.00813008		1	135.999	0.000876436	135.998	0.00175287	136	1.28888e-05	1.20151e-05
		0.8534	483	2	481	4	485	0.00824742	0.00813008		1	136.999	0.000887858	136.998	0.00177572	137	1.29614e-05	1.20151e-05
		0.8519	484	2	482	4	486	0.00823045	0.00813008		1	137.999	0.00089965	137.998	0.0017993	138	1.30384e-05	1.20151e-05
		0.8464	485	2	483	4	487	0.00821355	0.00813008		1	138.999	0.00091183	138.998	0.00182366	139	1.31198e-05	1.20151e-05
		0.8391	486	2	484	4	488	0.00819672	0.00813008		1	139.999	0.000924417	139.998	0.00184883	140	1.3206e-05	1.20151e-05
		0.8315	487	2	485	4	489	0.00817996	0.00813008		1	140.999	0.000937433	140.998	0.00187487	141	1.32969e-05	1.20151e-05
		0.8276	490	2	488	4	492	0.00813008	0.00813008		1	141.999	0.000950897	141.998	0.00190179	142	1.33929e-05	1.20151e-05
		0.8237	490	3	487	6	493	0.0121704	0.0121457		1	142.999	0.000964831	142.998	0.00192966	143	1.34941e-05	1.20151e-05
		0.8204	491	3	488	6	494	0.0121457	0.0121457		1	143.999	0.000979257	143.998	0.00195851	144	1.36008e-05	1.20151e-05
		0.8155	491	4	487	8	495	0.0161616	0.016129		1	144.999	0.000994198	144.998	0.0019884	145	1.37131e-05	1.20151e-05
		0.8113	492	4	488	8	496	0.016129	0.016129		1	145.999	0.00100968	145.998	0.00201935	146	1.38312e-05	1.20151e-05
		0.8017	492	5	487	10	497	0.0201207	0.0198807		1	146.999	0.00102572	146.998	0.00205144	147	1.39553e-05	1.20151e-05
		0.7983	493	5	488	10	498	0.0200803	0.0198807		1	147.999	0.00104235	147.998	0.00208469	148	1.40857e-05	1.20151e-05
		0.7938	494	5	489	10	499	0.0200401	0.0198807		1	148.999	0.00105958	148.998	0.00211917	149	1.42226e-05	1.20151e-05
		0.7695	495	5	490	10	500	0.02	0.0198807		1	149.999	0.00107746	149.998	0.00215492	150	1.43662e-05	1.20151e-05
		0.7522	497	5	492	10	502	0.0199203	0.0198807		1	150.999	0.001096	150.998	0.00219201	151	1.45166e-05	1.20151e-05
		0.7502	498	5	493	10	503	0.0198807	0.0198807		1	151.999	0.00111524	151.998	0.00223047	152	1.46741e-05	1.20151e-05
		0.7481	498	6	492	12	504	0.0238095	0.0235756		1	152.999	0.00113519	152.998	0.00227037	153	1.4839e-05	1.20151e-05
		0.7462	499	6	493	12	505	0.0237624	0.0235756		1	153.999	0.00115589	153.998	0.00231177	154	1.50115e-05	1.20151e-05
		0.7279	500	6	494	12	506	0.0237154	0.0235756		1	154.999	0.00117736	154.998	0.00235473	155	1.51918e-05	1.20151e-05
		0.7216	501	6	495	12	507	0.0236686	0.0235756		1	155.999	0.00119965	155.998	0.0023993	156	1.53801e-05	1.20151e-05
		0.7124	502	6	496	12	508	0.023622	0.0235756		1	156.999	0.00122277	156.998	0.00244554	157	1.55767e-05	1.20151e-05
		0.6983	503	6	497	12	509	0.0235756	0.0235756		1	157.999	0.00124676	157.998	0.00249352	158	1.57817e-05	1.20151e-05
		0.6952	503	7	496	14	510	0.027451	0.0272374		1	158.999	0.00127165	158.997	0.00254329	159	1.59956e-05	1.20151e-05
		0.6897	504	7	497	14	511	0.0273973	0.0272374		1	159.999	0.00129747	159.997	0.00259494	160	1.62184e-05	1.20151e-05
		0.6894	505	7	498	14	512	0.0273438	0.0272374		1	160.999	0.00132426	160.997	0.00264852	161	1.64504e-05	1.20151e-05
		0.6835	506	7	499	14	513	0.0272904	0.0272374		1	161.999	0.00135205	161.997	0.00270409	162	1.66919e-05	1.20151e-05
		0.6825	507	7	500	14	514	0.0272374	0.0272374		1	162.999	0.00138087	162.997	0.00276173	163	1.69432e-05	1.20151e-05
		0.6816	507	8	499	16	515	0.031068	0.0307692		1	163.999	0.00141076	163.997	0.00282152	164	1.72044e-05	1.20151e-05
		0.6776	509	8	501	16	517	0.0309478	0.0307692		1	164.999	0.00144175	164.997	0.00288351	165	1.74758e-05	1.20151e-05
		0.6757	510	8	502	16	518	0.030888	0.0307692		1	165.999	0.00147389	165.997	0.00294778	166	1.77577e-05	1.20151e-05
		0.6689	511	8	503	16	519	0.0308285	0.0307692		1	166.998	0.00150721	166.997	0.00301441	167	1.80504e-05	1.20151e-05
		0.6669	512	8	504	16	520	0.0307692	0.0307692		1	167.998	0.00154174	167.997	0.00308347	168	1.8354e-05	1.20151e-05
		0.6602	512	9	503	18	521	0.0345489	0.0340265		1	168.998	0.00157752	168.997	0.00315504	169	1.86689e-05	1.20151e-05
		0.6552	513	9	504	18	522	0.0344828	0.0340265		1	169.998	0.0016146	169.997	0.0032292	170	1.89953e-05	1.20151e-05
		0.6539	514	9	505	18	523	0.0344168	0.0340265		1	170.998	0.00165301	170.997	0.00330602	171	1.93334e-05	1.20151e-05
		0.648	515	9	506	18	524	0.0343511	0.0340265		1	171.998	0.00169279	171.997	0.00338559	172	1.96837e-05	1.20151e-05
		0.6413	516	9	507	18	525	0.0342857	0.0340265		1	172.998	0.00173399	172.997	0.00346798	173	2.00461e-05	1.20151e-05
		0.6342	518	9	509	18	527	0.0341556	0.0340265		1	173.998	0.00177665	173.996	0.00355329	174	2.04212e-05	1.20151e-05
		0.6278	519	9	510	18	528	0.0340909	0.0340265		1	174.998	0.0018208	174.996	0.00364159	175	2.08091e-05	1.20151e-05
		0.6272	520	9	511	18	529	0.0340265	0.0340265		1	175.998	0.00186649	175.996	0.00373298	176	2.12101e-05	1.20151e-05
		0.622	520	10	510	20	530	0.0377358	0.0361664		1	176.998	0.00191376	176.996	0.00382753	177	2.16245e-05	1.20151e-05
		0.6193	521	10	511	20	531	0.0376648	0.0361664		1	177.998	0.00196267	177.996	0.00392534	178	2.20524e-05	1.20151e-05
		0.6164	522	10	512	20	532	0.037594	0.0361664		0.9999	178.998	0.00201324	178.996	0.00402649	179	2.24944e-05	0.000162941
		0.6079	523	10	513	20	533	0.0375235	0.0361664		0.9999	179.998	0.00206554	179.996	0.00413108	180	2.29504e-05	0.000162941
		0.601	524	10	514	20	534	0.0374532	0.0361664		0.9999	180.998	0.0021196	180.996	0.0042392	181	2.3421e-05	0.000162941
		0.5987	525	10	515	20	535	0.0373832	0.0361664		0.9999	181.998	0.00217547	181.996	0.00435094	182	2.39063e-05	0.000162941
		0.5964	526	10	516	20	536	0.0373134	0.0361664		0.9999	182.998	0.0022332	182.996	0.00446639	183	2.44065e-05	0.000162941
		0.5926	527	10	517	20	537	0.0372439	0.0361664		0.9999	183.998	0.00229283	183.995	0.00458566	184	2.49221e-05	0.000162941
		0.5855	528	10	518	20	538	0.0371747	0.0361664		0.9999	184.998	0.00235442	184.995	0.00470884	185	2.54532e-05	0.000162941
		0.5829	529	10	519	20	539	0.0371058	0.0361664		0.9999	185.998	0.00241801	185.995	0.00483603	186	2.60001e-05	0.000162941
		0.5798	530	10	520	20	540	0.037037	0.0361664		0.9999	186.998	0.00248366	186.995	0.00496732	187	2.65632e-05	0.000162941
		0.5769	531	10	521	20	541	0.0369686	0.0361664		0.9999	187.997	0.00255141	187.995	0.00510282	188	2.71427e-05	0.000162941
		0.5685	532	10	522	20	542	0.0369004	0.0361664		0.9999	188.997	0.00262132	188.995	0.00524264	189	2.77388e-05	0.000162941
		0.5584	533	10	523	20	543	0.0368324	0.0361664		0.9999	189.997	0.00269343	189.995	0.00538686	190	2.83519e-05	0.000162941
		0.5508	535	10	525	20	545	0.0366972	0.0361664		0.9999	190.997	0.0027678	190.994	0.00553561	191	2.89822e-05	0.000162941
		0.5466	536	10	526	20	546	0.03663	0.0361664		0.9999	191.997	0.00284449	191.994	0.00568898	192	2.96301e-05	0.000162941
		0.5433	537	10	527	20	547	0.0365631	0.0361664		0.9999	192.997	0.00292354	192.994	0.00584709	193	3.02958e-05	0.000162941
		0.5416	538	10	528	20	548	0.0364964	0.0361664		0.9999	193.997	0.00300502	193.994	0.00601003	194	3.09795e-05	0.000162941
		0.535	540	10	530	20	550	0.0363636	0.0361664		0.9999	194.997	0.00308896	194.994	0.00617793	195	3.16817e-05	0.000162941
		0.5182	541	10	531	20	551	0.0362976	0.0361664		0.9999	195.997	0.00317544	195.994	0.00635089	196	3.24025e-05	0.000162941
		0.5171	542	10	532	20	552	0.0362319	0.0361664		0.9999	196.997	0.00326451	196.993	0.00652903	197	3.31423e-05	0.000162941
		0.5147	543	10	533	20	553	0.0361664	0.0361664		0.9999	197.997	0.00335623	197.993	0.00671245	198	3.39013e-05	0.000162941
		0.5133	543	11	532	22	554	0.0397112	0.0397112		0.9999	198.997	0.00345064	198.993	0.00690128	199	3.46798e-05	0.000162941
		0.5101	543	12	531	24	555	0.0432432	0.0427807		0.9999	199.996	0.00354782	199.993	0.00709564	200	3.54782e-05	0.000162941
		0.5011	544	12	532	24	556	0.0431655	0.0427807		0.9999	200.996	0.00364781	200.993	0.00729563	201	3.62967e-05	0.000162941
		0.4994	545	12	533	24	557	0.043088	0.0427807		0.9999	201.996	0.00375069	201.992	0.00750138	202	3.71356e-05	0.000162941
		0.4969	547	12	535	24	559	0.0429338	0.0427807		0.9999	202.996	0.00385651	202.992	0.00771302	203	3.79952e-05	0.000162941
		0.4857	548	12	536	24	560	0.0428571	0.0427807		0.9999	203.996	0.00396533	203.992	0.00793065	204	3.88758e-05	0.000162941
		0.4834	549	12	537	24	561	0.0427807	0.0427807		0.9999	204.996	0.00407721	204.992	0.00815442	205	3.97777e-05	0.000162941
		0.4749	549	13	536	26	562	0.0462633	0.0460177		0.9999	205.996	0.00419222	205.992	0.00838444	206	4.07011e-05	0.000162941
		0.4731	550	13	537	26	563	0.0461812	0.0460177		0.9999	206.996	0.00431042	206.991	0.00862083	207	4.16465e-05	0.000162941
		0.4729	551	13	538	26	564	0.0460993	0.0460177		0.9999	207.996	0.00443187	207.991	0.00886374	208	4.26141e-05	0.000162941
		0.4722	552	13	539	26	565	0.0460177	0.0460177		0.9999	208.995	0.00455664	208.991	0.00911328	209	4.36042e-05	0.000162941
		0.4706	552	14	538	28	566	0.04947	0.04811		0.9998	209.995	0.00468479	209.991	0.00936959	210	4.46171e-05	0.000292172
		0.4692	553	14	539	28	567	0.0493827	0.04811		0.9998	210.995	0.0048164	210.99	0.0096328	211	4.56531e-05	0.000292172
		0.4623	554	14	540	28	568	0.0492958	0.04811		0.9998	211.995	0.00495152	211.99	0.00990305	212	4.67125e-05	0.000292172
		0.4589	555	14	541	28	569	0.0492091	0.04811		0.9998	212.995	0.00509023	212.99	0.0101805	213	4.77956e-05	0.000292172
		0.4541	556	14	542	28	570	0.0491228	0.04811		0.9998	213.995	0.0052326	213.99	0.0104652	214	4.89028e-05	0.000292172
		0.4524	557	14	543	28	571	0.0490368	0.04811		0.9998	214.995	0.00537869	214.989	0.0107574	215	5.00343e-05	0.000292172
		0.4461	558	14	544	28	572	0.048951	0.04811		0.9998	215.994	0.00552857	215.989	0.0110571	216	5.11905e-05	0.000292172
		0.4459	559	14	545	28	573	0.0488656	0.04811		0.9998	216.994	0.00568232	216.989	0.0113646	217	5.23716e-05	0.000292172
		0.4417	560	14	546	28	574	0.0487805	0.04811		0.9998	217.994	0.00584001	217.988	0.01168	218	5.35781e-05	0.000292172
		0.4344	561	14	547	28	575	0.0486957	0.04811		0.9998	218.994	0.00600171	218.988	0.0120034	219	5.48102e-05	0.000292172
		0.4332	562	14	548	28	576	0.0486111	0.04811		0.9998	219.994	0.0061675	219.988	0.012335	220	5.60682e-05	0.000292172
		0.4295	563	14	549	28	577	0.0485269	0.04811		0.9997	220.994	0.00633745	220.987	0.0126749	221	5.73525e-05	0.000590149
		0.4174	564	14	550	28	578	0.0484429	0.04811		0.9997	221.993	0.00651163	221.987	0.0130233	222	5.86633e-05	0.000590149
		0.4137	565	14	551	28	579	0.0483592	0.04811		0.9997	222.993	0.00669013	222.987	0.0133803	223	6.00012e-05	0.000590149
		0.4119	566	14	552	28	580	0.0482759	0.04811		0.9997	223.993	0.00687302	223.986	0.013746	224	6.13663e-05	0.000590149
		0.4086	567	14	553	28	581	0.0481928	0.04811		0.9997	224.993	0.00706038	224.986	0.0141208	225	6.27589e-05	0.000590149
		0.4083	568	14	554	28	582	0.04811	0.04811		0.9997	225.993	0.00725229	225.985	0.0145046	226	6.41796e-05	0.000590149
		0.4047	568	15	553	30	583	0.051458	0.0513699		0.9997	226.993	0.00744883	226.985	0.0148977	227	6.56285e-05	0.000590149
		0.3959	569	15	554	30	584	0.0513699	0.0513699		0.9997	227.992	0.00765009	227.985	0.0153002	228	6.7106e-05	0.000590149
		0.3907	569	16	553	32	585	0.0547009	0.0544218		0.9997	228.992	0.00785614	228.984	0.0157123	229	6.86126e-05	0.000590149
		0.3845	570	16	554	32	586	0.0546075	0.0544218		0.9997	229.992	0.00806707	229.984	0.0161341	230	7.01484e-05	0.000590149
		0.3839	571	16	555	32	587	0.0545145	0.0544218		0.9997	230.992	0.00828297	230.983	0.0165659	231	7.1714e-05	0.000590149
		0.3824	572	16	556	32	588	0.0544218	0.0544218		0.9997	231.991	0.00850392	231.983	0.0170078	232	7.33096e-05	0.000590149
		0.3804	572	17	555	34	589	0.057725	0.0573356		0.9997	232.991	0.00873001	232.983	0.01746	233	7.49357e-05	0.000590149
		0.3772	573	17	556	34	590	0.0576271	0.0573356		0.9997	233.991	0.00896132	233.982	0.0179226	234	7.65925e-05	0.000590149
		0.3745	575	17	558	34	592	0.0574324	0.0573356		0.9997	234.991	0.00919796	234.982	0.0183959	235	7.82805e-05	0.000590149
		0.3739	576	17	559	34	593	0.0573356	0.0573356		0.9997	235.991	0.00944001	235.981	0.01888	236	8.00001e-05	0.000590149
		0.3706	580	18	562	36	598	0.0602007	0.06		0.9997	236.99	0.00968756	236.981	0.0193751	237	8.17515e-05	0.000590149
		0.3691	581	18	563	36	599	0.0601002	0.06		0.9997	237.99	0.00994071	237.98	0.0198814	238	8.35353e-05	0.000590149
		0.3667	582	18	564	36	600	0.06	0.06		0.9997	238.99	0.0101995	238.98	0.0203991	239	8.53518e-05	0.000590149
		0.3648	582	19	563	38	601	0.063228	0.0630182		0.9997	239.99	0.0104642	239.979	0.0209284	240	8.72015e-05	0.000590149
		0.3644	583	19	564	38	602	0.0631229	0.0630182		0.9997	240.989	0.0107347	240.979	0.0214694	241	8.90846e-05	0.000590149
		0.3603	584	19	565	38	603	0.0630182	0.0630182		0.9997	241.989	0.0110112	241.978	0.0220224	242	9.10016e-05	0.000590149
		0.3571	584	21	563	42	605	0.0694215	0.0693069		0.9997	242.989	0.0112938	242.977	0.0225876	243	9.2953e-05	0.000590149
		0.3555	585	21	564	42	606	0.0693069	0.0693069		0.9997	243.988	0.0115826	243.977	0.0231651	244	9.49391e-05	0.000590149
		0.3518	585	22	563	44	607	0.0724876	0.0720131		0.9997	244.988	0.0118777	244.976	0.0237553	245	9.69604e-05	0.000590149
		0.3496	586	22	564	44	608	0.0723684	0.0720131		0.9997	245.988	0.0121791	245.976	0.0243583	246	9.90173e-05	0.000590149
		0.3488	587	22	565	44	609	0.0722496	0.0720131		0.9997	246.988	0.0124871	246.975	0.0249742	247	0.00010111	0.000590149
		0.3483	588	22	566	44	610	0.0721311	0.0720131		0.9997	247.987	0.0128017	247.974	0.0256035	248	0.00010324	0.000590149
		0.3465	589	22	567	44	611	0.0720131	0.0720131		0.9997	248.987	0.0131231	248.974	0.0262461	249	0.000105406	0.000590149
		0.3452	589	23	566	46	612	0.0751634	0.0751634		0.9997	249.987	0.0134512	249.973	0.0269025	250	0.00010761	0.000590149
		0.3413	590	24	566	48	614	0.0781759	0.0780488		0.9997	250.986	0.0137864	250.972	0.0275728	251	0.000109852	0.000590149
		0.3411	591	24	567	48	615	0.0780488	0.0780488		0.9997	251.986	0.0141286	251.972	0.0282572	252	0.000112132	0.000590149
		0.3369	591	25	566	50	616	0.0811688	0.0810373		0.9997	252.986	0.014478	252.971	0.028956	253	0.00011445	0.000590149
		0.334	592	25	567	50	617	0.0810373	0.0810373		0.9997	253.985	0.0148347	253.97	0.0296694	254	0.000116809	0.000590149
		0.331	594	26	568	52	620	0.083871	0.0834671		0.9997	254.985	0.0151988	254.97	0.0303977	255	0.000119207	0.000590149
		0.3269	595	26	569	52	621	0.0837359	0.0834671		0.9997	255.984	0.0155705	255.969	0.0311411	256	0.000121645	0.000590149
		0.3255	596	26	570	52	622	0.0836013	0.0834671		0.9997	256.984	0.0159499	256.968	0.0318999	257	0.000124124	0.000590149
		0.3224	597	26	571	52	623	0.0834671	0.0834671		0.9997	257.984	0.0163371	257.967	0.0326743	258	0.000126644	0.000590149
		0.3215	597	27	570	54	624	0.0865385	0.0859873		0.9997	258.983	0.0167323	258.967	0.0334646	259	0.000129207	0.000590149
		0.3199	598	27	571	54	625	0.0864	0.0859873		0.9997	259.983	0.0171355	259.966	0.034271	260	0.000131812	0.000590149
		0.3191	599	27	572	54	626	0.086262	0.0859873		0.9997	260.982	0.0175469	260.965	0.0350939	261	0.000134459	0.000590149
		0.3184	600	27	573	54	627	0.0861244	0.0859873		0.9997	261.982	0.0179667	261.964	0.0359335	262	0.000137151	0.000590149
		0.3172	601	27	574	54	628	0.0859873	0.0859873		0.9997	262.982	0.018395	262.963	0.03679	263	0.000139886	0.000590149
		0.3118	601	28	573	56	629	0.0890302	0.0877743		0.9997	263.981	0.0188319	263.962	0.0376639	264	0.000142666	0.000590149
		0.3107	602	28	574	56	630	0.0888889	0.0877743		0.9997	264.981	0.0192776	264.961	0.0385552	265	0.000145491	0.000590149
		0.3096	603	28	575	56	631	0.088748	0.0877743		0.9997	265.98	0.0197322	265.961	0.0394645	266	0.000148363	0.000590149
		0.3065	604	28	576	56	632	0.0886076	0.0877743		0.9997	266.98	0.0201959	266.96	0.0403919	267	0.00015128	0.000590149
		0.3048	605	28	577	56	633	0.0884676	0.0877743		0.9997	267.979	0.0206689	267.959	0.0413377	268	0.000154245	0.000590149
		0.3002	606	28	578	56	634	0.0883281	0.0877743		0.9997	268.979	0.0211512	268.958	0.0423024	269	0.000157258	0.000590149
		0.2962	607	28	579	56	635	0.088189	0.0877743		0.9996	269.978	0.0216431	269.957	0.0432861	270	0.000160319	0.00108417
		0.2937	608	28	580	56	636	0.0880503	0.0877743		0.9996	270.978	0.0221446	270.956	0.0442892	271	0.000163429	0.00108417
		0.2934	609	28	581	56	637	0.0879121	0.0877743		0.9996	271.977	0.0226561	271.955	0.0453121	272	0.000166589	0.00108417
		0.2912	610	28	582	56	638	0.0877743	0.0877743		0.9996	272.977	0.0231776	272.954	0.0463551	273	0.000169799	0.00108417
		0.2888	610	29	581	58	639	0.0907668	0.090625		0.9996	273.976	0.0237093	273.953	0.0474185	274	0.00017306	0.00108417
		0.2744	611	29	582	58	640	0.090625	0.090625		0.9996	274.976	0.0242514	274.951	0.0485027	275	0.000176374	0.00108417
		0.2738	611	30	581	60	641	0.0936037	0.0936037		0.9996	275.975	0.024804	275.95	0.0496081	276	0.000179739	0.00108417
		0.273	611	31	580	62	642	0.0965732	0.0962733		0.9996	276.975	0.0253674	276.949	0.0507349	277	0.000183158	0.00108417
		0.2721	612	31	581	62	643	0.096423	0.0962733		0.9996	277.974	0.0259418	277.948	0.0518836	278	0.000186632	0.00108417
		0.2643	613	31	582	62	644	0.0962733	0.0962733		0.9996	278.973	0.0265272	278.947	0.0530545	279	0.000190159	0.00108417
		0.2631	613	32	581	64	645	0.0992248	0.0989181		0.9996	279.973	0.027124	279.946	0.0542481	280	0.000193743	0.00108417
		0.2619	614	32	582	64	646	0.0990712	0.0989181		0.9995	280.972	0.0277323	280.945	0.0554647	281	0.000197383	0.00122824
		0.2614	615	32	583	64	647	0.0989181	0.0989181		0.9995	281.972	0.0283523	281.943	0.0567047	282	0.00020108	0.00122824
		0.2587	615	33	582	66	648	0.101852	0.101227		0.9994	282.971	0.0289843	282.942	0.0579685	283	0.000204836	0.00130037
		0.2556	616	33	583	66	649	0.101695	0.101227		0.9994	283.97	0.0296283	283.941	0.0592566	284	0.00020865	0.00130037
		0.2506	617	33	584	66	650	0.101538	0.101227		0.9994	284.97	0.0302847	284.939	0.0605694	285	0.000212524	0.00130037
		0.2438	618	33	585	66	651	0.101382	0.101227		0.9994	285.969	0.0309536	285.938	0.0619073	286	0.000216459	0.00130037
		0.2407	619	33	586	66	652	0.101227	0.101227		0.9993	286.968	0.0316354	286.937	0.0632707	287	0.000220455	0.00137636
		0.2379	619	34	585	68	653	0.104135	0.103976		0.9993	287.968	0.0323301	287.935	0.0646602	288	0.000224514	0.00137636
		0.2354	620	34	586	68	654	0.103976	0.103976		0.9992	288.967	0.033038	288.934	0.0660761	289	0.000228637	0.00145647
		0.2331	620	35	585	70	655	0.10687	0.10687		0.9992	289.966	0.0337595	289.932	0.0675189	290	0.000232824	0.00145647
		0.2285	620	36	584	72	656	0.109756	0.109756		0.9992	290.966	0.0344946	290.931	0.0689892	291	0.000237076	0.00145647
		0.2269	620	37	583	74	657	0.112633	0.110945		0.9992	291.965	0.0352437	291.93	0.0704873	292	0.000241395	0.00145647
		0.2245	621	37	584	74	658	0.112462	0.110945		0.9991	292.964	0.036007	292.928	0.0720139	293	0.000245781	0.00154095
		0.2207	622	37	585	74	659	0.112291	0.110945		0.9991	293.963	0.0367847	293.926	0.0735694	294	0.000250236	0.00154095
		0.2186	623	37	586	74	660	0.112121	0.110945		0.999	294.962	0.0375772	294.925	0.0751543	295	0.00025476	0.00158491
		0.2174	624	37	587	74	661	0.111952	0.110945		0.9989	295.962	0.0383846	295.923	0.0767692	296	0.000259356	0.00163007
		0.2166	625	37	588	74	662	0.111782	0.110945		0.9989	296.961	0.0392073	296.922	0.0784147	297	0.000264022	0.00163007
		0.2153	626	37	589	74	663	0.111614	0.110945		0.9988	297.96	0.0400456	297.92	0.0800912	298	0.000268762	0.00167648
		0.2144	627	37	590	74	664	0.111446	0.110945		0.9987	298.959	0.0408997	298.918	0.0817993	299	0.000273576	0.00170812
		0.2123	628	37	591	74	665	0.111278	0.110945		0.9983	299.958	0.0417698	299.916	0.0835397	300	0.000278466	0.00174034
		0.21	629	37	592	74	666	0.111111	0.110945		0.9982	300.957	0.0426564	300.915	0.0853129	301	0.000283431	0.00177316
		0.2095	630	37	593	74	667	0.110945	0.110945		0.9981	301.956	0.0435597	301.913	0.0871195	302	0.000288475	0.00180658
		0.2092	630	38	592	76	668	0.113772	0.113602		0.9978	302.956	0.0444801	302.911	0.0889601	303	0.000293598	0.00184062
		0.2062	631	38	593	76	669	0.113602	0.113602		0.9977	303.955	0.0454177	303.909	0.0908354	304	0.000298801	0.00189287
		0.2015	631	39	592	78	670	0.116418	0.116418		0.9977	304.954	0.046373	304.907	0.0927461	305	0.000304085	0.00189287
		0.1982	631	40	591	80	671	0.119225	0.119225		0.9976	305.953	0.0473463	305.905	0.0946927	306	0.000309453	0.00194659
		0.1978	631	41	590	82	672	0.122024	0.121842		0.9973	306.952	0.048338	306.903	0.096676	307	0.000314905	0.00205864
		0.1958	632	41	591	82	673	0.121842	0.121842		0.9973	307.951	0.0493483	307.901	0.0986966	308	0.000320443	0.00205864
		0.1956	632	42	590	84	674	0.124629	0.124444		0.9973	308.95	0.0503776	308.899	0.100755	309	0.000326069	0.00205864
		0.1896	633	42	591	84	675	0.124444	0.124444		0.9973	309.949	0.0514263	309.897	0.102853	310	0.000331783	0.00205864
		0.1862	633	43	590	86	676	0.127219	0.127219		0.9973	310.948	0.0524948	310.895	0.10499	311	0.000337587	0.00205864
		0.1817	633	44	589	88	677	0.129985	0.129602		0.9972	311.946	0.0535834	311.893	0.107167	312	0.000343483	0.0021976
		0.1809	634	44	590	88	678	0.129794	0.129602		0.9972	312.945	0.0546925	312.891	0.109385	313	0.000349473	0.0021976
		0.1794	635	44	591	88	679	0.129602	0.129602		0.9971	313.944	0.0558226	313.888	0.111645	314	0.000355558	0.00226004
		0.1772	636	45	591	90	681	0.132159	0.132159		0.9969	314.943	0.0569739	314.886	0.113948	315	0.000361739	0.00230267
		0.1768	636	46	590	92	682	0.134897	0.134897		0.9968	315.942	0.058147	315.884	0.116294	316	0.000368019	0.00239042
		0.1767	637	47	590	94	684	0.137427	0.137427		0.9968	316.941	0.0593422	316.881	0.118684	317	0.000374399	0.00239042
		0.1754	637	48	589	96	685	0.140146	0.139738		0.9968	317.939	0.06056	317.879	0.12112	318	0.000380881	0.00239042
		0.172	638	48	590	96	686	0.139942	0.139738		0.9967	318.938	0.0618009	318.876	0.123602	319	0.000387466	0.00248162
		0.1717	639	48	591	96	687	0.139738	0.139738		0.9965	319.937	0.0630652	319.874	0.12613	320	0.000394157	0.00252856
		0.1708	640	49	591	98	689	0.142235	0.141618		0.996	320.936	0.0643534	320.871	0.128707	321	0.000400956	0.00262524
		0.1694	641	49	592	98	690	0.142029	0.141618		0.996	321.934	0.065666	321.869	0.131332	322	0.000407864	0.00262524
		0.1692	642	49	593	98	691	0.141823	0.141618		0.996	322.933	0.0670036	322.866	0.134007	323	0.000414883	0.00262524
		0.1635	643	49	594	98	692	0.141618	0.141618		0.9958	323.932	0.0683665	323.863	0.136733	324	0.000422015	0.00275155
		0.1625	643	50	593	100	693	0.1443	0.1443		0.9958	324.93	0.0697553	324.86	0.139511	325	0.000429263	0.00275155
		0.1569	643	51	592	102	694	0.146974	0.146763		0.9956	325.929	0.0711705	325.858	0.142341	326	0.000436629	0.00288425
		0.1552	644	51	593	102	695	0.146763	0.146763		0.9956	326.927	0.0726126	326.855	0.145225	327	0.000444114	0.00288425
		0.1521	644	52	592	104	696	0.149425	0.147309		0.9956	327.926	0.0740823	327.852	0.148165	328	0.000451721	0.00288425
		0.1517	645	52	593	104	697	0.149211	0.147309		0.9954	328.924	0.0755799	328.849	0.15116	329	0.000459453	0.00302374
		0.1512	646	52	594	104	698	0.148997	0.147309		0.9954	329.923	0.0771062	329.846	0.154212	330	0.00046731	0.00302374
		0.1496	647	52	595	104	699	0.148784	0.147309		0.9953	330.921	0.0786617	330.843	0.157323	331	0.000475297	0.00317043
		0.1489	648	52	596	104	700	0.148571	0.147309		0.9953	331.92	0.0802469	331.84	0.160494	332	0.000483415	0.00317043
		0.1484	649	52	597	104	701	0.148359	0.147309		0.9953	332.918	0.0818625	332.836	0.163725	333	0.000491667	0.00317043
		0.1475	650	52	598	104	702	0.148148	0.147309		0.9952	333.916	0.0835092	333.833	0.167018	334	0.000500055	0.00329324
		0.1453	651	52	599	104	703	0.147937	0.147309		0.9949	334.915	0.0851875	334.83	0.170375	335	0.000508582	0.00335655
		0.1431	652	52	600	104	704	0.147727	0.147309		0.9948	335.913	0.0868981	335.826	0.173796	336	0.000517251	0.00342116
		0.1423	653	52	601	104	705	0.147518	0.147309		0.9947	336.911	0.0886417	336.823	0.177283	337	0.000526063	0.00348712
		0.1417	654	52	602	104	706	0.147309	0.147309		0.9945	337.91	0.0904189	337.819	0.180838	338	0.000535023	0.00355445
		0.1412	654	53	601	106	707	0.149929	0.149929		0.9944	338.908	0.0922306	338.816	0.184461	339	0.000544133	0.00362319
		0.1408	654	54	600	108	708	0.152542	0.151685		0.9943	339.906	0.0940773	339.812	0.188155	340	0.000553396	0.00369337
		0.14	655	54	601	108	709	0.152327	0.151685		0.9939	340.904	0.0959598	340.808	0.19192	341	0.000562814	0.00376502
		0.1396	656	54	602	108	710	0.152113	0.151685		0.9938	341.902	0.0978789	341.804	0.195758	342	0.000572391	0.00391289
		0.1377	657	54	603	108	711	0.151899	0.151685		0.9938	342.9	0.0998354	342.8	0.199671	343	0.000582131	0.00391289
		0.1366	658	54	604	108	712	0.151685	0.151685		0.9938	343.898	0.10183	343.796	0.20366	344	0.000592035	0.00391289
		0.1356	658	56	602	112	714	0.156863	0.156425		0.9935	344.896	0.103864	344.792	0.207727	345	0.000602108	0.00410668
		0.1349	660	56	604	112	716	0.156425	0.156425		0.9935	345.894	0.105937	345.788	0.211874	346	0.000612353	0.00410668
		0.1334	660	57	603	114	717	0.158996	0.158333		0.9934	346.892	0.108051	346.784	0.216102	347	0.000622773	0.00422797
		0.1321	661	57	604	114	718	0.158774	0.158333		0.9933	347.89	0.110207	347.78	0.220413	348	0.000633371	0.004311
		0.131	662	57	605	114	719	0.158554	0.158333		0.9932	348.888	0.112405	348.775	0.224809	349	0.000644152	0.00439583
		0.1299	663	57	606	114	720	0.158333	0.158333		0.9927	349.885	0.114646	349.771	0.229292	350	0.000655119	0.00457101
		0.1288	663	58	605	116	721	0.160888	0.160221		0.9927	350.883	0.116931	350.766	0.233863	351	0.000666276	0.00457101
		0.126	664	58	606	116	722	0.160665	0.160221		0.9927	351.881	0.119262	351.761	0.238524	352	0.000677626	0.00457101
		0.1251	665	58	607	116	723	0.160443	0.160221		0.9925	352.878	0.121639	352.757	0.243278	353	0.000689174	0.00475391
		0.1246	666	58	608	116	724	0.160221	0.160221		0.9924	353.876	0.124063	353.752	0.248127	354	0.000700923	0.00484836
		0.123	666	59	607	118	725	0.162759	0.162759		0.9923	354.873	0.126536	354.747	0.253072	355	0.000712878	0.00499395
		0.1225	666	60	606	120	726	0.165289	0.165289		0.9923	355.871	0.129058	355.742	0.258115	356	0.000725043	0.00499395
		0.1215	667	61	606	122	728	0.167582	0.167582		0.9919	356.868	0.13163	356.737	0.26326	357	0.000737422	0.00524744
		0.1208	667	62	605	124	729	0.170096	0.170096		0.9919	357.866	0.134254	357.731	0.268507	358	0.00075002	0.00524744
		0.1206	667	63	604	126	730	0.172603	0.172367		0.9919	358.863	0.13693	358.726	0.27386	359	0.000762842	0.00524744
		0.1205	668	63	605	126	731	0.172367	0.172367		0.9917	359.86	0.13966	359.721	0.279321	360	0.000775891	0.00603631
		0.1173	668	64	604	128	732	0.174863	0.173913		0.9917	360.858	0.142446	360.715	0.284891	361	0.000789173	0.00603631
		0.1172	669	64	605	128	733	0.174625	0.173913		0.9917	361.855	0.145287	361.709	0.290575	362	0.000802693	0.00603631
		0.1165	670	64	606	128	734	0.174387	0.173913		0.9917	362.852	0.148187	362.704	0.296373	363	0.000816455	0.00603631
		0.1163	671	64	607	128	735	0.17415	0.173913		0.9917	363.849	0.151145	363.698	0.302289	364	0.000830465	0.00603631
		0.1161	672	64	608	128	736	0.173913	0.173913		0.9917	364.846	0.154163	364.692	0.308326	365	0.000844728	0.00603631
		0.116	672	65	607	130	737	0.176391	0.176152		0.9917	365.843	0.157243	365.686	0.314485	366	0.000859249	0.00603631
		0.115	673	65	608	130	738	0.176152	0.176152		0.9917	366.84	0.160385	366.679	0.320771	367	0.000874034	0.00603631
		0.1146	673	66	607	132	739	0.17862	0.17862		0.9917	367.836	0.163592	367.673	0.327185	368	0.000889089	0.00603631
		0.1145	673	67	606	134	740	0.181081	0.181081		0.9917	368.833	0.166865	368.666	0.33373	369	0.000904419	0.00603631
		0.1137	673	68	605	136	741	0.183536	0.183536		0.9917	369.83	0.170206	369.66	0.340411	370	0.00092003	0.00603631
		0.1125	673	69	604	138	742	0.185984	0.185734		0.9916	370.826	0.173615	370.653	0.347229	371	0.000935928	0.00681819
		0.1119	674	69	605	138	743	0.185734	0.185734		0.9915	371.823	0.177094	371.646	0.354189	372	0.00095212	0.00725094
		0.1117	674	70	604	140	744	0.188172	0.188172		0.9915	372.819	0.180646	372.639	0.361292	373	0.000968612	0.00725094
		0.1115	674	71	603	142	745	0.190604	0.190604		0.9915	373.816	0.184272	373.631	0.368543	374	0.00098541	0.00725094
		0.1112	674	72	602	144	746	0.193029	0.192		0.9915	374.812	0.187973	374.624	0.375945	375	0.00100252	0.00725094
		0.1111	675	72	603	144	747	0.192771	0.192		0.9915	375.808	0.191751	375.616	0.383502	376	0.00101995	0.00725094
		0.1109	676	72	604	144	748	0.192513	0.192		0.9912	376.804	0.195608	376.609	0.391217	377	0.00103771	0.00771453
		0.1108	678	72	606	144	750	0.192	0.192		0.991	377.8	0.199547	377.601	0.399093	378	0.0010558	0.00787633
		0.1107	679	73	606	146	752	0.194149	0.194149		0.9909	378.796	0.203568	378.593	0.407135	379	0.00107424	0.00804193
		0.1106	679	75	604	150	754	0.198939	0.198939		0.9907	379.792	0.207673	379.585	0.415347	380	0.00109302	0.00821142
		0.1105	683	76	607	152	759	0.200264	0.200264		0.9902	380.788	0.211866	380.576	0.423732	381	0.00111216	0.00838491
		0.1104	683	80	603	160	763	0.209699	0.209699		0.99	381.784	0.216147	381.568	0.432294	382	0.00113166	0.00883679
		0.1103	686	83	603	166	769	0.215865	0.215865		0.99	382.779	0.220519	382.559	0.441039	383	0.00115154	0.00883679
		0.1102	689	88	601	176	777	0.226512	0.226512		0.99	383.775	0.224985	383.55	0.449969	384	0.0011718	0.00883679
		0.1101	697	94	603	188	791	0.237674	0.237674		0.99	384.77	0.229545	384.541	0.459091	385	0.00119244	0.00883679
		0.11	713	102	611	204	815	0.250307	0.250307		0.9899	385.766	0.234203	385.532	0.468407	386	0.00121349	0.00951574
		0.1099	721	108	613	216	829	0.260555	0.259304		0.9899	386.761	0.238961	386.522	0.477923	387	0.00123494	0.00951574
		0.1088	722	108	614	216	830	0.260241	0.259304		0.9899	387.756	0.243822	387.512	0.487643	388	0.00125681	0.00951574
		0.1078	723	108	615	216	831	0.259928	0.259304		0.9896	388.751	0.248787	388.502	0.497573	389	0.00127911	0.0102534
		0.107	724	108	616	216	832	0.259615	0.259304		0.9896	389.746	0.253859	389.492	0.507718	390	0.00130184	0.0102534
		0.1052	725	108	617	216	833	0.259304	0.259304		0.9896	390.741	0.259041	390.482	0.518082	391	0.00132502	0.0102534
		0.1043	725	109	616	218	834	0.261391	0.261391		0.9896	391.736	0.264335	391.471	0.528671	392	0.00134865	0.0102534
		0.1033	725	110	615	220	835	0.263473	0.263473		0.9888	392.73	0.269745	392.461	0.53949	393	0.00137275	0.0108192
		0.1025	725	111	614	222	836	0.26555	0.265233		0.9885	393.725	0.275273	393.449	0.550546	394	0.00139732	0.0111754
		0.1017	726	111	615	222	837	0.265233	0.265233		0.9885	394.719	0.280921	394.438	0.561843	395	0.00142239	0.0111754
		0.1007	726	112	614	224	838	0.267303	0.267303		0.9877	395.713	0.286694	395.427	0.573388	396	0.00144795	0.0115446
		0.09998	726	113	613	226	839	0.269368	0.269368		0.9862	396.707	0.292593	396.415	0.585186	397	0.00147402	0.0117983
		0.09986	726	114	612	228	840	0.271429	0.270463		0.9852	397.701	0.298622	397.403	0.597245	398	0.00150061	0.0121906
		0.099	727	114	613	228	841	0.271106	0.270463		0.9852	398.695	0.304785	398.39	0.60957	399	0.00152774	0.0121906
		0.09888	729	114	615	228	843	0.270463	0.270463		0.9848	399.689	0.311084	399.378	0.622167	400	0.00155542	0.0125973
		0.09861	729	115	614	230	844	0.272512	0.271868		0.9846	400.682	0.317522	400.365	0.635044	401	0.00158365	0.0128769
		0.09833	730	115	615	230	845	0.272189	0.271868		0.9839	401.676	0.324104	401.352	0.648208	402	0.00161246	0.0131633
		0.0978	731	115	616	230	846	0.271868	0.271868		0.9835	402.669	0.330833	402.338	0.661665	403	0.00164185	0.0134569
		0.0973	731	116	615	232	847	0.273908	0.273908		0.9832	403.662	0.337712	403.325	0.675423	404	0.00167184	0.0137576
		0.09727	731	117	614	234	848	0.275943	0.275943		0.9828	404.655	0.344745	404.311	0.689489	405	0.00170244	0.0140659
		0.09674	731	118	613	236	849	0.277974	0.277647		0.9824	405.648	0.351936	405.296	0.703871	406	0.00173367	0.0143818
		0.09646	732	118	614	236	850	0.277647	0.277647		0.982	406.641	0.359289	406.281	0.718577	407	0.00176555	0.0147056
		0.09596	733	119	614	238	852	0.279343	0.279015		0.981	407.633	0.366808	407.266	0.733615	408	0.00179808	0.0150374
		0.09562	734	119	615	238	853	0.279015	0.279015		0.9805	408.626	0.374496	408.251	0.748993	409	0.00183128	0.0159037
		0.09479	734	120	614	240	854	0.28103	0.28103		0.9805	409.618	0.38236	409.235	0.76472	410	0.00186517	0.0159037
		0.09469	734	121	613	242	855	0.283041	0.283041		0.9805	410.61	0.390402	410.219	0.780803	411	0.00189976	0.0159037
		0.09315	734	122	612	244	856	0.285047	0.284714		0.9805	411.601	0.398627	411.203	0.797254	412	0.00193508	0.0159037
		0.09272	735	122	613	244	857	0.284714	0.284714		0.9793	412.593	0.40704	412.186	0.814079	413	0.00197114	0.0168254
		0.09224	735	123	612	246	858	0.286713	0.286713		0.9792	413.584	0.415645	413.169	0.83129	414	0.00200795	0.0172104
		0.09176	735	124	611	248	859	0.288708	0.288708		0.979	414.576	0.424448	414.151	0.848896	415	0.00204553	0.017605
		0.09129	735	125	610	250	860	0.290698	0.290698		0.9786	415.567	0.433453	415.133	0.866906	416	0.00208391	0.0182158
		0.09073	735	126	609	252	861	0.292683	0.292683		0.9786	416.557	0.442665	416.115	0.885331	417	0.0021231	0.0182158
		0.09036	735	127	608	254	862	0.294664	0.294664		0.9781	417.548	0.45209	417.096	0.904181	418	0.00216311	0.0188498
		0.08945	735	128	607	256	863	0.29664	0.29664		0.9761	418.538	0.461734	418.077	0.923467	419	0.00220398	0.0192859
		0.08914	735	129	606	258	864	0.298611	0.297235		0.9747	419.528	0.4716	419.057	0.943201	420	0.00224572	0.0197331
		0.089	736	129	607	258	865	0.298266	0.297235		0.973	420.518	0.481697	420.037	0.963393	421	0.00228834	0.0201916
		0.08856	737	129	608	258	866	0.297921	0.297235		0.9716	421.508	0.492028	421.016	0.984055	422	0.00233188	0.0206618
		0.08812	738	129	609	258	867	0.297578	0.297235		0.9712	422.497	0.5026	421.995	1.0052	423	0.00237636	0.0211438
		0.08757	739	129	610	258	868	0.297235	0.297235		0.9708	423.487	0.513419	422.973	1.02684	424	0.00242179	0.0216382
		0.08725	739	130	609	260	869	0.299194	0.298851		0.9699	424.476	0.524492	423.951	1.04898	425	0.0024682	0.0221452
		0.08703	740	130	610	260	870	0.298851	0.298851		0.9688	425.464	0.535825	424.928	1.07165	426	0.00251561	0.022665
		0.0868	740	131	609	262	871	0.300804	0.299771		0.9681	426.453	0.547424	425.905	1.09485	427	0.00256405	0.0231982
		0.08661	741	131	610	262	872	0.300459	0.299771		0.9671	427.441	0.559297	426.881	1.11859	428	0.00261354	0.0240235
		0.08489	742	131	611	262	873	0.300115	0.299771		0.9671	428.429	0.57145	427.857	1.1429	429	0.0026641	0.0240235
		0.08457	743	131	612	262	874	0.299771	0.299771		0.9665	429.416	0.583891	428.832	1.16778	430	0.00271577	0.0248806
		0.08433	743	132	611	264	875	0.301714	0.30137		0.9662	430.403	0.596626	429.807	1.19325	431	0.00276857	0.0254704
		0.08393	744	132	612	264	876	0.30137	0.30137		0.9652	431.39	0.609664	430.781	1.21933	432	0.00282252	0.0263834
		0.08376	744	133	611	266	877	0.303307	0.302273		0.9652	432.377	0.623012	431.754	1.24602	433	0.00287765	0.0263834
		0.08353	745	133	612	266	878	0.302961	0.302273		0.9631	433.363	0.636678	432.727	1.27336	434	0.002934	0.0283165
		0.08301	746	133	613	266	879	0.302617	0.302273		0.9631	434.349	0.650671	433.699	1.30134	435	0.00299159	0.0283165
		0.08275	747	133	614	266	880	0.302273	0.302273		0.9631	435.335	0.664998	434.67	1.33	436	0.00305045	0.0283165
		0.08226	747	134	613	268	881	0.3042	0.303511		0.9631	436.32	0.679668	435.641	1.35934	437	0.00311061	0.0283165
		0.08197	748	134	614	268	882	0.303855	0.303511		0.9625	437.305	0.69469	436.611	1.38938	438	0.0031721	0.0300433
		0.08189	749	134	615	268	883	0.303511	0.303511		0.962	438.29	0.710073	437.58	1.42015	439	0.00323496	0.0307651
		0.08159	749	135	614	270	884	0.30543	0.30474		0.9615	439.274	0.725826	438.548	1.45165	440	0.00329921	0.0315055
		0.08122	750	135	615	270	885	0.305085	0.30474		0.9585	440.258	0.741959	439.516	1.48392	441	0.00336489	0.0322647
		0.08079	751	135	616	270	886	0.30474	0.30474		0.9547	441.242	0.758481	440.483	1.51696	442	0.00343204	0.0330434
		0.08066	751	136	615	272	887	0.306652	0.305275		0.9539	442.225	0.775402	441.449	1.5508	443	0.00350069	0.0342489
		0.08043	753	136	617	272	889	0.305962	0.305275		0.9539	443.207	0.792733	442.415	1.58547	444	0.00357087	0.0342489
		0.0801	754	136	618	272	890	0.305618	0.305275		0.9519	444.19	0.810484	443.379	1.62097	445	0.00364262	0.0355009
		0.08006	755	136	619	272	891	0.305275	0.305275		0.9488	445.171	0.828666	444.343	1.65733	446	0.00371599	0.0363623
		0.07956	755	137	618	274	892	0.307175	0.306831		0.9476	446.153	0.847289	445.305	1.69458	447	0.003791	0.0372456
		0.07934	756	137	619	274	893	0.306831	0.306831		0.9459	447.134	0.866365	446.267	1.73273	448	0.0038677	0.0381513
		0.07911	756	138	618	276	894	0.308725	0.308725		0.9443	448.114	0.885906	447.228	1.77181	449	0.00394613	0.0395534
		0.07832	756	139	617	278	895	0.310615	0.310268		0.9443	449.094	0.905922	448.188	1.81184	450	0.00402632	0.0395534
		0.07797	757	139	618	278	896	0.310268	0.310268		0.9432	450.074	0.926427	449.147	1.85285	451	0.00410833	0.0415068
		0.07791	757	140	617	280	897	0.312152	0.311457		0.9432	451.053	0.947433	450.105	1.89487	452	0.00419218	0.0415068
		0.07764	758	140	618	280	898	0.311804	0.311457		0.9373	452.031	0.968953	451.062	1.93791	453	0.00427794	0.0430374
		0.07728	759	140	619	280	899	0.311457	0.311457		0.9355	453.009	0.990998	452.018	1.982	454	0.00436563	0.04409
		0.0772	759	141	618	282	900	0.313333	0.312639		0.9335	453.986	1.01358	452.973	2.02717	455	0.00445531	0.0451693
		0.07694	760	141	619	282	901	0.312986	0.312639		0.9316	454.963	1.03672	453.927	2.07344	456	0.00454703	0.0462757
		0.07691	761	141	620	282	902	0.312639	0.312639		0.9231	455.94	1.06043	454.879	2.12085	457	0.00464082	0.0474099
		0.0766	761	142	619	284	903	0.314507	0.313812		0.922	456.915	1.08471	455.831	2.16943	458	0.00473674	0.0485725
		0.0765	762	142	620	284	904	0.314159	0.313812		0.9217	457.89	1.1096	456.781	2.21919	459	0.00483484	0.0497642
		0.0762	763	142	621	284	905	0.313812	0.313812		0.916	458.865	1.13509	457.73	2.27018	460	0.00493518	0.0509857
		0.07594	763	143	620	286	906	0.315673	0.315325		0.9159	459.839	1.16121	458.678	2.32242	461	0.00503779	0.0528751
		0.07496	764	143	621	286	907	0.315325	0.315325		0.9159	460.812	1.18797	459.624	2.37594	462	0.00514273	0.0528751
		0.07479	764	144	620	288	908	0.317181	0.316832		0.9135	461.785	1.21539	460.569	2.43078	463	0.00525006	0.0548353
		0.07464	765	144	621	288	909	0.316832	0.316832		0.9029	462.757	1.24348	461.513	2.48696	464	0.00535983	0.0561825
		0.07441	765	145	620	290	910	0.318681	0.317982		0.8976	463.728	1.27226	462.455	2.54453	465	0.0054721	0.0582656
		0.07385	766	145	621	290	911	0.318332	0.317982		0.8976	464.698	1.30175	463.396	2.6035	466	0.00558692	0.0582656
		0.07341	767	145	622	290	912	0.317982	0.317982		0.8952	465.668	1.33197	464.336	2.66393	467	0.00570435	0.0604257
		0.07339	768	147	621	294	915	0.321311	0.321311		0.8951	466.637	1.36292	465.274	2.72584	468	0.00582445	0.0619097
		0.07308	768	148	620	296	916	0.323144	0.323144		0.8912	467.605	1.39464	466.211	2.78927	469	0.00594728	0.0634296
		0.07278	768	149	619	298	917	0.324973	0.324973		0.8879	468.573	1.42713	467.146	2.85426	470	0.0060729	0.0649863
		0.07237	768	150	618	300	918	0.326797	0.326087		0.8788	469.54	1.46042	468.079	2.92084	471	0.00620137	0.0665805
		0.07232	770	150	620	300	920	0.326087	0.326087		0.8781	470.505	1.49453	469.011	2.98906	472	0.00633275	0.0682128
		0.07173	770	152	618	304	922	0.329718	0.329718		0.8777	471.471	1.52947	469.941	3.05894	473	0.00646711	0.0698839
		0.0717	770	153	617	306	923	0.331528	0.331169		0.8746	472.435	1.56527	470.869	3.13054	474	0.00660452	0.0715947
		0.07129	771	153	618	306	924	0.331169	0.331169		0.8735	473.398	1.60194	471.796	3.20389	475	0.00674503	0.0733459
		0.071	771	154	617	308	925	0.332973	0.332973		0.8728	474.36	1.63951	472.721	3.27903	476	0.00688871	0.0751382
		0.07074	771	155	616	310	926	0.334773	0.334052		0.8697	475.322	1.678	473.644	3.356	477	0.00703564	0.0769723
		0.07057	773	155	618	310	928	0.334052	0.334052		0.8674	476.283	1.71743	474.565	3.43485	478	0.00718588	0.0788489
		0.07037	773	156	617	312	929	0.335845	0.335845		0.867	477.242	1.75781	475.484	3.51562	479	0.00733951	0.0807688
		0.07014	773	157	616	314	930	0.337634	0.337634		0.8637	478.201	1.79918	476.402	3.59836	480	0.00749658	0.0827327
		0.07009	774	158	616	316	932	0.339056	0.339056		0.8601	479.158	1.84155	477.317	3.6831	481	0.00765717	0.0847412
		0.06986	774	160	614	320	934	0.342612	0.342246		0.8598	480.115	1.88495	478.23	3.7699	482	0.00782137	0.0878395
		0.06971	775	160	615	320	935	0.342246	0.342246		0.8598	481.071	1.9294	479.141	3.8588	483	0.00798922	0.0878395
		0.06945	775	161	614	322	936	0.344017	0.34365		0.8559	482.025	1.97492	480.05	3.94984	484	0.00816083	0.0910422
		0.06931	776	161	615	322	937	0.34365	0.34365		0.8534	482.978	2.02154	480.957	4.04308	485	0.00833624	0.0932365
		0.06904	776	162	614	324	938	0.345416	0.344315		0.8519	483.931	2.06928	481.861	4.13856	486	0.00851555	0.0954789
		0.06876	777	162	615	324	939	0.345048	0.344315		0.8464	484.882	2.11817	482.764	4.23633	487	0.00869883	0.0977701
		0.06873	778	162	616	324	940	0.344681	0.344315		0.8391	485.832	2.16822	483.664	4.33644	488	0.00888616	0.100111
		0.06849	779	162	617	324	941	0.344315	0.344315		0.8315	486.781	2.21947	484.561	4.43895	489	0.0090776	0.102501
		0.06841	779	163	616	326	942	0.346072	0.345339		0.8276	487.728	2.27195	485.456	4.54389	490	0.00927325	0.107435
		0.06776	780	163	617	326	943	0.345705	0.345339		0.8276	488.674	2.32566	486.349	4.65133	491	0.00947317	0.107435
		0.0677	781	163	618	326	944	0.345339	0.345339		0.8276	489.619	2.38065	487.239	4.76131	492	0.00967746	0.107435
		0.06744	781	164	617	328	945	0.34709	0.346723		0.8237	490.563	2.43694	488.126	4.87389	493	0.00988618	0.112575
		0.06718	782	164	618	328	946	0.346723	0.346723		0.8204	491.505	2.49456	489.011	4.98911	494	0.0100994	0.115224
		0.06694	782	165	617	330	947	0.348469	0.348101		0.8155	492.446	2.55352	489.893	5.10704	495	0.0103173	0.117926
		0.06667	783	165	618	330	948	0.348101	0.348101		0.8113	493.386	2.61386	490.772	5.22772	496	0.0105398	0.120681
		0.06648	783	166	617	332	949	0.349842	0.349842		0.8017	494.324	2.67561	491.649	5.35122	497	0.010767	0.123491
		0.06641	783	167	616	334	950	0.351579	0.351209		0.7983	495.261	2.73879	492.522	5.47757	498	0.0109991	0.126355
		0.06633	784	167	617	334	951	0.351209	0.351209		0.7938	496.197	2.80342	493.393	5.60685	499	0.0112362	0.129273
		0.06616	784	168	616	336	952	0.352941	0.351832		0.7695	497.13	2.86955	494.261	5.7391	500	0.0114782	0.132247
		0.06567	785	168	617	336	953	0.352571	0.351832		0.7522	498.063	2.93719	495.126	5.87438	501	0.0117253	0.136811
		0.06542	786	168	618	336	954	0.352201	0.351832		0.7522	498.994	3.00637	495.987	6.01274	502	0.0119776	0.136811
		0.06522	787	168	619	336	955	0.351832	0.351832		0.7502	499.923	3.07712	496.846	6.15424	503	0.0122351	0.141499
		0.06493	787	169	618	338	956	0.353556	0.353556		0.7481	500.851	3.14947	497.701	6.29894	504	0.0124979	0.144695
		0.06446	789	170	619	340	959	0.354536	0.354536		0.7462	501.777	3.22344	498.553	6.44689	505	0.0127661	0.147946
		0.06399	789	171	618	342	960	0.35625	0.355879		0.7279	502.701	3.29907	499.402	6.59814	506	0.0130398	0.151252
		0.06397	790	171	619	342	961	0.355879	0.355879		0.7216	503.624	3.37638	500.247	6.75276	507	0.013319	0.154615
		0.06364	792	172	620	344	964	0.356846	0.356108		0.7124	504.545	3.4554	501.089	6.91079	508	0.0136039	0.158032
		0.06352	793	172	621	344	965	0.356477	0.356108		0.6983	505.464	3.53615	501.928	7.0723	509	0.0138945	0.161506
		0.06335	794	172	622	344	966	0.356108	0.356108		0.6952	506.381	3.61867	502.763	7.23734	510	0.0141909	0.165034
		0.06329	794	173	621	346	967	0.357808	0.357808		0.6897	507.297	3.70298	503.594	7.40596	511	0.0144931	0.168617
		0.06307	794	174	620	348	968	0.359504	0.358763		0.6894	508.211	3.78911	504.422	7.57821	512	0.0148012	0.172255
		0.06284	795	174	621	348	969	0.359133	0.358763		0.6835	509.123	3.87708	505.246	7.75416	513	0.0151153	0.175947
		0.06274	796	174	622	348	970	0.358763	0.358763		0.6825	510.033	3.96693	506.066	7.93386	514	0.0154355	0.179692
		0.06239	796	175	621	350	971	0.360453	0.358974		0.6816	510.941	4.05867	506.883	8.11735	515	0.0157618	0.183491
		0.06217	797	175	622	350	972	0.360082	0.358974		0.6776	511.848	4.15235	507.695	8.30469	516	0.0160944	0.189287
		0.06213	798	175	623	350	973	0.359712	0.358974		0.6776	512.752	4.24797	508.504	8.49594	517	0.0164332	0.189287
		0.06195	799	175	624	350	974	0.359343	0.358974		0.6757	513.654	4.34557	509.309	8.69114	518	0.0167783	0.195199
		0.06174	800	175	625	350	975	0.358974	0.358974		0.6689	514.555	4.44517	510.11	8.89035	519	0.0171298	0.199203
		0.06153	800	176	624	352	976	0.360656	0.359756		0.6669	515.453	4.5468	510.906	9.09361	520	0.0174877	0.203257
		0.06152	801	176	625	352	977	0.360287	0.359756		0.6602	516.35	4.65048	511.699	9.30097	521	0.0178521	0.207359
		0.06131	801	177	624	354	978	0.361963	0.359756		0.6552	517.244	4.75624	512.488	9.51248	522	0.0182231	0.211509
		0.06092	802	177	625	354	979	0.361593	0.359756		0.6539	518.136	4.86409	513.272	9.72819	523	0.0186007	0.215705
		0.06088	803	177	626	354	980	0.361224	0.359756		0.648	519.026	4.97407	514.052	9.94813	524	0.018985	0.219947
		0.06051	804	177	627	354	981	0.360856	0.359756		0.6413	519.914	5.08618	514.828	10.1724	525	0.0193759	0.224232
		0.06047	805	177	628	354	982	0.360489	0.359756		0.6342	520.8	5.20047	515.599	10.4009	526	0.0197736	0.23074
		0.06003	806	177	629	354	983	0.360122	0.359756		0.6342	521.683	5.31693	516.366	10.6339	527	0.0201781	0.23074
		0.05996	807	177	630	354	984	0.359756	0.359756		0.6278	522.564	5.4356	517.129	10.8712	528	0.0205894	0.23734
		0.05985	807	178	629	356	985	0.361421	0.360324		0.6272	523.444	5.5565	517.887	11.113	529	0.0210076	0.241789
		0.05945	808	178	630	356	986	0.361055	0.360324		0.622	524.32	5.67964	518.641	11.3593	530	0.0214326	0.246274
		0.05941	809	178	631	356	987	0.360689	0.360324		0.6193	525.195	5.80503	519.39	11.6101	531	0.0218645	0.250795
		0.05925	810	178	632	356	988	0.360324	0.360324		0.6164	526.067	5.93271	520.135	11.8654	532	0.0223034	0.25535
		0.05905	810	179	631	358	989	0.361982	0.361982		0.6079	526.937	6.06268	520.875	12.1254	533	0.0227493	0.259937
		0.05887	810	180	630	360	990	0.363636	0.363636		0.601	527.805	6.19496	521.61	12.3899	534	0.0232021	0.264554
		0.05856	811	181	630	362	992	0.364919	0.364552		0.5987	528.67	6.32956	522.341	12.6591	535	0.0236619	0.2692
		0.05739	812	181	631	362	993	0.364552	0.364552		0.5964	529.534	6.46649	523.067	12.933	536	0.0241287	0.273873
		0.05625	812	182	630	364	994	0.366197	0.365462		0.5926	530.394	6.60578	523.788	13.2116	537	0.0246025	0.27857
		0.05621	813	182	631	364	995	0.365829	0.365462		0.5855	531.253	6.74742	524.505	13.4948	538	0.0250834	0.283291
		0.05568	814	182	632	364	996	0.365462	0.365462		0.5829	532.109	6.89144	525.217	13.7829	539	0.0255712	0.288033
		0.0518	814	183	631	366	997	0.367101	0.367101		0.5798	532.962	7.03784	525.924	14.0757	540	0.0260661	0.292794
		0.05126	814	184	630	368	998	0.368737	0.368737		0.5769	533.813	7.18662	526.627	14.3732	541	0.0265679	0.297572
		0.05122	815	185	630	370	1000	0.37	0.369261		0.5685	534.662	7.33781	527.324	14.6756	542	0.0270768	0.302365
		0.04705	816	185	631	370	1001	0.36963	0.369261		0.5584	535.509	7.49139	528.017	14.9828	543	0.0275926	0.307171
		0.04614	817	185	632	370	1002	0.369261	0.369261		0.5508	536.353	7.64739	528.705	15.2948	544	0.0281154	0.3144
		0.04603	817	186	631	372	1003	0.370887	0.370887		0.5508	537.194	7.80579	529.388	15.6116	545	0.0286451	0.3144
		0.04578	817	187	630	374	1004	0.37251	0.3714		0.5466	538.033	7.96662	530.067	15.9332	546	0.0291818	0.321648
		0.04553	818	187	631	374	1005	0.372139	0.3714		0.5433	538.87	8.12986	530.74	16.2597	547	0.0297253	0.326485
		0.04527	820	187	633	374	1007	0.3714	0.3714		0.5416	539.704	8.29552	531.409	16.591	548	0.0302756	0.331326
		0.04525	820	188	632	376	1008	0.373016	0.372277		0.535	540.536	8.46361	532.073	16.9272	549	0.0308328	0.338587
		0.04477	821	188	633	376	1009	0.372646	0.372277		0.535	541.366	8.63411	532.732	17.2682	550	0.0313968	0.338587
		0.04403	822	188	634	376	1010	0.372277	0.372277		0.5182	542.193	8.80703	533.386	17.6141	551	0.0319675	0.345843
		0.04268	822	189	633	378	1011	0.373887	0.373518		0.5171	543.018	8.98237	534.035	17.9647	552	0.0325448	0.350674
		0.04142	823	189	634	378	1012	0.373518	0.373518		0.5147	543.84	9.16012	534.68	18.3202	553	0.0331288	0.355498
		0.0402	823	190	633	380	1013	0.375123	0.374016		0.5133	544.66	9.34027	535.319	18.6805	554	0.0337194	0.360312
		0.03939	824	190	634	380	1014	0.374753	0.374016		0.5101	545.477	9.52283	535.954	19.0457	555	0.0343165	0.365115
		0.03899	825	190	635	380	1015	0.374384	0.374016		0.5011	546.292	9.70778	536.584	19.4156	556	0.0349201	0.369904
		0.03627	826	190	636	380	1016	0.374016	0.374016		0.4994	547.105	9.89512	537.21	19.7902	557	0.0355301	0.374679
		0.03513	826	192	634	384	1018	0.37721	0.37721		0.4969	547.915	10.0848	537.83	20.1697	558	0.0361464	0.381808
		0.03476	826	193	633	386	1019	0.378803	0.378803		0.4969	548.723	10.2769	538.446	20.5539	559	0.036769	0.381808
		0.03402	826	194	632	388	1020	0.380392	0.38002		0.4857	549.529	10.4714	539.057	20.9427	560	0.0373978	0.388893
		0.03365	827	194	633	388	1021	0.38002	0.38002		0.4834	550.332	10.6682	539.664	21.3363	561	0.0380327	0.393589
		0.03329	827	195	632	390	1022	0.381605	0.381605		0.4749	551.133	10.8673	540.265	21.7346	562	0.0386737	0.398262
		0.02975	827	196	631	392	1023	0.383187	0.383187		0.4731	551.931	11.0688	540.862	22.1375	563	0.0393206	0.402909
		0.02906	827	197	630	394	1024	0.384766	0.38439		0.4729	552.727	11.2725	541.455	22.545	564	0.0399735	0.407529
		0.02738	828	197	631	394	1025	0.38439	0.38439		0.4722	553.521	11.4786	542.043	22.9572	565	0.0406321	0.412121
		0.02705	828	198	630	396	1026	0.385965	0.384615		0.4706	554.313	11.6869	542.626	23.3738	566	0.0412965	0.416683
		0.02479	829	199	630	398	1028	0.38716	0.384615		0.4692	555.102	11.8975	543.205	23.795	567	0.0419666	0.421213
		0.02261	830	199	631	398	1029	0.386783	0.384615		0.4623	555.89	12.1104	543.779	24.2208	568	0.0426422	0.425712
		0.0223	831	199	632	398	1030	0.386408	0.384615		0.4589	556.675	12.3255	544.349	24.6509	569	0.0433233	0.430177
		0.01819	832	199	633	398	1031	0.386033	0.384615		0.4541	557.457	12.5428	544.914	25.0855	570	0.0440097	0.434607
		0.01678	833	199	634	398	1032	0.385659	0.384615		0.4524	558.238	12.7623	545.475	25.5245	571	0.0447015	0.439001
		0.01488	834	199	635	398	1033	0.385286	0.384615		0.4461	559.016	12.9839	546.032	25.9679	572	0.0453984	0.443359
		0.01175	835	199	636	398	1034	0.384913	0.384615		0.4459	559.792	13.2078	546.584	26.4156	573	0.0461005	0.447678
		0.01001	835	200	635	400	1035	0.386473	0.384615		0.4417	560.566	13.4338	547.132	26.8675	574	0.0468075	0.451959
		0.009525	836	200	636	400	1036	0.3861	0.384615		0.4344	561.338	13.6619	547.676	27.3237	575	0.0475195	0.4562
		0.007387	837	200	637	400	1037	0.385728	0.384615		0.4332	562.108	13.8921	548.216	27.7841	576	0.0482363	0.460402
		0.004889	838	200	638	400	1038	0.385356	0.384615		0.4295	562.876	14.1243	548.751	28.2487	577	0.0489579	0.464562
		0.00251	840	200	640	400	1040	0.384615	0.384615		0.4174	563.641	14.3587	549.283	28.7174	578	0.049684	0.46868
											0.4137	564.405	14.5951	549.81	29.1901	579	0.0504147	0.472757
											0.4119	565.167	14.8335	550.333	29.6669	580	0.0511498	0.476791
											0.4086	565.926	15.0738	550.852	30.1477	581	0.0518893	0.480782
											0.4083	566.684	15.3162	551.368	30.6324	582	0.052633	0.484729
											0.4047	567.439	15.5605	551.879	31.121	583	0.0533809	0.488632
											0.3959	568.193	15.8068	552.386	31.6135	584	0.0541328	0.492492
											0.3907	568.945	16.0549	552.89	32.1098	585	0.0548886	0.496307
											0.3845	569.695	16.305	553.39	32.6099	586	0.0556483	0.500078
											0.3839	570.443	16.5569	553.886	33.1137	587	0.0564118	0.503805
											0.3824	571.189	16.8106	554.379	33.6212	588	0.0571789	0.507487
											0.3804	571.934	17.0662	554.868	34.1323	589	0.0579496	0.511124
											0.3772	572.676	17.3235	555.353	34.647	590	0.0587238	0.514718
											0.3745	573.417	17.5827	555.835	35.1653	591	0.0595014	0.520024
											0.3745	574.156	17.8435	556.313	35.6871	592	0.0602822	0.520024
											0.3739	574.894	18.1062	556.788	36.2123	593	0.0610663	0.525232
											0.3706	575.63	18.3705	557.259	36.741	594	0.0618535	0.535352
											0.3706	576.364	18.6365	557.727	37.273	595	0.0626437	0.535352
											0.3706	577.096	18.9042	558.192	37.8083	596	0.0634368	0.535352
											0.3706	577.827	19.1735	558.653	38.347	597	0.0642328	0.535352
											0.3706	578.556	19.4444	559.111	38.8888	598	0.0650315	0.535352
											0.3691	579.283	19.717	559.566	39.4339	599	0.0658329	0.545086
											0.3667	580.009	19.9911	560.018	39.9822	600	0.066637	0.548247
											0.3648	580.733	20.2668	560.466	40.5335	601	0.0674435	0.551366
											0.3644	581.456	20.544	560.912	41.088	602	0.0682525	0.554445
											0.3603	582.177	20.8227	561.355	41.6455	603	0.0690638	0.557483
											0.3571	582.897	21.103	561.794	42.2059	604	0.0698774	0.561966
											0.3571	583.615	21.3847	562.231	42.7694	605	0.0706932	0.561966
											0.3555	584.332	21.6679	562.664	43.3357	606	0.0715111	0.566361
											0.3518	585.048	21.9525	563.095	43.905	607	0.0723311	0.569243
											0.3496	585.761	22.2385	563.523	44.4771	608	0.0731531	0.572088
											0.3488	586.474	22.526	563.948	45.052	609	0.0739769	0.574895
											0.3483	587.185	22.8148	564.37	45.6296	610	0.0748027	0.577666
											0.3465	587.895	23.105	564.79	46.21	611	0.0756302	0.580402
											0.3452	588.603	23.3966	565.207	46.7931	612	0.0764594	0.583102
											0.3413	589.311	23.6894	565.621	47.3789	613	0.0772902	0.587087
											0.3413	590.016	23.9836	566.033	47.9673	614	0.0781226	0.587087
											0.3411	590.721	24.2791	566.442	48.5583	615	0.0789566	0.590997
											0.3369	591.424	24.5759	566.848	49.1518	616	0.079792	0.593562
											0.334	592.126	24.874	567.252	49.7479	617	0.0806288	0.596095
											0.331	592.827	25.1733	567.653	50.3465	618	0.0814669	0.601068
											0.331	593.526	25.4738	568.052	50.9476	619	0.0823063	0.601068
											0.331	594.224	25.7756	568.449	51.5511	620	0.083147	0.601068
											0.3269	594.921	26.0785	568.843	52.157	621	0.0839888	0.60592
											0.3255	595.617	26.3827	569.235	52.7653	622	0.0848317	0.608302
											0.3224	596.312	26.688	569.624	53.376	623	0.0856757	0.610656
											0.3215	597.006	26.9945	570.011	53.989	624	0.0865208	0.612983
											0.3199	597.698	27.3021	570.396	54.6042	625	0.0873668	0.615282
											0.3191	598.389	27.6109	570.778	55.2218	626	0.0882137	0.617554
											0.3184	599.079	27.9208	571.158	55.8416	627	0.0890616	0.619801
											0.3172	599.768	28.2318	571.536	56.4636	628	0.0899102	0.622023
											0.3118	600.456	28.5439	571.912	57.0878	629	0.0907597	0.624219
											0.3107	601.143	28.8571	572.286	57.7142	630	0.0916099	0.626392
											0.3096	601.829	29.1714	572.657	58.3428	631	0.0924608	0.628541
											0.3065	602.513	29.4867	573.027	58.9734	632	0.0933124	0.630667
											0.3048	603.197	29.8031	573.394	59.6062	633	0.0941646	0.632771
											0.3002	603.879	30.1205	573.759	60.2411	634	0.0950174	0.634853
											0.2962	604.561	30.439	574.122	60.878	635	0.0958708	0.636913
											0.2937	605.242	30.7585	574.483	61.5169	636	0.0967247	0.638953
											0.2934	605.921	31.0789	574.842	62.1579	637	0.0975791	0.640972
											0.2912	606.6	31.4004	575.199	62.8009	638	0.098434	0.642972
											0.2888	607.277	31.7229	575.554	63.4458	639	0.0992892	0.644953
											0.2744	607.954	32.0464	575.907	64.0927	640	0.100145	0.646914
											0.2738	608.629	32.3708	576.258	64.7416	641	0.101001	0.648858
											0.273	609.304	32.6962	576.608	65.3924	642	0.101857	0.650783
											0.2721	609.977	33.0225	576.955	66.0451	643	0.102714	0.652691
											0.2643	610.65	33.3498	577.3	66.6996	644	0.103571	0.654583
											0.2631	611.322	33.6781	577.644	67.3561	645	0.104428	0.656458
											0.2619	611.993	34.0072	577.986	68.0144	646	0.105285	0.658316
											0.2614	612.663	34.3373	578.325	68.6746	647	0.106143	0.66016
											0.2587	613.332	34.6683	578.663	69.3366	648	0.107001	0.661988
											0.2556	614	35.0002	579	70.0004	649	0.107859	0.663801
											0.2506	614.667	35.333	579.334	70.666	650	0.108717	0.6656
											0.2438	615.333	35.6667	579.667	71.3333	651	0.109575	0.667385
											0.2407	615.999	36.0013	579.997	72.0025	652	0.110433	0.669156
											0.2379	616.663	36.3367	580.327	72.6734	653	0.111292	0.670914
											0.2354	617.327	36.673	580.654	73.3461	654	0.11215	0.67266
											0.2331	617.99	37.0102	580.98	74.0205	655	0.113008	0.674392
											0.2285	618.652	37.3483	581.303	74.6966	656	0.113867	0.676113
											0.2269	619.313	37.6872	581.626	75.3744	657	0.114725	0.677821
											0.2245	619.973	38.027	581.946	76.0539	658	0.115583	0.679518
											0.2207	620.632	38.3676	582.265	76.7351	659	0.116442	0.681204
											0.2186	621.291	38.709	582.582	77.418	660	0.1173	0.682879
											0.2174	621.949	39.0513	582.897	78.1025	661	0.118158	0.684543
											0.2166	622.606	39.3944	583.211	78.7887	662	0.119016	0.686197
											0.2153	623.262	39.7383	583.523	79.4766	663	0.119874	0.687841
											0.2144	623.917	40.083	583.834	80.1661	664	0.120732	0.689475
											0.2123	624.571	40.4286	584.143	80.8572	665	0.12159	0.691099
											0.21	625.225	40.7749	584.45	81.5499	666	0.122447	0.692714
											0.2095	625.878	41.1221	584.756	82.2442	667	0.123305	0.69432
											0.2092	626.53	41.4701	585.06	82.9401	668	0.124162	0.695917
											0.2062	627.181	41.8188	585.362	83.6376	669	0.125019	0.697506
											0.2015	627.832	42.1683	585.663	84.3367	670	0.125876	0.699086
											0.1982	628.481	42.5187	585.963	85.0374	671	0.126732	0.700659
											0.1978	629.13	42.8698	586.26	85.7396	672	0.127589	0.702223
											0.1958	629.778	43.2217	586.557	86.4434	673	0.128445	0.703779
											0.1956	630.426	43.5743	586.851	87.1487	674	0.129301	0.705328
											0.1896	631.072	43.9278	587.144	87.8556	675	0.130156	0.70687
											0.1862	631.718	44.282	587.436	88.564	676	0.131012	0.708405
											0.1817	632.363	44.6369	587.726	89.2739	677	0.131867	0.709933
											0.1809	633.007	44.9927	588.015	89.9853	678	0.132722	0.711453
											0.1794	633.651	45.3492	588.302	90.6983	679	0.133576	0.712968
											0.1772	634.294	45.7064	588.587	91.4128	680	0.134431	0.715227
											0.1772	634.936	46.0644	588.871	92.1288	681	0.135285	0.715227
											0.1768	635.577	46.4231	589.154	92.8462	682	0.136138	0.717473
											0.1767	636.217	46.7826	589.435	93.5652	683	0.136992	0.719705
											0.1767	636.857	47.1428	589.714	94.2856	684	0.137845	0.719705
											0.1754	637.496	47.5038	589.992	95.0076	685	0.138697	0.721924
											0.172	638.135	47.8655	590.269	95.731	686	0.13955	0.723396
											0.1717	638.772	48.2279	590.544	96.4558	687	0.140401	0.724863
											0.1708	639.409	48.5911	590.818	97.1822	688	0.141253	0.727054
											0.1708	640.045	48.955	591.09	97.9099	689	0.142104	0.727054
											0.1694	640.68	49.3196	591.361	98.6392	690	0.142955	0.729233
											0.1692	641.315	49.6849	591.63	99.3698	691	0.143806	0.730679
											0.1635	641.949	50.051	591.898	100.102	692	0.144656	0.732121
											0.1625	642.582	50.4178	592.164	100.836	693	0.145506	0.733558
											0.1569	643.215	50.7853	592.429	101.571	694	0.146355	0.73499
											0.1552	643.847	51.1535	592.693	102.307	695	0.147204	0.736418
											0.1521	644.478	51.5224	592.955	103.045	696	0.148053	0.737841
											0.1517	645.108	51.892	593.216	103.784	697	0.148901	0.73926
											0.1512	645.738	52.2624	593.475	104.525	698	0.149749	0.740675
											0.1496	646.367	52.6334	593.733	105.267	699	0.150596	0.742085
											0.1489	646.995	53.0051	593.99	106.01	700	0.151443	0.743492
											0.1484	647.622	53.3776	594.245	106.755	701	0.15229	0.744894
											0.1475	648.249	53.7507	594.499	107.501	702	0.153136	0.746293
											0.1453	648.875	54.1246	594.751	108.249	703	0.153982	0.747687
											0.1431	649.501	54.4991	595.002	108.998	704	0.154827	0.749078
											0.1423	650.126	54.8743	595.251	109.749	705	0.155672	0.750465
											0.1417	650.75	55.2503	595.499	110.501	706	0.156516	0.751849
											0.1412	651.373	55.6269	595.746	111.254	707	0.15736	0.753229
											0.1408	651.996	56.0042	595.992	112.008	708	0.158204	0.754605
											0.14	652.618	56.3822	596.236	112.764	709	0.159047	0.755978
											0.1396	653.239	56.7609	596.478	113.522	710	0.15989	0.757347
											0.1377	653.86	57.1402	596.72	114.28	711	0.160732	0.758713
											0.1366	654.48	57.5202	596.96	115.04	712	0.161574	0.760076
											0.1356	655.099	57.901	597.198	115.802	713	0.162415	0.762114
											0.1356	655.718	58.2824	597.435	116.565	714	0.163256	0.762114
											0.1349	656.336	58.6644	597.671	117.329	715	0.164096	0.764821
											0.1349	656.953	59.0472	597.906	118.094	716	0.164936	0.764821
											0.1334	657.569	59.4306	598.139	118.861	717	0.165776	0.766843
											0.1321	658.185	59.8147	598.371	119.629	718	0.166615	0.768187
											0.131	658.801	60.1995	598.601	120.399	719	0.167453	0.769528
											0.1299	659.415	60.5849	598.83	121.17	720	0.168291	0.770866
											0.1288	660.029	60.971	599.058	121.942	721	0.169129	0.772201
											0.126	660.642	61.3578	599.284	122.716	722	0.169966	0.773533
											0.1251	661.255	61.7452	599.51	123.49	723	0.170803	0.774863
											0.1246	661.867	62.1333	599.733	124.267	724	0.171639	0.776189
											0.123	662.478	62.522	599.956	125.044	725	0.172475	0.777513
											0.1225	663.089	62.9115	600.177	125.823	726	0.17331	0.778835
											0.1215	663.698	63.3015	600.397	126.603	727	0.174145	0.780811
											0.1215	664.308	63.6923	600.615	127.385	728	0.174979	0.780811
											0.1208	664.916	64.0837	600.833	128.167	729	0.175813	0.782782
											0.1206	665.524	64.4757	601.049	128.951	730	0.176646	0.784093
											0.1205	666.132	64.8684	601.263	129.737	731	0.177479	0.785401
											0.1173	666.738	65.2618	601.476	130.524	732	0.178311	0.786706
											0.1172	667.344	65.6558	601.688	131.312	733	0.179143	0.788009
											0.1165	667.95	66.0504	601.899	132.101	734	0.179974	0.789309
											0.1163	668.554	66.4457	602.109	132.891	735	0.180805	0.790607
											0.1161	669.158	66.8417	602.317	133.683	736	0.181635	0.791902
											0.116	669.762	67.2383	602.523	134.477	737	0.182465	0.793195
											0.115	670.364	67.6355	602.729	135.271	738	0.183294	0.794486
											0.1146	670.967	68.0334	602.933	136.067	739	0.184123	0.795774
											0.1145	671.568	68.4319	603.136	136.864	740	0.184951	0.797059
											0.1137	672.169	68.8311	603.338	137.662	741	0.185779	0.798343
											0.1125	672.769	69.2309	603.538	138.462	742	0.186606	0.799624
											0.1119	673.369	69.6314	603.737	139.263	743	0.187433	0.800902
											0.1117	673.968	70.0325	603.935	140.065	744	0.188259	0.802178
											0.1115	674.566	70.4342	604.132	140.868	745	0.189085	0.803452
											0.1112	675.163	70.8365	604.327	141.673	746	0.18991	0.804724
											0.1111	675.76	71.2395	604.521	142.479	747	0.190735	0.805993
											0.1109	676.357	71.6432	604.714	143.286	748	0.191559	0.80726
											0.1108	676.953	72.0474	604.905	144.095	749	0.192383	0.809157
											0.1108	677.548	72.4523	605.095	144.905	750	0.193206	0.809157
											0.1107	678.142	72.8579	605.284	145.716	751	0.194029	0.811678
											0.1107	678.736	73.264	605.472	146.528	752	0.194851	0.811678
											0.1106	679.329	73.6708	605.658	147.342	753	0.195673	0.814189
											0.1106	679.922	74.0782	605.844	148.156	754	0.196494	0.814189
											0.1105	680.514	74.4862	606.028	148.972	755	0.197315	0.818564
											0.1105	681.105	74.8949	606.21	149.79	756	0.198135	0.818564
											0.1105	681.696	75.3042	606.392	150.608	757	0.198954	0.818564
											0.1105	682.286	75.7141	606.572	151.428	758	0.199773	0.818564
											0.1105	682.875	76.1246	606.751	152.249	759	0.200592	0.818564
											0.1104	683.464	76.5357	606.929	153.071	760	0.20141	0.82415
											0.1104	684.052	76.9475	607.105	153.895	761	0.202227	0.82415
											0.1104	684.64	77.3599	607.28	154.72	762	0.203044	0.82415
											0.1104	685.227	77.7729	607.454	155.546	763	0.203861	0.82415
											0.1103	685.813	78.1865	607.627	156.373	764	0.204677	0.830306
											0.1103	686.399	78.6007	607.799	157.201	765	0.205492	0.830306
											0.1103	686.984	79.0156	607.969	158.031	766	0.206307	0.830306
											0.1103	687.569	79.431	608.138	158.862	767	0.207121	0.830306
											0.1103	688.153	79.8471	608.306	159.694	768	0.207935	0.830306
											0.1103	688.736	80.2638	608.472	160.528	769	0.208749	0.830306
											0.1102	689.319	80.6811	608.638	161.362	770	0.209561	0.838838
											0.1102	689.901	81.099	608.802	162.198	771	0.210374	0.838838
											0.1102	690.482	81.5175	608.965	163.035	772	0.211185	0.838838
											0.1102	691.063	81.9366	609.127	163.873	773	0.211996	0.838838
											0.1102	691.644	82.3563	609.287	164.713	774	0.212807	0.838838
											0.1102	692.223	82.7767	609.447	165.553	775	0.213617	0.838838
											0.1102	692.802	83.1976	609.605	166.395	776	0.214427	0.838838
											0.1102	693.381	83.6191	609.762	167.238	777	0.215236	0.838838
											0.1101	693.959	84.0413	609.917	168.083	778	0.216044	0.852044
											0.1101	694.536	84.464	610.072	168.928	779	0.216852	0.852044
											0.1101	695.113	84.8873	610.225	169.775	780	0.21766	0.852044
											0.1101	695.689	85.3113	610.377	170.623	781	0.218467	0.852044
											0.1101	696.264	85.7358	610.528	171.472	782	0.219273	0.852044
											0.1101	696.839	86.1609	610.678	172.322	783	0.220079	0.852044
											0.1101	697.413	86.5867	610.827	173.173	784	0.220884	0.852044
											0.1101	697.987	87.013	610.974	174.026	785	0.221689	0.852044
											0.1101	698.56	87.4399	611.12	174.88	786	0.222493	0.852044
											0.1101	699.133	87.8674	611.265	175.735	787	0.223297	0.852044
											0.1101	699.705	88.2955	611.409	176.591	788	0.2241	0.852044
											0.1101	700.276	88.7242	611.552	177.448	789	0.224903	0.852044
											0.1101	700.847	89.1535	611.693	178.307	790	0.225705	0.852044
											0.1101	701.417	89.5833	611.833	179.167	791	0.226507	0.852044
											0.11	701.986	90.0138	611.972	180.028	792	0.227308	0.874295
											0.11	702.555	90.4448	612.11	180.89	793	0.228108	0.874295
											0.11	703.124	90.8765	612.247	181.753	794	0.228908	0.874295
											0.11	703.691	91.3087	612.383	182.617	795	0.229707	0.874295
											0.11	704.259	91.7415	612.517	183.483	796	0.230506	0.874295
											0.11	704.825	92.1748	612.65	184.35	797	0.231305	0.874295
											0.11	705.391	92.6088	612.782	185.218	798	0.232102	0.874295
											0.11	705.957	93.0434	612.913	186.087	799	0.2329	0.874295
											0.11	706.522	93.4785	613.043	186.957	800	0.233696	0.874295
											0.11	707.086	93.9142	613.172	187.828	801	0.234492	0.874295
											0.11	707.65	94.3505	613.299	188.701	802	0.235288	0.874295
											0.11	708.213	94.7873	613.425	189.575	803	0.236083	0.874295
											0.11	708.775	95.2248	613.55	190.45	804	0.236877	0.874295
											0.11	709.337	95.6628	613.674	191.326	805	0.237671	0.874295
											0.11	709.899	96.1014	613.797	192.203	806	0.238465	0.874295
											0.11	710.459	96.5405	613.919	193.081	807	0.239258	0.874295
											0.11	711.02	96.9802	614.04	193.96	808	0.24005	0.874295
											0.11	711.579	97.4205	614.159	194.841	809	0.240842	0.874295
											0.11	712.139	97.8614	614.277	195.723	810	0.241633	0.874295
											0.11	712.697	98.3029	614.394	196.606	811	0.242424	0.874295
											0.11	713.255	98.7449	614.51	197.49	812	0.243214	0.874295
											0.11	713.813	99.1875	614.625	198.375	813	0.244004	0.874295
											0.11	714.369	99.6306	614.739	199.261	814	0.244793	0.874295
											0.11	714.926	100.074	614.851	200.149	815	0.245581	0.874295
											0.1099	715.481	100.519	614.963	201.037	816	0.246369	0.895858
											0.1099	716.037	100.963	615.073	201.927	817	0.247157	0.895858
											0.1099	716.591	101.409	615.182	202.818	818	0.247943	0.895858
											0.1099	717.145	101.855	615.29	203.71	819	0.24873	0.895858
											0.1099	717.699	102.301	615.397	204.603	820	0.249515	0.895858
											0.1099	718.252	102.748	615.503	205.497	821	0.250301	0.895858
											0.1099	718.804	103.196	615.608	206.392	822	0.251085	0.895858
											0.1099	719.356	103.644	615.711	207.289	823	0.251869	0.895858
											0.1099	719.907	104.093	615.814	208.186	824	0.252653	0.895858
											0.1099	720.458	104.542	615.915	209.085	825	0.253436	0.895858
											0.1099	721.008	104.992	616.015	209.985	826	0.254219	0.895858
											0.1099	721.557	105.443	616.115	210.885	827	0.255	0.895858
											0.1099	722.106	105.894	616.213	211.787	828	0.255782	0.895858
											0.1099	722.655	106.345	616.31	212.69	829	0.256563	0.895858
											0.1088	723.203	106.797	616.405	213.595	830	0.257343	0.904185
											0.1078	723.75	107.25	616.5	214.5	831	0.258123	0.905288
											0.107	724.297	107.703	616.594	215.406	832	0.258902	0.906388
											0.1052	724.843	108.157	616.686	216.314	833	0.25968	0.907487
											0.1043	725.389	108.611	616.778	217.222	834	0.260458	0.908584
											0.1033	725.934	109.066	616.868	218.132	835	0.261236	0.90968
											0.1025	726.479	109.521	616.957	219.043	836	0.262013	0.910773
											0.1017	727.023	109.977	617.045	219.955	837	0.262789	0.911865
											0.1007	727.566	110.434	617.132	220.868	838	0.263565	0.912954
											0.09998	728.109	110.891	617.218	221.782	839	0.26434	0.914043
											0.09986	728.652	111.348	617.303	222.697	840	0.265115	0.915129
											0.099	729.193	111.807	617.387	223.613	841	0.265889	0.916213
											0.09888	729.735	112.265	617.47	224.53	842	0.266663	0.917836
											0.09888	730.276	112.724	617.551	225.449	843	0.267436	0.917836
											0.09861	730.816	113.184	617.632	226.368	844	0.268209	0.919456
											0.09833	731.356	113.644	617.711	227.289	845	0.268981	0.920533
											0.0978	731.895	114.105	617.79	228.21	846	0.269752	0.921609
											0.0973	732.434	114.566	617.867	229.133	847	0.270523	0.922682
											0.09727	732.972	115.028	617.943	230.057	848	0.271293	0.923754
											0.09674	733.509	115.491	618.018	230.982	849	0.272063	0.924824
											0.09646	734.046	115.954	618.093	231.907	850	0.272832	0.925893
											0.09596	734.583	116.417	618.166	232.834	851	0.273601	0.927492
											0.09596	735.119	116.881	618.238	233.762	852	0.274369	0.927492
											0.09562	735.654	117.346	618.308	234.692	853	0.275137	0.929087
											0.09479	736.189	117.811	618.378	235.622	854	0.275904	0.930149
											0.09469	736.724	118.276	618.447	236.553	855	0.27667	0.931208
											0.09315	737.257	118.743	618.515	237.485	856	0.277436	0.932266
											0.09272	737.791	119.209	618.582	238.418	857	0.278201	0.933322
											0.09224	738.324	119.676	618.647	239.353	858	0.278966	0.934376
											0.09176	738.856	120.144	618.712	240.288	859	0.27973	0.935429
											0.09129	739.388	120.612	618.775	241.225	860	0.280494	0.93648
											0.09073	739.919	121.081	618.838	242.162	861	0.281257	0.937529
											0.09036	740.45	121.55	618.899	243.101	862	0.28202	0.938576
											0.08945	740.98	122.02	618.96	244.04	863	0.282782	0.939622
											0.08914	741.509	122.491	619.019	244.981	864	0.283543	0.940666
											0.089	742.039	122.961	619.077	245.923	865	0.284304	0.941708
											0.08856	742.567	123.433	619.134	246.866	866	0.285064	0.942748
											0.08812	743.095	123.905	619.191	247.809	867	0.285824	0.943787
											0.08757	743.623	124.377	619.246	248.754	868	0.286583	0.944824
											0.08725	744.15	124.85	619.3	249.7	869	0.287342	0.945859
											0.08703	744.677	125.323	619.353	250.647	870	0.2881	0.946893
											0.0868	745.203	125.797	619.405	251.595	871	0.288857	0.947925
											0.08661	745.728	126.272	619.456	252.544	872	0.289614	0.948955
											0.08489	746.253	126.747	619.506	253.494	873	0.290371	0.949983
											0.08457	746.778	127.222	619.555	254.445	874	0.291127	0.95101
											0.08433	747.302	127.698	619.603	255.397	875	0.291882	0.952035
											0.08393	747.825	128.175	619.65	256.35	876	0.292637	0.953058
											0.08376	748.348	128.652	619.696	257.304	877	0.293391	0.95408
											0.08353	748.87	129.13	619.741	258.259	878	0.294145	0.9551
											0.08301	749.392	129.608	619.785	259.215	879	0.294898	0.956118
											0.08275	749.914	130.086	619.828	260.172	880	0.29565	0.957135
											0.08226	750.435	130.565	619.869	261.131	881	0.296402	0.958149
											0.08197	750.955	131.045	619.91	262.09	882	0.297154	0.959163
											0.08189	751.475	131.525	619.95	263.05	883	0.297905	0.960174
											0.08159	751.994	132.006	619.989	264.011	884	0.298655	0.961184
											0.08122	752.513	132.487	620.027	264.973	885	0.299405	0.962192
											0.08079	753.032	132.968	620.064	265.936	886	0.300154	0.963198
											0.08066	753.55	133.45	620.099	266.901	887	0.300903	0.964203
											0.08043	754.067	133.933	620.134	267.866	888	0.301651	0.965707
											0.08043	754.584	134.416	620.168	268.832	889	0.302398	0.965707
											0.0801	755.1	134.9	620.201	269.799	890	0.303145	0.967207
											0.08006	755.616	135.384	620.233	270.767	891	0.303892	0.968206
											0.07956	756.132	135.868	620.263	271.737	892	0.304637	0.969202
											0.07934	756.647	136.353	620.293	272.707	893	0.305383	0.970197
											0.07911	757.161	136.839	620.322	273.678	894	0.306128	0.97119
											0.07832	757.675	137.325	620.35	274.65	895	0.306872	0.972182
											0.07797	758.188	137.812	620.377	275.623	896	0.307615	0.973171
											0.07791	758.701	138.299	620.402	276.598	897	0.308358	0.97416
											0.07764	759.214	138.786	620.427	277.573	898	0.309101	0.975146
											0.07728	759.726	139.274	620.451	278.549	899	0.309843	0.976131
											0.0772	760.237	139.763	620.474	279.526	900	0.310584	0.977114
											0.07694	760.748	140.252	620.496	280.504	901	0.311325	0.978096
											0.07691	761.258	140.742	620.517	281.483	902	0.312066	0.979076
											0.0766	761.768	141.232	620.537	282.463	903	0.312805	0.980055
											0.0765	762.278	141.722	620.556	283.444	904	0.313544	0.981031
											0.0762	762.787	142.213	620.574	284.426	905	0.314283	0.982007
											0.07594	763.295	142.705	620.591	285.409	906	0.315021	0.98298
											0.07496	763.803	143.197	620.607	286.393	907	0.315759	0.983952
											0.07479	764.311	143.689	620.622	287.378	908	0.316496	0.984922
											0.07464	764.818	144.182	620.636	288.364	909	0.317232	0.985891
											0.07441	765.325	144.675	620.649	289.351	910	0.317968	0.986858
											0.07385	765.831	145.169	620.661	290.339	911	0.318703	0.987824
											0.07341	766.336	145.664	620.673	291.327	912	0.319438	0.988787
											0.07339	766.841	146.159	620.683	292.317	913	0.320172	0.99071
											0.07339	767.346	146.654	620.692	293.308	914	0.320906	0.99071
											0.07339	767.85	147.15	620.7	294.3	915	0.321639	0.99071
											0.07308	768.354	147.646	620.708	295.292	916	0.322371	0.992627
											0.07278	768.857	148.143	620.714	296.286	917	0.323103	0.993583
											0.07237	769.36	148.64	620.72	297.28	918	0.323835	0.994537
											0.07232	769.862	149.138	620.724	298.276	919	0.324566	0.995966
											0.07232	770.364	149.636	620.728	299.272	920	0.325296	0.995966
											0.07173	770.865	150.135	620.73	300.27	921	0.326026	0.997865
											0.07173	771.366	150.634	620.732	301.268	922	0.326755	0.997865
											0.0717	771.866	151.134	620.733	302.267	923	0.327483	0.999285
											0.07129	772.366	151.634	620.733	303.267	924	0.328212	1
											0.071	772.866	152.134	620.731	304.269	925	0.328939	1
											0.07074	773.365	152.635	620.729	305.271	926	0.329666	1
											0.07057	773.863	153.137	620.726	306.274	927	0.330392	1
											0.07057	774.361	153.639	620.722	307.278	928	0.331118	1
											0.07037	774.859	154.141	620.717	308.283	929	0.331844	1
											0.07014	775.356	154.644	620.711	309.289	930	0.332568	1
											0.07009	775.852	155.148	620.705	310.295	931	0.333293	1
											0.07009	776.348	155.652	620.697	311.303	932	0.334016	1
											0.06986	776.844	156.156	620.688	312.312	933	0.334739	1
											0.06986	777.339	156.661	620.679	313.321	934	0.335462	1
											0.06971	777.834	157.166	620.668	314.332	935	0.336184	1
											0.06945	778.328	157.672	620.657	315.343	936	0.336905	1
											0.06931	778.822	158.178	620.644	316.356	937	0.337626	1
											0.06904	779.315	158.685	620.631	317.369	938	0.338347	1
											0.06876	779.808	159.192	620.617	318.383	939	0.339066	1
											0.06873	780.301	159.699	620.602	319.398	940	0.339786	1
											0.06849	780.793	160.207	620.586	320.414	941	0.340504	1
											0.06841	781.284	160.716	620.569	321.431	942	0.341222	1
											0.06776	781.775	161.225	620.551	322.449	943	0.34194	1
											0.0677	782.266	161.734	620.532	323.468	944	0.342657	1
											0.06744	782.756	162.244	620.512	324.488	945	0.343373	1
											0.06718	783.246	162.754	620.492	325.508	946	0.344089	1
											0.06694	783.735	163.265	620.47	326.53	947	0.344805	1
											0.06667	784.224	163.776	620.448	327.552	948	0.345519	1
											0.06648	784.712	164.288	620.424	328.576	949	0.346234	1
											0.06641	785.2	164.8	620.4	329.6	950	0.346947	1
											0.06633	785.687	165.313	620.375	330.625	951	0.347661	1
											0.06616	786.174	165.826	620.349	331.651	952	0.348373	1
											0.06567	786.661	166.339	620.322	332.678	953	0.349085	1
											0.06542	787.147	166.853	620.294	333.706	954	0.349797	1
											0.06522	787.633	167.367	620.265	334.735	955	0.350508	1
											0.06493	788.118	167.882	620.236	335.764	956	0.351218	1
											0.06446	788.602	168.398	620.205	336.795	957	0.351928	1
											0.06446	789.087	168.913	620.174	337.826	958	0.352637	1
											0.06446	789.571	169.429	620.141	338.859	959	0.353346	1
											0.06399	790.054	169.946	620.108	339.892	960	0.354054	1
											0.06397	790.537	170.463	620.074	340.926	961	0.354762	1
											0.06364	791.019	170.981	620.039	341.961	962	0.355469	1
											0.06364	791.502	171.498	620.003	342.997	963	0.356175	1
											0.06364	791.983	172.017	619.966	344.034	964	0.356881	1
											0.06352	792.464	172.536	619.929	345.071	965	0.357587	1
											0.06335	792.945	173.055	619.89	346.11	966	0.358292	1
											0.06329	793.425	173.575	619.851	347.149	967	0.358996	1
											0.06307	793.905	174.095	619.81	348.19	968	0.3597	1
											0.06284	794.385	174.615	619.769	349.231	969	0.360403	1
											0.06274	794.864	175.136	619.727	350.273	970	0.361106	1
											0.06239	795.342	175.658	619.684	351.316	971	0.361808	1
											0.06217	795.82	176.18	619.64	352.36	972	0.36251	1
											0.06213	796.298	176.702	619.596	353.404	973	0.363211	1
											0.06195	796.775	177.225	619.55	354.45	974	0.363911	1
											0.06174	797.252	177.748	619.504	355.496	975	0.364611	1
											0.06153	797.728	178.272	619.457	356.543	976	0.365311	1
											0.06152	798.204	178.796	619.408	357.592	977	0.36601	1
											0.06131	798.68	179.32	619.359	358.641	978	0.366708	1
											0.06092	799.155	179.845	619.31	359.69	979	0.367406	1
											0.06088	799.629	180.371	619.259	360.741	980	0.368103	1
											0.06051	800.104	180.896	619.207	361.793	981	0.3688	1
											0.06047	800.577	181.423	619.155	362.845	982	0.369496	1
											0.06003	801.051	181.949	619.102	363.898	983	0.370192	1
											0.05996	801.524	182.476	619.047	364.953	984	0.370887	1
											0.05985	801.996	183.004	618.992	366.008	985	0.371581	1
											0.05945	802.468	183.532	618.937	367.063	986	0.372275	1
											0.05941	802.94	184.06	618.88	368.12	987	0.372969	1
											0.05925	803.411	184.589	618.822	369.178	988	0.373662	1
											0.05905	803.882	185.118	618.764	370.236	989	0.374354	1
											0.05887	804.352	185.648	618.705	371.295	990	0.375046	1
											0.05856	804.822	186.178	618.645	372.355	991	0.375737	1
											0.05856	805.292	186.708	618.584	373.416	992	0.376428	1
											0.05739	805.761	187.239	618.522	374.478	993	0.377118	1
											0.05625	806.23	187.77	618.459	375.541	994	0.377808	1
											0.05621	806.698	188.302	618.396	376.604	995	0.378497	1
											0.05568	807.166	188.834	618.331	377.669	996	0.379185	1
											0.0518	807.633	189.367	618.266	378.734	997	0.379873	1
											0.05126	808.1	189.9	618.2	379.8	998	0.380561	1
											0.05122	808.567	190.433	618.134	380.866	999	0.381248	1
											0.05122	809.033	190.967	618.066	381.934	1000	0.381934	1
											0.04705	815.5	185.5	630	371	1001	0.370629	1
											0.04614	816	186	630	372	1002	0.371257	1
											0.04603	816.5	186.5	630	373	1003	0.371884	1
											0.04578	817	187	630	374	1004	0.37251	1
											0.04553	817.5	187.5	630	375	1005	0.373134	1
											0.04527	818	188	630	376	1006	0.373757	1
											0.04527	818.5	188.5	630	377	1007	0.374379	1
											0.04525	819	189	630	378	1008	0.375	1
											0.04477	819.5	189.5	630	379	1009	0.375619	1
											0.04403	820	190	630	380	1010	0.376238	1
											0.04268	820.5	190.5	630	381	1011	0.376855	1
											0.04142	821	191	630	382	1012	0.37747	1
											0.0402	821.5	191.5	630	383	1013	0.378085	1
											0.03939	822	192	630	384	1014	0.378698	1
											0.03899	822.5	192.5	630	385	1015	0.37931	1
											0.03627	823	193	630	386	1016	0.379921	1
											0.03513	823.5	193.5	630	387	1017	0.380531	1
											0.03513	824	194	630	388	1018	0.381139	1
											0.03476	824.5	194.5	630	389	1019	0.381747	1
											0.03402	825	195	630	390	1020	0.382353	1
											0.03365	825.5	195.5	630	391	1021	0.382958	1
											0.03329	826	196	630	392	1022	0.383562	1
											0.02975	826.5	196.5	630	393	1023	0.384164	1
											0.02906	827	197	630	394	1024	0.384766	1
											0.02738	827.5	197.5	630	395	1025	0.385366	1
											0.02705	828	198	630	396	1026	0.385965	1
											0.02479	828.5	198.5	630	397	1027	0.386563	1
											0.02479	829	199	630	398	1028	0.38716	1
											0.02261	829.5	199.5	630	399	1029	0.387755	1
											0.0223	830	200	630	400	1030	0.38835	1
											0.01819	830.5	200.5	630	401	1031	0.388943	1
											0.01678	831	201	630	402	1032	0.389535	1
											0.01488	831.5	201.5	630	403	1033	0.390126	1
											0.01175	832	202	630	404	1034	0.390716	1
											0.01001	832.5	202.5	630	405	1035	0.391304	1
											0.009525	833	203	630	406	1036	0.391892	1
											0.007387	833.5	203.5	630	407	1037	0.392478	1
											0.004889	834	204	630	408	1038	0.393064	1
											0.00251	834.5	204.5	630	409	1039	0.393648	1
											0.00251	835	205	630	410	1040	0.394231	1

## Sheet: Spectral Level Data
Spectral Level Data		Confidence Threshold	Forward	Reverse	Correct	Incorrect	Total	Global FDR	q-value		Fit Confidence Threshold	Fit Forward	Fit Reverse	Fit Correct	Fit Incorrect	Fit Total	Fit Global FDR	Fit Local FDR
		1	1385	0	1385	0	1385	0	0		1	1	7.04128e-13	1	1.40826e-12	1	1.40826e-12	1.4085e-12
		0.9999	1569	0	1569	0	1569	0	0		1	2	1.40824e-12	2	2.81648e-12	2	1.40824e-12	1.4085e-12
		0.9998	1697	0	1697	0	1697	0	0		1	3	2.11236e-12	3	4.22471e-12	3	1.40824e-12	1.4085e-12
		0.9997	2180	0	2180	0	2180	0	0		1	4	2.81648e-12	4	5.63297e-12	4	1.40824e-12	1.4085e-12
		0.9996	2473	0	2473	0	2473	0	0		1	5	3.5206e-12	5	7.0412e-12	5	1.40824e-12	1.4085e-12
		0.9995	2482	0	2482	0	2482	0	0		1	6	4.22473e-12	6	8.44945e-12	6	1.40824e-12	1.4085e-12
		0.9994	2571	0	2571	0	2571	0	0		1	7	4.92884e-12	7	9.85768e-12	7	1.40824e-12	1.4085e-12
		0.9993	2599	0	2599	0	2599	0	0		1	8	5.63295e-12	8	1.12659e-11	8	1.40824e-12	1.4085e-12
		0.9992	2629	0	2629	0	2629	0	0		1	9	6.33708e-12	9	1.26742e-11	9	1.40824e-12	1.4085e-12
		0.9991	2649	0	2649	0	2649	0	0		1	10	7.0412e-12	10	1.40824e-11	10	1.40824e-12	1.4085e-12
		0.999	2663	0	2663	0	2663	0	0		1	11	7.74532e-12	11	1.54906e-11	11	1.40824e-12	1.4085e-12
		0.9989	2694	0	2694	0	2694	0	0		1	12	8.44944e-12	12	1.68989e-11	12	1.40824e-12	1.4085e-12
		0.9988	2706	0	2706	0	2706	0	0		1	13	9.15355e-12	13	1.83071e-11	13	1.40824e-12	1.4085e-12
		0.9987	2717	0	2717	0	2717	0	0		1	14	9.85768e-12	14	1.97154e-11	14	1.40824e-12	1.4085e-12
		0.9986	2724	0	2724	0	2724	0	0		1	15	1.05618e-11	15	2.11236e-11	15	1.40824e-12	1.4085e-12
		0.9985	2736	0	2736	0	2736	0	0		1	16	1.12659e-11	16	2.25318e-11	16	1.40824e-12	1.4085e-12
		0.9984	2742	0	2742	0	2742	0	0		1	17	1.197e-11	17	2.39401e-11	17	1.40824e-12	1.4085e-12
		0.9983	2758	0	2758	0	2758	0	0		1	18	1.26741e-11	18	2.53483e-11	18	1.40824e-12	1.4085e-12
		0.9982	2767	0	2767	0	2767	0	0		1	19	1.33783e-11	19	2.67566e-11	19	1.40824e-12	1.4085e-12
		0.9981	2774	0	2774	0	2774	0	0		1	20	1.40824e-11	20	2.81648e-11	20	1.40824e-12	1.4085e-12
		0.998	2777	0	2777	0	2777	0	0		1	21	1.47865e-11	21	2.9573e-11	21	1.40824e-12	1.4085e-12
		0.9979	2791	0	2791	0	2791	0	0		1	22	1.54906e-11	22	3.09813e-11	22	1.40824e-12	1.4085e-12
		0.9978	2807	0	2807	0	2807	0	0		1	23	1.61947e-11	23	3.23895e-11	23	1.40824e-12	1.4085e-12
		0.9977	2823	0	2823	0	2823	0	0		1	24	1.68989e-11	24	3.37977e-11	24	1.40824e-12	1.4085e-12
		0.9976	2827	0	2827	0	2827	0	0		1	25	1.7603e-11	25	3.5206e-11	25	1.40824e-12	1.4085e-12
		0.9975	2839	0	2839	0	2839	0	0		1	26	1.83071e-11	26	3.66142e-11	26	1.40824e-12	1.4085e-12
		0.9974	2845	0	2845	0	2845	0	0		1	27	1.90112e-11	27	3.80225e-11	27	1.40824e-12	1.4085e-12
		0.9973	2867	0	2867	0	2867	0	0		1	28	1.97153e-11	28	3.94307e-11	28	1.40824e-12	1.4085e-12
		0.9972	2879	0	2879	0	2879	0	0		1	29	2.04195e-11	29	4.08389e-11	29	1.40824e-12	1.4085e-12
		0.9971	2881	0	2881	0	2881	0	0		1	30	2.11236e-11	30	4.22472e-11	30	1.40824e-12	1.4085e-12
		0.997	2884	0	2884	0	2884	0	0		1	31	2.18277e-11	31	4.36554e-11	31	1.40824e-12	1.4085e-12
		0.9969	2885	0	2885	0	2885	0	0		1	32	2.25318e-11	32	4.50637e-11	32	1.40824e-12	1.4085e-12
		0.9968	2901	0	2901	0	2901	0	0		1	33	2.32359e-11	33	4.64719e-11	33	1.40824e-12	1.4085e-12
		0.9967	2903	0	2903	0	2903	0	0		1	34	2.39401e-11	34	4.78801e-11	34	1.40824e-12	1.4085e-12
		0.9966	2905	0	2905	0	2905	0	0		1	35	2.46442e-11	35	4.92884e-11	35	1.40824e-12	1.4085e-12
		0.9965	2906	0	2906	0	2906	0	0		1	36	2.53483e-11	36	5.06966e-11	36	1.40824e-12	1.4085e-12
		0.9964	2923	0	2923	0	2923	0	0		1	37	2.60524e-11	37	5.21049e-11	37	1.40824e-12	1.4085e-12
		0.9962	2924	0	2924	0	2924	0	0		1	38	2.67565e-11	38	5.35131e-11	38	1.40824e-12	1.4085e-12
		0.9961	2925	0	2925	0	2925	0	0		1	39	2.74607e-11	39	5.49213e-11	39	1.40824e-12	1.4085e-12
		0.996	2944	0	2944	0	2944	0	0		1	40	2.81648e-11	40	5.63296e-11	40	1.40824e-12	1.4085e-12
		0.9959	2946	0	2946	0	2946	0	0		1	41	2.88689e-11	41	5.77378e-11	41	1.40824e-12	1.4085e-12
		0.9958	2952	0	2952	0	2952	0	0		1	42	2.9573e-11	42	5.9146e-11	42	1.40824e-12	1.4085e-12
		0.9957	2954	0	2954	0	2954	0	0		1	43	3.02771e-11	43	6.05543e-11	43	1.40824e-12	1.4085e-12
		0.9956	2961	0	2961	0	2961	0	0		1	44	3.09813e-11	44	6.19625e-11	44	1.40824e-12	1.4085e-12
		0.9955	2962	0	2962	0	2962	0	0		1	45	3.16854e-11	45	6.33708e-11	45	1.40824e-12	1.4085e-12
		0.9954	2969	0	2969	0	2969	0	0		1	46	3.23895e-11	46	6.4779e-11	46	1.40824e-12	1.4085e-12
		0.9953	3006	0	3006	0	3006	0	0		1	47	3.30936e-11	47	6.61872e-11	47	1.40824e-12	1.4085e-12
		0.9952	3010	0	3010	0	3010	0	0		1	48	3.37977e-11	48	6.75955e-11	48	1.40824e-12	1.4085e-12
		0.9951	3011	0	3011	0	3011	0	0		1	49	3.45018e-11	49	6.90037e-11	49	1.40824e-12	1.4085e-12
		0.995	3013	0	3013	0	3013	0	0		1	50	3.5206e-11	50	7.0412e-11	50	1.40824e-12	1.4085e-12
		0.9949	3015	0	3015	0	3015	0	0		1	51	3.59101e-11	51	7.18202e-11	51	1.40824e-12	1.4085e-12
		0.9948	3021	0	3021	0	3021	0	0		1	52	3.66142e-11	52	7.32284e-11	52	1.40824e-12	1.4085e-12
		0.9947	3023	0	3023	0	3023	0	0		1	53	3.73183e-11	53	7.46367e-11	53	1.40824e-12	1.4085e-12
		0.9946	3039	0	3039	0	3039	0	0		1	54	3.80224e-11	54	7.60449e-11	54	1.40824e-12	1.4085e-12
		0.9945	3043	0	3043	0	3043	0	0		1	55	3.87266e-11	55	7.74531e-11	55	1.40824e-12	1.4085e-12
		0.9944	3052	0	3052	0	3052	0	0		1	56	3.94307e-11	56	7.88614e-11	56	1.40824e-12	1.4085e-12
		0.9943	3056	0	3056	0	3056	0	0		1	57	4.01348e-11	57	8.02696e-11	57	1.40824e-12	1.4085e-12
		0.9942	3057	0	3057	0	3057	0	0		1	58	4.08389e-11	58	8.16779e-11	58	1.40824e-12	1.4085e-12
		0.994	3059	0	3059	0	3059	0	0		1	59	4.1543e-11	59	8.30861e-11	59	1.40824e-12	1.4085e-12
		0.9939	3063	0	3063	0	3063	0	0		1	60	4.22472e-11	60	8.44943e-11	60	1.40824e-12	1.4085e-12
		0.9938	3075	0	3075	0	3075	0	0		1	61	4.29513e-11	61	8.59026e-11	61	1.40824e-12	1.4085e-12
		0.9937	3076	0	3076	0	3076	0	0		1	62	4.36554e-11	62	8.73108e-11	62	1.40824e-12	1.4085e-12
		0.9936	3077	0	3077	0	3077	0	0		1	63	4.43595e-11	63	8.87191e-11	63	1.40824e-12	1.4085e-12
		0.9935	3083	0	3083	0	3083	0	0		1	64	4.50636e-11	64	9.01273e-11	64	1.40824e-12	1.4085e-12
		0.9934	3089	0	3089	0	3089	0	0		1	65	4.57678e-11	65	9.15355e-11	65	1.40824e-12	1.4085e-12
		0.9933	3090	0	3090	0	3090	0	0		1	66	4.64719e-11	66	9.29438e-11	66	1.40824e-12	1.4085e-12
		0.9932	3092	0	3092	0	3092	0	0		1	67	4.7176e-11	67	9.4352e-11	67	1.40824e-12	1.4085e-12
		0.9931	3095	0	3095	0	3095	0	0		1	68	4.78801e-11	68	9.57603e-11	68	1.40824e-12	1.4085e-12
		0.993	3096	0	3096	0	3096	0	0		1	69	4.85842e-11	69	9.71685e-11	69	1.40824e-12	1.4085e-12
		0.9929	3097	0	3097	0	3097	0	0		1	70	4.92884e-11	70	9.85767e-11	70	1.40824e-12	1.4085e-12
		0.9927	3117	0	3117	0	3117	0	0		1	71	4.99925e-11	71	9.9985e-11	71	1.40824e-12	1.4085e-12
		0.9925	3119	0	3119	0	3119	0	0		1	72	5.06966e-11	72	1.01393e-10	72	1.40824e-12	1.4085e-12
		0.9924	3122	0	3122	0	3122	0	0		1	73	5.14007e-11	73	1.02801e-10	73	1.40824e-12	1.4085e-12
		0.9923	3127	0	3127	0	3127	0	0		1	74	5.21048e-11	74	1.0421e-10	74	1.40824e-12	1.4085e-12
		0.9921	3139	0	3139	0	3139	0	0		1	75	5.2809e-11	75	1.05618e-10	75	1.40824e-12	1.4085e-12
		0.9919	3153	0	3153	0	3153	0	0		1	76	5.35131e-11	76	1.07026e-10	76	1.40824e-12	1.4085e-12
		0.9918	3154	0	3154	0	3154	0	0		1	77	5.42172e-11	77	1.08434e-10	77	1.40824e-12	1.4085e-12
		0.9917	3192	0	3192	0	3192	0	0		1	78	5.49213e-11	78	1.09843e-10	78	1.40824e-12	1.4085e-12
		0.9916	3193	0	3193	0	3193	0	0		1	79	5.56254e-11	79	1.11251e-10	79	1.40824e-12	1.4085e-12
		0.9915	3213	0	3213	0	3213	0	0		1	80	5.63295e-11	80	1.12659e-10	80	1.40824e-12	1.4085e-12
		0.9912	3216	0	3216	0	3216	0	0		1	81	5.70337e-11	81	1.14067e-10	81	1.40824e-12	1.4085e-12
		0.991	3219	0	3219	0	3219	0	0		1	82	5.77378e-11	82	1.15476e-10	82	1.40824e-12	1.4085e-12
		0.9909	3220	0	3220	0	3220	0	0		1	83	5.84419e-11	83	1.16884e-10	83	1.40824e-12	1.4085e-12
		0.9908	3222	0	3222	0	3222	0	0		1	84	5.9146e-11	84	1.18292e-10	84	1.40824e-12	1.4085e-12
		0.9907	3224	0	3224	0	3224	0	0		1	85	5.98501e-11	85	1.197e-10	85	1.40824e-12	1.4085e-12
		0.9905	3226	0	3226	0	3226	0	0		1	86	6.05543e-11	86	1.21109e-10	86	1.40824e-12	1.4085e-12
		0.9902	3227	0	3227	0	3227	0	0		1	87	6.12584e-11	87	1.22517e-10	87	1.40824e-12	1.4085e-12
		0.9901	3238	0	3238	0	3238	0	0		1	88	6.19625e-11	88	1.23925e-10	88	1.40824e-12	1.4085e-12
		0.99	3248	0	3248	0	3248	0	0		1	89	6.26666e-11	89	1.25333e-10	89	1.40824e-12	1.4085e-12
		0.9899	3255	0	3255	0	3255	0	0		1	90	6.33707e-11	90	1.26741e-10	90	1.40824e-12	1.4085e-12
		0.9898	3256	0	3256	0	3256	0	0		1	91	6.40749e-11	91	1.2815e-10	91	1.40824e-12	1.4085e-12
		0.9897	3257	0	3257	0	3257	0	0		1	92	6.4779e-11	92	1.29558e-10	92	1.40824e-12	1.4085e-12
		0.9896	3264	0	3264	0	3264	0	0		1	93	6.54831e-11	93	1.30966e-10	93	1.40824e-12	1.4085e-12
		0.9894	3270	0	3270	0	3270	0	0		1	94	6.61872e-11	94	1.32374e-10	94	1.40824e-12	1.4085e-12
		0.9891	3271	0	3271	0	3271	0	0		1	95	6.68913e-11	95	1.33783e-10	95	1.40824e-12	1.4085e-12
		0.989	3272	0	3272	0	3272	0	0		1	96	6.75955e-11	96	1.35191e-10	96	1.40824e-12	1.4085e-12
		0.9889	3273	0	3273	0	3273	0	0		1	97	6.82996e-11	97	1.36599e-10	97	1.40824e-12	1.4085e-12
		0.9888	3279	0	3279	0	3279	0	0		1	98	6.90037e-11	98	1.38007e-10	98	1.40824e-12	1.4085e-12
		0.9885	3281	0	3281	0	3281	0	0		1	99	6.97078e-11	99	1.39416e-10	99	1.40824e-12	1.4085e-12
		0.9883	3282	0	3282	0	3282	0	0		1	100	7.04119e-11	100	1.40824e-10	100	1.40824e-12	1.4085e-12
		0.9882	3285	0	3285	0	3285	0	0		1	101	7.11161e-11	101	1.42232e-10	101	1.40824e-12	1.4085e-12
		0.9879	3287	0	3287	0	3287	0	0		1	102	7.18202e-11	102	1.4364e-10	102	1.40824e-12	1.4085e-12
		0.9878	3288	0	3288	0	3288	0	0		1	103	7.25243e-11	103	1.45049e-10	103	1.40824e-12	1.4085e-12
		0.9877	3293	0	3293	0	3293	0	0		1	104	7.32284e-11	104	1.46457e-10	104	1.40824e-12	1.4085e-12
		0.9875	3314	0	3314	0	3314	0	0		1	105	7.39307e-11	105	1.47861e-10	105	1.4082e-12	1.4085e-12
		0.9872	3336	0	3336	0	3336	0	0		1	106	7.46348e-11	106	1.4927e-10	106	1.4082e-12	1.4085e-12
		0.9871	3348	0	3348	0	3348	0	0		1	107	7.5339e-11	107	1.50678e-10	107	1.4082e-12	1.4085e-12
		0.9866	3351	0	3351	0	3351	0	0		1	108	7.60431e-11	108	1.52086e-10	108	1.40821e-12	1.4085e-12
		0.9864	3353	0	3353	0	3353	0	0		1	109	7.67472e-11	109	1.53494e-10	109	1.40821e-12	1.4085e-12
		0.9862	3355	0	3355	0	3355	0	0		1	110	7.74513e-11	110	1.54903e-10	110	1.40821e-12	1.4085e-12
		0.9858	3358	0	3358	0	3358	0	0		1	111	7.81554e-11	111	1.56311e-10	111	1.40821e-12	1.4085e-12
		0.9856	3359	0	3359	0	3359	0	0		1	112	7.88596e-11	112	1.57719e-10	112	1.40821e-12	1.4085e-12
		0.9853	3363	0	3363	0	3363	0	0		1	113	7.95637e-11	113	1.59127e-10	113	1.40821e-12	1.4085e-12
		0.9852	3376	0	3376	0	3376	0	0		1	114	8.02678e-11	114	1.60536e-10	114	1.40821e-12	1.4085e-12
		0.9849	3390	0	3390	0	3390	0	0		1	115	8.09719e-11	115	1.61944e-10	115	1.40821e-12	1.4085e-12
		0.9848	3391	0	3391	0	3391	0	0		1	116	8.1676e-11	116	1.63352e-10	116	1.40821e-12	1.4085e-12
		0.9846	3396	0	3396	0	3396	0	0		1	117	8.23802e-11	117	1.6476e-10	117	1.40821e-12	1.4085e-12
		0.9844	3408	0	3408	0	3408	0	0		1	118	8.30843e-11	118	1.66169e-10	118	1.40821e-12	1.4085e-12
		0.9842	3417	0	3417	0	3417	0	0		1	119	8.37884e-11	119	1.67577e-10	119	1.40821e-12	1.4085e-12
		0.9839	3419	0	3419	0	3419	0	0		1	120	8.44925e-11	120	1.68985e-10	120	1.40821e-12	1.4085e-12
		0.9835	3420	0	3420	0	3420	0	0		1	121	8.51966e-11	121	1.70393e-10	121	1.40821e-12	1.4085e-12
		0.9834	3423	0	3423	0	3423	0	0		1	122	8.59007e-11	122	1.71801e-10	122	1.40821e-12	1.4085e-12
		0.9832	3424	0	3424	0	3424	0	0		1	123	8.66049e-11	123	1.7321e-10	123	1.40821e-12	1.4085e-12
		0.983	3425	0	3425	0	3425	0	0		1	124	8.7309e-11	124	1.74618e-10	124	1.40821e-12	1.4085e-12
		0.9829	3426	0	3426	0	3426	0	0		1	125	8.80131e-11	125	1.76026e-10	125	1.40821e-12	1.4085e-12
		0.9828	3427	0	3427	0	3427	0	0		1	126	8.87172e-11	126	1.77434e-10	126	1.40821e-12	1.4085e-12
		0.9825	3438	0	3438	0	3438	0	0		1	127	8.94213e-11	127	1.78843e-10	127	1.40821e-12	1.4085e-12
		0.9824	3453	0	3453	0	3453	0	0		1	128	9.01255e-11	128	1.80251e-10	128	1.40821e-12	1.4085e-12
		0.982	3454	0	3454	0	3454	0	0		1	129	9.08296e-11	129	1.81659e-10	129	1.40821e-12	1.4085e-12
		0.9819	3455	0	3455	0	3455	0	0		1	130	9.15337e-11	130	1.83067e-10	130	1.40821e-12	1.4085e-12
		0.9815	3458	0	3458	0	3458	0	0		1	131	9.22378e-11	131	1.84476e-10	131	1.40821e-12	1.4085e-12
		0.9814	3464	0	3464	0	3464	0	0		1	132	9.29419e-11	132	1.85884e-10	132	1.40821e-12	1.4085e-12
		0.981	3465	0	3465	0	3465	0	0		1	133	9.36461e-11	133	1.87292e-10	133	1.40821e-12	1.4085e-12
		0.9809	3466	0	3466	0	3466	0	0		1	134	9.43502e-11	134	1.887e-10	134	1.40821e-12	1.4085e-12
		0.9805	3499	0	3499	0	3499	0	0		1	135	9.50543e-11	135	1.90109e-10	135	1.40821e-12	1.4085e-12
		0.9804	3502	0	3502	0	3502	0	0		1	136	9.57584e-11	136	1.91517e-10	136	1.40821e-12	1.4085e-12
		0.9803	3504	0	3504	0	3504	0	0		1	137	9.64625e-11	137	1.92925e-10	137	1.40821e-12	1.4085e-12
		0.9799	3505	0	3505	0	3505	0	0		1	138	9.71667e-11	138	1.94333e-10	138	1.40821e-12	1.4085e-12
		0.9797	3506	0	3506	0	3506	0	0		1	139	9.78708e-11	139	1.95742e-10	139	1.40821e-12	1.4085e-12
		0.9793	3513	0	3513	0	3513	0	0		1	140	9.85749e-11	140	1.9715e-10	140	1.40821e-12	1.4085e-12
		0.9792	3521	0	3521	0	3521	0	0		1	141	9.9279e-11	141	1.98558e-10	141	1.40821e-12	1.4085e-12
		0.979	3530	0	3530	0	3530	0	0		1	142	9.99831e-11	142	1.99966e-10	142	1.40821e-12	1.4085e-12
		0.9786	3532	0	3532	0	3532	0	0		1	143	1.00687e-10	143	2.01375e-10	143	1.40821e-12	1.4085e-12
		0.9782	3533	0	3533	0	3533	0	0		1	144	1.01391e-10	144	2.02783e-10	144	1.40821e-12	1.4085e-12
		0.9781	3535	0	3535	0	3535	0	0		1	145	1.02095e-10	145	2.04191e-10	145	1.40821e-12	1.4085e-12
		0.978	3537	0	3537	0	3537	0	0		1	146	1.028e-10	146	2.05599e-10	146	1.40821e-12	1.4085e-12
		0.9774	3538	0	3538	0	3538	0	0		1	147	1.03504e-10	147	2.07007e-10	147	1.40821e-12	1.4085e-12
		0.9771	3541	0	3541	0	3541	0	0		1	148	1.04208e-10	148	2.08416e-10	148	1.40821e-12	1.4085e-12
		0.9768	3544	0	3544	0	3544	0	0		1	149	1.04912e-10	149	2.09824e-10	149	1.40821e-12	1.4085e-12
		0.9767	3547	0	3547	0	3547	0	0		1	150	1.05616e-10	150	2.11232e-10	150	1.40821e-12	1.4085e-12
		0.9761	3556	0	3556	0	3556	0	0		1	151	1.0632e-10	151	2.1264e-10	151	1.40821e-12	1.4085e-12
		0.9758	3557	0	3557	0	3557	0	0		1	152	1.07024e-10	152	2.14049e-10	152	1.40821e-12	1.4085e-12
		0.9754	3561	0	3561	0	3561	0	0		1	153	1.07728e-10	153	2.15457e-10	153	1.40822e-12	1.4085e-12
		0.9748	3562	0	3562	0	3562	0	0		1	154	1.08433e-10	154	2.16865e-10	154	1.40822e-12	1.4085e-12
		0.9747	3564	0	3564	0	3564	0	0		1	155	1.09137e-10	155	2.18273e-10	155	1.40822e-12	1.4085e-12
		0.9745	3565	0	3565	0	3565	0	0		1	156	1.09841e-10	156	2.19682e-10	156	1.40822e-12	1.4085e-12
		0.9739	3571	0	3571	0	3571	0	0		1	157	1.10545e-10	157	2.2109e-10	157	1.40822e-12	1.4085e-12
		0.9734	3572	0	3572	0	3572	0	0		1	158	1.11249e-10	158	2.22498e-10	158	1.40822e-12	1.4085e-12
		0.9732	3573	0	3573	0	3573	0	0		1	159	1.11953e-10	159	2.23906e-10	159	1.40822e-12	1.4085e-12
		0.973	3574	0	3574	0	3574	0	0		1	160	1.12657e-10	160	2.25315e-10	160	1.40822e-12	1.4085e-12
		0.9726	3580	0	3580	0	3580	0	0		1	161	1.13361e-10	161	2.26723e-10	161	1.40822e-12	1.4085e-12
		0.9724	3585	0	3585	0	3585	0	0		1	162	1.14066e-10	162	2.28131e-10	162	1.40822e-12	1.4085e-12
		0.9719	3586	0	3586	0	3586	0	0		1	163	1.1477e-10	163	2.29539e-10	163	1.40822e-12	1.4085e-12
		0.9716	3587	0	3587	0	3587	0	0		1	164	1.15474e-10	164	2.30948e-10	164	1.40822e-12	1.4085e-12
		0.9712	3611	0	3611	0	3611	0	0		1	165	1.16178e-10	165	2.32356e-10	165	1.40822e-12	1.4085e-12
		0.9708	3638	0	3638	0	3638	0	0		1	166	1.16882e-10	166	2.33764e-10	166	1.40822e-12	1.4085e-12
		0.9704	3639	0	3639	0	3639	0	0		1	167	1.17586e-10	167	2.35172e-10	167	1.40822e-12	1.4085e-12
		0.9699	3641	0	3641	0	3641	0	0		1	168	1.1829e-10	168	2.3658e-10	168	1.40822e-12	1.4085e-12
		0.9696	3646	0	3646	0	3646	0	0		1	169	1.18994e-10	169	2.37989e-10	169	1.40822e-12	1.4085e-12
		0.969	3648	0	3648	0	3648	0	0		1	170	1.19698e-10	170	2.39397e-10	170	1.40822e-12	1.4085e-12
		0.9688	3649	0	3649	0	3649	0	0		1	171	1.20403e-10	171	2.40805e-10	171	1.40822e-12	1.4085e-12
		0.9687	3651	0	3651	0	3651	0	0		1	172	1.21107e-10	172	2.42213e-10	172	1.40822e-12	1.4085e-12
		0.9681	3652	0	3652	0	3652	0	0		1	173	1.21811e-10	173	2.43622e-10	173	1.40822e-12	1.4085e-12
		0.9679	3657	0	3657	0	3657	0	0		1	174	1.22515e-10	174	2.4503e-10	174	1.40822e-12	1.4085e-12
		0.9671	3662	0	3662	0	3662	0	0		1	175	1.23219e-10	175	2.46438e-10	175	1.40822e-12	1.4085e-12
		0.9665	3663	0	3663	0	3663	0	0		1	176	1.23923e-10	176	2.47846e-10	176	1.40822e-12	1.4085e-12
		0.9662	3674	0	3674	0	3674	0	0		1	177	1.24627e-10	177	2.49255e-10	177	1.40822e-12	1.4085e-12
		0.9653	3675	0	3675	0	3675	0	0		1	178	1.25331e-10	178	2.50663e-10	178	1.40822e-12	1.4085e-12
		0.9652	3713	0	3713	0	3713	0	0		1	179	1.26036e-10	179	2.52071e-10	179	1.40822e-12	1.4085e-12
		0.9644	3720	0	3720	0	3720	0	0		1	180	1.2674e-10	180	2.53479e-10	180	1.40822e-12	1.4085e-12
		0.9641	3721	0	3721	0	3721	0	0		1	181	1.27444e-10	181	2.54888e-10	181	1.40822e-12	1.4085e-12
		0.9635	3722	0	3722	0	3722	0	0		1	182	1.28148e-10	182	2.56296e-10	182	1.40822e-12	1.4085e-12
		0.9631	3740	0	3740	0	3740	0	0		1	183	1.28852e-10	183	2.57704e-10	183	1.40822e-12	1.4085e-12
		0.9627	3742	0	3742	0	3742	0	0		1	184	1.29556e-10	184	2.59112e-10	184	1.40822e-12	1.4085e-12
		0.9625	3785	0	3785	0	3785	0	0		1	185	1.3026e-10	185	2.60521e-10	185	1.40822e-12	1.4085e-12
		0.962	3786	0	3786	0	3786	0	0		1	186	1.30964e-10	186	2.61929e-10	186	1.40822e-12	1.4085e-12
		0.9616	3787	0	3787	0	3787	0	0		1	187	1.31669e-10	187	2.63337e-10	187	1.40822e-12	1.4085e-12
		0.9615	3788	0	3788	0	3788	0	0		1	188	1.32373e-10	188	2.64745e-10	188	1.40822e-12	1.4085e-12
		0.9608	3790	0	3790	0	3790	0	0		1	189	1.33077e-10	189	2.66153e-10	189	1.40822e-12	1.4085e-12
		0.9606	3808	0	3808	0	3808	0	0		1	190	1.33781e-10	190	2.67562e-10	190	1.40822e-12	1.4085e-12
		0.9597	3809	0	3809	0	3809	0	0		1	191	1.34485e-10	191	2.6897e-10	191	1.40822e-12	1.4085e-12
		0.9595	3810	0	3810	0	3810	0	0		1	192	1.35189e-10	192	2.70378e-10	192	1.40822e-12	1.4085e-12
		0.9586	3811	0	3811	0	3811	0	0		1	193	1.35893e-10	193	2.71786e-10	193	1.40822e-12	1.4085e-12
		0.9585	3846	0	3846	0	3846	0	0		1	194	1.36597e-10	194	2.73195e-10	194	1.40822e-12	1.4085e-12
		0.9574	3847	0	3847	0	3847	0	0		1	195	1.37301e-10	195	2.74603e-10	195	1.40822e-12	1.4085e-12
		0.9573	3850	0	3850	0	3850	0	0		1	196	1.38006e-10	196	2.76011e-10	196	1.40822e-12	1.4085e-12
		0.9572	3851	0	3851	0	3851	0	0		1	197	1.3871e-10	197	2.77419e-10	197	1.40822e-12	1.4085e-12
		0.956	3852	0	3852	0	3852	0	0		1	198	1.39414e-10	198	2.78828e-10	198	1.40822e-12	1.4085e-12
		0.9552	3853	0	3853	0	3853	0	0		1	199	1.40118e-10	199	2.80236e-10	199	1.40822e-12	1.4085e-12
		0.9547	3854	0	3854	0	3854	0	0		1	200	1.40822e-10	200	2.81644e-10	200	1.40822e-12	1.4085e-12
		0.954	3859	0	3859	0	3859	0	0		1	201	1.41526e-10	201	2.83052e-10	201	1.40822e-12	1.4085e-12
		0.9539	3872	0	3872	0	3872	0	0		1	202	1.4223e-10	202	2.84461e-10	202	1.40822e-12	1.4085e-12
		0.9533	3873	0	3873	0	3873	0	0		1	203	1.42934e-10	203	2.85869e-10	203	1.40822e-12	1.4085e-12
		0.9528	3874	0	3874	0	3874	0	0		1	204	1.43639e-10	204	2.87277e-10	204	1.40822e-12	1.4085e-12
		0.9527	3875	0	3875	0	3875	0	0		1	205	1.44343e-10	205	2.88685e-10	205	1.40822e-12	1.4085e-12
		0.9519	3876	0	3876	0	3876	0	0		1	206	1.45047e-10	206	2.90094e-10	206	1.40822e-12	1.4085e-12
		0.9516	3878	0	3878	0	3878	0	0		1	207	1.45751e-10	207	2.91502e-10	207	1.40822e-12	1.4085e-12
		0.9505	3881	0	3881	0	3881	0	0		1	208	1.46455e-10	208	2.9291e-10	208	1.40822e-12	1.4085e-12
		0.9504	3882	0	3882	0	3882	0	0		1	209	1.47159e-10	209	2.94318e-10	209	1.40822e-12	1.4085e-12
		0.949	3883	0	3883	0	3883	0	0		1	210	1.47863e-10	210	2.95727e-10	210	1.40822e-12	1.4085e-12
		0.9488	3884	0	3884	0	3884	0	0		1	211	1.48567e-10	211	2.97135e-10	211	1.40822e-12	1.4085e-12
		0.9478	3885	0	3885	0	3885	0	0		1	212	1.49271e-10	212	2.98543e-10	212	1.40822e-12	1.4085e-12
		0.9476	3889	0	3889	0	3889	0	0		1	213	1.49976e-10	213	2.99951e-10	213	1.40822e-12	1.4085e-12
		0.9475	3898	0	3898	0	3898	0	0		1	214	1.5068e-10	214	3.01359e-10	214	1.40822e-12	1.4085e-12
		0.9464	3899	0	3899	0	3899	0	0		1	215	1.51384e-10	215	3.02768e-10	215	1.40822e-12	1.4085e-12
		0.9459	3900	0	3900	0	3900	0	0		1	216	1.52088e-10	216	3.04176e-10	216	1.40822e-12	1.4085e-12
		0.9451	3902	0	3902	0	3902	0	0		1	217	1.52792e-10	217	3.05584e-10	217	1.40822e-12	1.4085e-12
		0.9443	3906	0	3906	0	3906	0	0		1	218	1.53496e-10	218	3.06992e-10	218	1.40822e-12	1.4085e-12
		0.9437	3911	0	3911	0	3911	0	0		1	219	1.542e-10	219	3.08401e-10	219	1.40822e-12	1.4085e-12
		0.9432	3921	0	3921	0	3921	0	0		1	220	1.54904e-10	220	3.09809e-10	220	1.40822e-12	1.4085e-12
		0.9426	3922	0	3922	0	3922	0	0		1	221	1.55609e-10	221	3.11217e-10	221	1.40822e-12	1.4085e-12
		0.9422	3923	0	3923	0	3923	0	0		1	222	1.56313e-10	222	3.12625e-10	222	1.40822e-12	1.4085e-12
		0.942	3924	0	3924	0	3924	0	0		1	223	1.57017e-10	223	3.14034e-10	223	1.40822e-12	1.4085e-12
		0.9407	3940	0	3940	0	3940	0	0		1	224	1.57721e-10	224	3.15442e-10	224	1.40822e-12	1.4085e-12
		0.9392	3940	1	3939	2	3941	0.000507485	0.000505945		1	225	1.58425e-10	225	3.1685e-10	225	1.40822e-12	1.4085e-12
		0.9391	3941	1	3940	2	3942	0.000507357	0.000505945		1	226	1.59129e-10	226	3.18258e-10	226	1.40822e-12	1.4085e-12
		0.9377	3946	1	3945	2	3947	0.000506714	0.000505945		1	227	1.59833e-10	227	3.19667e-10	227	1.40822e-12	1.4085e-12
		0.9373	3952	1	3951	2	3953	0.000505945	0.000505945		1	228	1.60537e-10	228	3.21075e-10	228	1.40822e-12	1.4085e-12
		0.937	3952	2	3950	4	3954	0.00101163	0.00101112		1	229	1.61242e-10	229	3.22483e-10	229	1.40822e-12	1.4085e-12
		0.9361	3953	2	3951	4	3955	0.00101138	0.00101112		1	230	1.61946e-10	230	3.23891e-10	230	1.40822e-12	1.4085e-12
		0.9359	3954	2	3952	4	3956	0.00101112	0.00101112		1	231	1.6265e-10	231	3.253e-10	231	1.40822e-12	1.4085e-12
		0.9355	3954	3	3951	6	3957	0.0015163	0.00148331		1	232	1.63354e-10	232	3.26708e-10	232	1.40822e-12	1.4085e-12
		0.9345	3955	3	3952	6	3958	0.00151592	0.00148331		1	233	1.64058e-10	233	3.28116e-10	233	1.40822e-12	1.4085e-12
		0.9335	3963	3	3960	6	3966	0.00151286	0.00148331		1	234	1.64762e-10	234	3.29524e-10	234	1.40822e-12	1.4085e-12
		0.9328	3964	3	3961	6	3967	0.00151248	0.00148331		1	235	1.65466e-10	235	3.30932e-10	235	1.40822e-12	1.4085e-12
		0.9316	3965	3	3962	6	3968	0.0015121	0.00148331		1	236	1.6617e-10	236	3.32341e-10	236	1.40822e-12	1.4085e-12
		0.9311	3981	3	3978	6	3984	0.00150602	0.00148331		1	237	1.66874e-10	237	3.33749e-10	237	1.40822e-12	1.4085e-12
		0.9303	3982	3	3979	6	3985	0.00150565	0.00148331		1	238	1.67579e-10	238	3.35157e-10	238	1.40822e-12	1.4085e-12
		0.9295	3983	3	3980	6	3986	0.00150527	0.00148331		1	239	1.68283e-10	239	3.36565e-10	239	1.40822e-12	1.4085e-12
		0.9294	3984	3	3981	6	3987	0.00150489	0.00148331		1	240	1.68987e-10	240	3.37974e-10	240	1.40822e-12	1.4085e-12
		0.9291	3985	3	3982	6	3988	0.00150451	0.00148331		1	241	1.69691e-10	241	3.39382e-10	241	1.40822e-12	1.4085e-12
		0.9274	3986	3	3983	6	3989	0.00150414	0.00148331		1	242	1.70395e-10	242	3.4079e-10	242	1.40822e-12	1.4085e-12
		0.9258	3987	3	3984	6	3990	0.00150376	0.00148331		1	243	1.71099e-10	243	3.42198e-10	243	1.40822e-12	1.4085e-12
		0.9253	3999	3	3996	6	4002	0.00149925	0.00148331		1	244	1.71803e-10	244	3.43607e-10	244	1.40822e-12	1.4085e-12
		0.9239	4002	3	3999	6	4005	0.00149813	0.00148331		1	245	1.72507e-10	245	3.45015e-10	245	1.40822e-12	1.4085e-12
		0.9231	4003	3	4000	6	4006	0.00149775	0.00148331		1	246	1.73212e-10	246	3.46423e-10	246	1.40822e-12	1.4085e-12
		0.923	4004	3	4001	6	4007	0.00149738	0.00148331		1	247	1.73916e-10	247	3.47831e-10	247	1.40822e-12	1.4085e-12
		0.922	4005	3	4002	6	4008	0.00149701	0.00148331		1	248	1.7462e-10	248	3.4924e-10	248	1.40822e-12	1.4085e-12
		0.9217	4009	3	4006	6	4012	0.00149551	0.00148331		1	249	1.75324e-10	249	3.50648e-10	249	1.40822e-12	1.4085e-12
		0.9208	4014	3	4011	6	4017	0.00149365	0.00148331		1	250	1.76028e-10	250	3.52056e-10	250	1.40822e-12	1.4085e-12
		0.9184	4015	3	4012	6	4018	0.00149328	0.00148331		1	251	1.76732e-10	251	3.53464e-10	251	1.40822e-12	1.4085e-12
		0.918	4016	3	4013	6	4019	0.00149291	0.00148331		1	252	1.77436e-10	252	3.54873e-10	252	1.40822e-12	1.4085e-12
		0.916	4026	3	4023	6	4029	0.0014892	0.00148331		1	253	1.7814e-10	253	3.56281e-10	253	1.40822e-12	1.4085e-12
		0.9159	4035	3	4032	6	4038	0.00148588	0.00148331		1	254	1.78845e-10	254	3.57689e-10	254	1.40822e-12	1.4085e-12
		0.9138	4036	3	4033	6	4039	0.00148552	0.00148331		1	255	1.79549e-10	255	3.59097e-10	255	1.40822e-12	1.4085e-12
		0.9135	4037	3	4034	6	4040	0.00148515	0.00148331		1	256	1.80253e-10	256	3.60505e-10	256	1.40822e-12	1.4085e-12
		0.911	4041	3	4038	6	4044	0.00148368	0.00148331		1	257	1.80957e-10	257	3.61914e-10	257	1.40822e-12	1.4085e-12
		0.9095	4042	3	4039	6	4045	0.00148331	0.00148331		1	258	1.81661e-10	258	3.63322e-10	258	1.40822e-12	1.4085e-12
		0.9084	4042	4	4038	8	4046	0.00197726	0.001946		1	259	1.82365e-10	259	3.6473e-10	259	1.40822e-12	1.4085e-12
		0.9072	4055	4	4051	8	4059	0.00197093	0.001946		1	260	1.83069e-10	260	3.66138e-10	260	1.40822e-12	1.4085e-12
		0.9067	4056	4	4052	8	4060	0.00197044	0.001946		1	261	1.83773e-10	261	3.67547e-10	261	1.40822e-12	1.4085e-12
		0.9057	4057	4	4053	8	4061	0.00196996	0.001946		1	262	1.84477e-10	262	3.68955e-10	262	1.40822e-12	1.4085e-12
		0.9049	4058	4	4054	8	4062	0.00196947	0.001946		1	263	1.85182e-10	263	3.70363e-10	263	1.40822e-12	1.4085e-12
		0.9048	4060	4	4056	8	4064	0.0019685	0.001946		1	264	1.85886e-10	264	3.71771e-10	264	1.40822e-12	1.4085e-12
		0.9029	4061	4	4057	8	4065	0.00196802	0.001946		1	265	1.8659e-10	265	3.7318e-10	265	1.40822e-12	1.4085e-12
		0.9026	4062	4	4058	8	4066	0.00196754	0.001946		1	266	1.87294e-10	266	3.74588e-10	266	1.40823e-12	1.4085e-12
		0.9001	4063	4	4059	8	4067	0.00196705	0.001946		1	267	1.87998e-10	267	3.75996e-10	267	1.40823e-12	1.4085e-12
		0.8977	4064	4	4060	8	4068	0.00196657	0.001946		1	268	1.88702e-10	268	3.77404e-10	268	1.40823e-12	1.4085e-12
		0.8976	4073	4	4069	8	4077	0.00196223	0.001946		1	269	1.89406e-10	269	3.78813e-10	269	1.40823e-12	1.4085e-12
		0.8972	4074	4	4070	8	4078	0.00196175	0.001946		1	270	1.9011e-10	270	3.80221e-10	270	1.40823e-12	1.4085e-12
		0.8952	4075	4	4071	8	4079	0.00196127	0.001946		1	271	1.90815e-10	271	3.81629e-10	271	1.40823e-12	1.4085e-12
		0.8951	4076	4	4072	8	4080	0.00196078	0.001946		1	272	1.91519e-10	272	3.83037e-10	272	1.40823e-12	1.4085e-12
		0.8942	4077	4	4073	8	4081	0.0019603	0.001946		1	273	1.92223e-10	273	3.84446e-10	273	1.40823e-12	1.4085e-12
		0.8926	4088	4	4084	8	4092	0.00195503	0.001946		1	274	1.92927e-10	274	3.85854e-10	274	1.40823e-12	1.4085e-12
		0.8912	4089	4	4085	8	4093	0.00195456	0.001946		1	275	1.93631e-10	275	3.87262e-10	275	1.40823e-12	1.4085e-12
		0.8899	4090	4	4086	8	4094	0.00195408	0.001946		1	276	1.94335e-10	276	3.8867e-10	276	1.40823e-12	1.4085e-12
		0.888	4097	4	4093	8	4101	0.00195074	0.001946		1	277	1.95039e-10	277	3.90078e-10	277	1.40823e-12	1.4085e-12
		0.8879	4098	4	4094	8	4102	0.00195027	0.001946		1	278	1.95743e-10	278	3.91487e-10	278	1.40823e-12	1.4085e-12
		0.8872	4107	4	4103	8	4111	0.001946	0.001946		1	279	1.96447e-10	279	3.92895e-10	279	1.40823e-12	1.4085e-12
		0.8848	4112	5	4107	10	4117	0.00242895	0.00240327		1	280	1.97152e-10	280	3.94303e-10	280	1.40823e-12	1.4085e-12
		0.8845	4113	5	4108	10	4118	0.00242836	0.00240327		1	281	1.97856e-10	281	3.95711e-10	281	1.40823e-12	1.4085e-12
		0.8816	4118	5	4113	10	4123	0.00242542	0.00240327		1	282	1.9856e-10	282	3.9712e-10	282	1.40823e-12	1.4085e-12
		0.8815	4125	5	4120	10	4130	0.00242131	0.00240327		1	283	1.99264e-10	283	3.98528e-10	283	1.40823e-12	1.4085e-12
		0.8788	4126	5	4121	10	4131	0.00242072	0.00240327		1	284	1.99968e-10	284	3.99936e-10	284	1.40823e-12	1.4085e-12
		0.8781	4127	5	4122	10	4132	0.00242014	0.00240327		1	285	2.00672e-10	285	4.01344e-10	285	1.40823e-12	1.4085e-12
		0.8777	4144	5	4139	10	4149	0.00241022	0.00240327		1	286	2.01376e-10	286	4.02753e-10	286	1.40823e-12	1.4085e-12
		0.8758	4148	5	4143	10	4153	0.0024079	0.00240327		1	287	2.0208e-10	287	4.04161e-10	287	1.40823e-12	1.4085e-12
		0.8746	4156	5	4151	10	4161	0.00240327	0.00240327		1	288	2.02785e-10	288	4.05569e-10	288	1.40823e-12	1.4085e-12
		0.8735	4156	6	4150	12	4162	0.00288323	0.00285375		1	289	2.03489e-10	289	4.06977e-10	289	1.40823e-12	1.4085e-12
		0.8728	4157	6	4151	12	4163	0.00288254	0.00285375		1	290	2.04193e-10	290	4.08386e-10	290	1.40823e-12	1.4085e-12
		0.8711	4159	6	4153	12	4165	0.00288115	0.00285375		1	291	2.04897e-10	291	4.09794e-10	291	1.40823e-12	1.4085e-12
		0.8697	4160	6	4154	12	4166	0.00288046	0.00285375		1	292	2.05601e-10	292	4.11202e-10	292	1.40823e-12	1.4085e-12
		0.8674	4168	6	4162	12	4174	0.00287494	0.00285375		1	293	2.06305e-10	293	4.1261e-10	293	1.40823e-12	1.4085e-12
		0.867	4169	6	4163	12	4175	0.00287425	0.00285375		1	294	2.07009e-10	294	4.14019e-10	294	1.40823e-12	1.4085e-12
		0.8666	4170	6	4164	12	4176	0.00287356	0.00285375		1	295	2.07713e-10	295	4.15427e-10	295	1.40823e-12	1.4085e-12
		0.8637	4171	6	4165	12	4177	0.00287288	0.00285375		1	296	2.08418e-10	296	4.16835e-10	296	1.40823e-12	1.4085e-12
		0.8634	4176	6	4170	12	4182	0.00286944	0.00285375		1	297	2.09122e-10	297	4.18243e-10	297	1.40823e-12	1.4085e-12
		0.8612	4177	6	4171	12	4183	0.00286875	0.00285375		1	298	2.09826e-10	298	4.19652e-10	298	1.40823e-12	1.4085e-12
		0.8601	4178	6	4172	12	4184	0.00286807	0.00285375		1	299	2.1053e-10	299	4.2106e-10	299	1.40823e-12	1.4085e-12
		0.8598	4184	6	4178	12	4190	0.00286396	0.00285375		1	300	2.11234e-10	300	4.22468e-10	300	1.40823e-12	1.4085e-12
		0.8568	4187	6	4181	12	4193	0.00286191	0.00285375		1	301	2.11938e-10	301	4.23876e-10	301	1.40823e-12	1.4085e-12
		0.8534	4188	6	4182	12	4194	0.00286123	0.00285375		1	302	2.12642e-10	302	4.25284e-10	302	1.40823e-12	1.4085e-12
		0.8519	4191	6	4185	12	4197	0.00285919	0.00285375		1	303	2.13346e-10	303	4.26693e-10	303	1.40823e-12	1.4085e-12
		0.8499	4192	6	4186	12	4198	0.0028585	0.00285375		1	304	2.1405e-10	304	4.28101e-10	304	1.40823e-12	1.4085e-12
		0.848	4193	6	4187	12	4199	0.00285782	0.00285375		1	305	2.14755e-10	305	4.29509e-10	305	1.40823e-12	1.4085e-12
		0.8478	4194	6	4188	12	4200	0.00285714	0.00285375		1	306	2.15459e-10	306	4.30917e-10	306	1.40823e-12	1.4085e-12
		0.8464	4195	6	4189	12	4201	0.00285646	0.00285375		1	307	2.16163e-10	307	4.32326e-10	307	1.40823e-12	1.4085e-12
		0.8443	4196	6	4190	12	4202	0.00285578	0.00285375		1	308	2.16867e-10	308	4.33734e-10	308	1.40823e-12	1.4085e-12
		0.8428	4199	6	4193	12	4205	0.00285375	0.00285375		1	309	2.17571e-10	309	4.35142e-10	309	1.40823e-12	1.4085e-12
		0.8394	4199	7	4192	14	4206	0.00332858	0.00331832		1	310	2.18275e-10	310	4.3655e-10	310	1.40823e-12	1.4085e-12
		0.8391	4200	7	4193	14	4207	0.00332779	0.00331832		1	311	2.18979e-10	311	4.37959e-10	311	1.40823e-12	1.4085e-12
		0.8353	4202	7	4195	14	4209	0.00332621	0.00331832		1	312	2.19683e-10	312	4.39367e-10	312	1.40823e-12	1.4085e-12
		0.835	4203	7	4196	14	4210	0.00332542	0.00331832		1	313	2.20388e-10	313	4.40775e-10	313	1.40823e-12	1.4085e-12
		0.8339	4204	7	4197	14	4211	0.00332463	0.00331832		1	314	2.21092e-10	314	4.42183e-10	314	1.40823e-12	1.4085e-12
		0.8325	4210	7	4203	14	4217	0.0033199	0.00331832		1	315	2.21796e-10	315	4.43592e-10	315	1.40823e-12	1.4085e-12
		0.8315	4211	7	4204	14	4218	0.00331911	0.00331832		1	316	2.225e-10	316	4.45e-10	316	1.40823e-12	1.4085e-12
		0.8305	4212	7	4205	14	4219	0.00331832	0.00331832		1	317	2.23204e-10	317	4.46408e-10	317	1.40823e-12	1.4085e-12
		0.8276	4229	8	4221	16	4237	0.00377626	0.00376117		1	318	2.23908e-10	318	4.47816e-10	318	1.40823e-12	1.4085e-12
		0.8259	4246	8	4238	16	4254	0.00376117	0.00376117		1	319	2.24612e-10	319	4.49225e-10	319	1.40823e-12	1.4085e-12
		0.8237	4246	9	4237	18	4255	0.00423032	0.00422634		1	320	2.25316e-10	320	4.50633e-10	320	1.40823e-12	1.4085e-12
		0.8204	4247	9	4238	18	4256	0.00422932	0.00422634		1	321	2.2602e-10	321	4.52041e-10	321	1.40823e-12	1.4085e-12
		0.8196	4248	9	4239	18	4257	0.00422833	0.00422634		1	322	2.26725e-10	322	4.53449e-10	322	1.40823e-12	1.4085e-12
		0.8187	4249	9	4240	18	4258	0.00422734	0.00422634		1	323	2.27429e-10	323	4.54857e-10	323	1.40823e-12	1.4085e-12
		0.8165	4250	9	4241	18	4259	0.00422634	0.00422634		1	324	2.28133e-10	324	4.56266e-10	324	1.40823e-12	1.4085e-12
		0.8155	4250	10	4240	20	4260	0.00469484	0.00466853		1	325	2.28837e-10	325	4.57674e-10	325	1.40823e-12	1.4085e-12
		0.8117	4251	10	4241	20	4261	0.00469373	0.00466853		1	326	2.29541e-10	326	4.59082e-10	326	1.40823e-12	1.4085e-12
		0.8113	4261	10	4251	20	4271	0.00468274	0.00466853		1	327	2.30245e-10	327	4.6049e-10	327	1.40823e-12	1.4085e-12
		0.8082	4268	10	4258	20	4278	0.00467508	0.00466853		1	328	2.30949e-10	328	4.61899e-10	328	1.40823e-12	1.4085e-12
		0.8071	4269	10	4259	20	4279	0.00467399	0.00466853		1	329	2.31653e-10	329	4.63307e-10	329	1.40823e-12	1.4085e-12
		0.8027	4274	10	4264	20	4284	0.00466853	0.00466853		1	330	2.32358e-10	330	4.64715e-10	330	1.40823e-12	1.4085e-12
		0.8017	4274	11	4263	22	4285	0.00513419	0.00509968		1	331	2.33062e-10	331	4.66123e-10	331	1.40823e-12	1.4085e-12
		0.7983	4275	11	4264	22	4286	0.00513299	0.00509968		1	332	2.33766e-10	332	4.67532e-10	332	1.40823e-12	1.4085e-12
		0.7966	4287	11	4276	22	4298	0.00511866	0.00509968		1	333	2.3447e-10	333	4.6894e-10	333	1.40823e-12	1.4085e-12
		0.796	4288	11	4277	22	4299	0.00511747	0.00509968		1	334	2.35174e-10	334	4.70348e-10	334	1.40823e-12	1.4085e-12
		0.7938	4302	11	4291	22	4313	0.00510086	0.00509968		1	335	2.35878e-10	335	4.71756e-10	335	1.40823e-12	1.4085e-12
		0.7913	4303	11	4292	22	4314	0.00509968	0.00509968		1	336	2.36582e-10	336	4.73165e-10	336	1.40823e-12	1.4085e-12
		0.7893	4303	12	4291	24	4315	0.00556199	0.00554273		1	337	2.37286e-10	337	4.74573e-10	337	1.40823e-12	1.4085e-12
		0.786	4307	12	4295	24	4319	0.00555684	0.00554273		1	338	2.37991e-10	338	4.75981e-10	338	1.40823e-12	1.4085e-12
		0.7854	4308	12	4296	24	4320	0.00555556	0.00554273		1	339	2.38695e-10	339	4.77389e-10	339	1.40823e-12	1.4085e-12
		0.7847	4309	12	4297	24	4321	0.00555427	0.00554273		1	340	2.39399e-10	340	4.78798e-10	340	1.40823e-12	1.4085e-12
		0.7839	4314	12	4302	24	4326	0.00554785	0.00554273		1	341	2.40103e-10	341	4.80206e-10	341	1.40823e-12	1.4085e-12
		0.7806	4316	12	4304	24	4328	0.00554529	0.00554273		1	342	2.40807e-10	342	4.81614e-10	342	1.40823e-12	1.4085e-12
		0.78	4317	12	4305	24	4329	0.00554401	0.00554273		1	343	2.41511e-10	343	4.83022e-10	343	1.40823e-12	1.4085e-12
		0.7752	4318	12	4306	24	4330	0.00554273	0.00554273		1	344	2.42215e-10	344	4.8443e-10	344	1.40823e-12	1.4085e-12
		0.7751	4325	13	4312	26	4338	0.00599355	0.00596194		1	345	2.42919e-10	345	4.85839e-10	345	1.40823e-12	1.4085e-12
		0.7719	4326	13	4313	26	4339	0.00599216	0.00596194		1	346	2.43623e-10	346	4.87247e-10	346	1.40823e-12	1.4085e-12
		0.7703	4327	13	4314	26	4340	0.00599078	0.00596194		1	347	2.44328e-10	347	4.88655e-10	347	1.40823e-12	1.4085e-12
		0.7695	4328	13	4315	26	4341	0.0059894	0.00596194		1	348	2.45032e-10	348	4.90063e-10	348	1.40823e-12	1.4085e-12
		0.7654	4332	13	4319	26	4345	0.00598389	0.00596194		1	349	2.45736e-10	349	4.91472e-10	349	1.40823e-12	1.4085e-12
		0.7638	4334	13	4321	26	4347	0.00598114	0.00596194		1	350	2.4644e-10	350	4.9288e-10	350	1.40823e-12	1.4085e-12
		0.7604	4335	13	4322	26	4348	0.00597976	0.00596194		1	351	2.47144e-10	351	4.94288e-10	351	1.40823e-12	1.4085e-12
		0.7602	4339	13	4326	26	4352	0.00597426	0.00596194		1	352	2.47848e-10	352	4.95696e-10	352	1.40823e-12	1.4085e-12
		0.758	4340	13	4327	26	4353	0.00597289	0.00596194		1	353	2.48552e-10	353	4.97105e-10	353	1.40823e-12	1.4085e-12
		0.7554	4341	13	4328	26	4354	0.00597152	0.00596194		1	354	2.49256e-10	354	4.98513e-10	354	1.40823e-12	1.4085e-12
		0.7522	4347	13	4334	26	4360	0.0059633	0.00596194		1	355	2.49961e-10	355	4.99921e-10	355	1.40823e-12	1.4085e-12
		0.7502	4348	13	4335	26	4361	0.00596194	0.00596194		1	356	2.50665e-10	356	5.01329e-10	356	1.40823e-12	1.4085e-12
		0.7481	4348	14	4334	28	4362	0.00641907	0.00637959		1	357	2.51369e-10	357	5.02738e-10	357	1.40823e-12	1.4085e-12
		0.7462	4349	14	4335	28	4363	0.0064176	0.00637959		1	358	2.52073e-10	358	5.04146e-10	358	1.40823e-12	1.4085e-12
		0.7402	4351	14	4337	28	4365	0.00641466	0.00637959		1	359	2.52777e-10	359	5.05554e-10	359	1.40823e-12	1.4085e-12
		0.7398	4352	14	4338	28	4366	0.00641319	0.00637959		1	360	2.53481e-10	360	5.06962e-10	360	1.40823e-12	1.4085e-12
		0.7378	4353	14	4339	28	4367	0.00641172	0.00637959		1	361	2.54185e-10	361	5.08371e-10	361	1.40823e-12	1.4085e-12
		0.7344	4358	14	4344	28	4372	0.00640439	0.00637959		1	362	2.54889e-10	362	5.09779e-10	362	1.40823e-12	1.4085e-12
		0.7341	4359	14	4345	28	4373	0.00640293	0.00637959		1	363	2.55594e-10	363	5.11187e-10	363	1.40823e-12	1.4085e-12
		0.729	4361	14	4347	28	4375	0.0064	0.00637959		1	364	2.56298e-10	364	5.12595e-10	364	1.40823e-12	1.4085e-12
		0.728	4363	14	4349	28	4377	0.00639708	0.00637959		1	365	2.57002e-10	365	5.14003e-10	365	1.40823e-12	1.4085e-12
		0.7279	4370	14	4356	28	4384	0.00638686	0.00637959		1	366	2.57706e-10	366	5.15412e-10	366	1.40823e-12	1.4085e-12
		0.7272	4371	14	4357	28	4385	0.0063854	0.00637959		1	367	2.5841e-10	367	5.1682e-10	367	1.40823e-12	1.4085e-12
		0.7235	4373	14	4359	28	4387	0.00638249	0.00637959		1	368	2.59114e-10	368	5.18228e-10	368	1.40823e-12	1.4085e-12
		0.7216	4374	14	4360	28	4388	0.00638104	0.00637959		1	369	2.59818e-10	369	5.19636e-10	369	1.40823e-12	1.4085e-12
		0.718	4375	14	4361	28	4389	0.00637959	0.00637959		1	370	2.60522e-10	370	5.21045e-10	370	1.40823e-12	1.4085e-12
		0.717	4387	15	4372	30	4402	0.00681508	0.00678733		1	371	2.61226e-10	371	5.22453e-10	371	1.40823e-12	1.4085e-12
		0.7152	4388	15	4373	30	4403	0.00681354	0.00678733		1	372	2.61931e-10	372	5.23861e-10	372	1.40823e-12	1.4085e-12
		0.7124	4400	15	4385	30	4415	0.00679502	0.00678733		1	373	2.62635e-10	373	5.25269e-10	373	1.40823e-12	1.4085e-12
		0.7088	4401	15	4386	30	4416	0.00679348	0.00678733		1	374	2.63339e-10	374	5.26678e-10	374	1.40823e-12	1.4085e-12
		0.7074	4402	15	4387	30	4417	0.00679194	0.00678733		1	375	2.64043e-10	375	5.28086e-10	375	1.40823e-12	1.4085e-12
		0.7071	4403	15	4388	30	4418	0.0067904	0.00678733		1	376	2.64747e-10	376	5.29494e-10	376	1.40823e-12	1.4085e-12
		0.7067	4404	15	4389	30	4419	0.00678887	0.00678733		1	377	2.65451e-10	377	5.30902e-10	377	1.40823e-12	1.4085e-12
		0.7023	4405	15	4390	30	4420	0.00678733	0.00678733		1	378	2.66155e-10	378	5.32311e-10	378	1.40823e-12	1.4085e-12
		0.701	4414	16	4398	32	4430	0.00722348	0.00719748		1	379	2.66859e-10	379	5.33719e-10	379	1.40823e-12	1.4085e-12
		0.6983	4430	16	4414	32	4446	0.00719748	0.00719748		1	380	2.67564e-10	380	5.35127e-10	380	1.40823e-12	1.4085e-12
		0.6952	4430	17	4413	34	4447	0.0076456	0.00760967		1	381	2.68268e-10	381	5.36535e-10	381	1.40823e-12	1.4085e-12
		0.6897	4431	17	4414	34	4448	0.00764388	0.00760967		1	382	2.68972e-10	382	5.37944e-10	382	1.40823e-12	1.4085e-12
		0.6894	4440	17	4423	34	4457	0.00762845	0.00760967		1	383	2.69676e-10	383	5.39352e-10	383	1.40823e-12	1.4085e-12
		0.6892	4442	17	4425	34	4459	0.00762503	0.00760967		1	384	2.7038e-10	384	5.4076e-10	384	1.40823e-12	1.4085e-12
		0.6854	4448	17	4431	34	4465	0.00761478	0.00760967		1	385	2.71084e-10	385	5.42168e-10	385	1.40823e-12	1.4085e-12
		0.6835	4449	17	4432	34	4466	0.00761308	0.00760967		1	386	2.71788e-10	386	5.43577e-10	386	1.40823e-12	1.4085e-12
		0.6825	4451	17	4434	34	4468	0.00760967	0.00760967		1	387	2.72492e-10	387	5.44985e-10	387	1.40823e-12	1.4085e-12
		0.6816	4463	18	4445	36	4481	0.00803392	0.00803392		1	388	2.73196e-10	388	5.46393e-10	388	1.40823e-12	1.4085e-12
		0.6776	4475	19	4456	38	4494	0.00845572	0.00845572		1	389	2.73901e-10	389	5.47801e-10	389	1.40823e-12	1.4085e-12
		0.6757	4483	21	4462	42	4504	0.00932504	0.00932504		1	390	2.74605e-10	390	5.49209e-10	390	1.40823e-12	1.4085e-12
		0.674	4483	22	4461	44	4505	0.00976693	0.00975177		1	391	2.75309e-10	391	5.50618e-10	391	1.40823e-12	1.4085e-12
		0.6716	4484	22	4462	44	4506	0.00976476	0.00975177		1	392	2.76013e-10	392	5.52026e-10	392	1.40823e-12	1.4085e-12
		0.6689	4485	22	4463	44	4507	0.00976259	0.00975177		1	393	2.76717e-10	393	5.53434e-10	393	1.40823e-12	1.4085e-12
		0.6669	4490	22	4468	44	4512	0.00975177	0.00975177		1	394	2.77421e-10	394	5.54842e-10	394	1.40823e-12	1.4085e-12
		0.6602	4490	23	4467	46	4513	0.0101928	0.01015		1	395	2.78125e-10	395	5.56251e-10	395	1.40823e-12	1.4085e-12
		0.6594	4491	23	4468	46	4514	0.0101905	0.01015		1	396	2.78829e-10	396	5.57659e-10	396	1.40823e-12	1.4085e-12
		0.6552	4492	23	4469	46	4515	0.0101883	0.01015		1	397	2.79534e-10	397	5.59067e-10	397	1.40823e-12	1.4085e-12
		0.6539	4498	23	4475	46	4521	0.0101747	0.01015		1	398	2.80238e-10	398	5.60475e-10	398	1.40823e-12	1.4085e-12
		0.6533	4501	23	4478	46	4524	0.010168	0.01015		1	399	2.80942e-10	399	5.61884e-10	399	1.40823e-12	1.4085e-12
		0.6482	4502	23	4479	46	4525	0.0101657	0.01015		1	400	2.81646e-10	400	5.63292e-10	400	1.40823e-12	1.4085e-12
		0.648	4503	23	4480	46	4526	0.0101635	0.01015		1	401	2.8235e-10	401	5.647e-10	401	1.40823e-12	1.4085e-12
		0.6425	4508	23	4485	46	4531	0.0101523	0.01015		1	402	2.83054e-10	402	5.66108e-10	402	1.40823e-12	1.4085e-12
		0.6413	4509	23	4486	46	4532	0.01015	0.01015		1	403	2.83758e-10	403	5.67517e-10	403	1.40823e-12	1.4085e-12
		0.6409	4518	24	4494	48	4542	0.010568	0.010568		1	404	2.84462e-10	404	5.68925e-10	404	1.40823e-12	1.4085e-12
		0.6399	4519	25	4494	50	4544	0.0110035	0.0110011		1	405	2.85167e-10	405	5.70333e-10	405	1.40823e-12	1.4085e-12
		0.6373	4520	25	4495	50	4545	0.0110011	0.0110011		1	406	2.85871e-10	406	5.71741e-10	406	1.40823e-12	1.4085e-12
		0.6342	4536	26	4510	52	4562	0.0113985	0.0113761		1	407	2.86575e-10	407	5.7315e-10	407	1.40823e-12	1.4085e-12
		0.6324	4542	26	4516	52	4568	0.0113835	0.0113761		1	408	2.87279e-10	408	5.74558e-10	408	1.40823e-12	1.4085e-12
		0.6283	4543	26	4517	52	4569	0.011381	0.0113761		1	409	2.87983e-10	409	5.75966e-10	409	1.40823e-12	1.4085e-12
		0.6278	4544	26	4518	52	4570	0.0113786	0.0113761		1	410	2.88687e-10	410	5.77374e-10	410	1.40823e-12	1.4085e-12
		0.6272	4545	26	4519	52	4571	0.0113761	0.0113761		1	411	2.89391e-10	411	5.78782e-10	411	1.40823e-12	1.4085e-12
		0.6234	4553	27	4526	54	4580	0.0117904	0.0117904		1	412	2.90095e-10	412	5.80191e-10	412	1.40823e-12	1.4085e-12
		0.622	4553	28	4525	56	4581	0.0122244	0.0122244		1	413	2.90799e-10	413	5.81599e-10	413	1.40823e-12	1.4085e-12
		0.6201	4557	30	4527	60	4587	0.0130804	0.0130208		1	414	2.91504e-10	414	5.83007e-10	414	1.40823e-12	1.4085e-12
		0.6193	4558	30	4528	60	4588	0.0130776	0.0130208		1	415	2.92208e-10	415	5.84415e-10	415	1.40823e-12	1.4085e-12
		0.6164	4559	30	4529	60	4589	0.0130747	0.0130208		1	416	2.92912e-10	416	5.85824e-10	416	1.40823e-12	1.4085e-12
		0.6156	4566	30	4536	60	4596	0.0130548	0.0130208		1	417	2.93616e-10	417	5.87232e-10	417	1.40823e-12	1.4085e-12
		0.613	4567	30	4537	60	4597	0.013052	0.0130208		1	418	2.9432e-10	418	5.8864e-10	418	1.40823e-12	1.4085e-12
		0.6115	4568	30	4538	60	4598	0.0130492	0.0130208		1	419	2.95024e-10	419	5.90048e-10	419	1.40823e-12	1.4085e-12
		0.6079	4578	30	4548	60	4608	0.0130208	0.0130208		1	420	2.95728e-10	420	5.91457e-10	420	1.40823e-12	1.4085e-12
		0.6059	4579	32	4547	64	4611	0.0138799	0.0138528		1	421	2.96432e-10	421	5.92865e-10	421	1.40823e-12	1.4085e-12
		0.6044	4580	32	4548	64	4612	0.0138768	0.0138528		1	422	2.97137e-10	422	5.94273e-10	422	1.40823e-12	1.4085e-12
		0.601	4586	32	4554	64	4618	0.0138588	0.0138528		1	423	2.97841e-10	423	5.95681e-10	423	1.40823e-12	1.4085e-12
		0.5987	4587	32	4555	64	4619	0.0138558	0.0138528		1	424	2.98545e-10	424	5.9709e-10	424	1.40823e-12	1.4085e-12
		0.5977	4588	32	4556	64	4620	0.0138528	0.0138528		1	425	2.99249e-10	425	5.98498e-10	425	1.40823e-12	1.4085e-12
		0.5964	4588	33	4555	66	4621	0.0142826	0.0142795		1	426	2.99953e-10	426	5.99906e-10	426	1.40823e-12	1.4085e-12
		0.5955	4589	33	4556	66	4622	0.0142795	0.0142795		1	427	3.00657e-10	427	6.01314e-10	427	1.40823e-12	1.4085e-12
		0.5945	4601	34	4567	68	4635	0.014671	0.014671		1	428	3.01361e-10	428	6.02723e-10	428	1.40823e-12	1.4085e-12
		0.5926	4610	36	4574	72	4646	0.0154972	0.0154939		1	429	3.02065e-10	429	6.04131e-10	429	1.40823e-12	1.4085e-12
		0.5916	4611	36	4575	72	4647	0.0154939	0.0154939		1	430	3.0277e-10	430	6.05539e-10	430	1.40823e-12	1.4085e-12
		0.5915	4611	37	4574	74	4648	0.0159208	0.0159208		1	431	3.03474e-10	431	6.06947e-10	431	1.40823e-12	1.4085e-12
		0.5884	4612	38	4574	76	4650	0.0163441	0.0162915		1	432	3.04178e-10	432	6.08355e-10	432	1.40823e-12	1.4085e-12
		0.5855	4613	38	4575	76	4651	0.0163406	0.0162915		1	433	3.04882e-10	433	6.09764e-10	433	1.40823e-12	1.4085e-12
		0.5844	4614	38	4576	76	4652	0.0163371	0.0162915		1	434	3.05586e-10	434	6.11172e-10	434	1.40823e-12	1.4085e-12
		0.5829	4619	38	4581	76	4657	0.0163195	0.0162915		1	435	3.0629e-10	435	6.1258e-10	435	1.40823e-12	1.4085e-12
		0.5826	4623	38	4585	76	4661	0.0163055	0.0162915		1	436	3.06994e-10	436	6.13988e-10	436	1.40823e-12	1.4085e-12
		0.5798	4625	38	4587	76	4663	0.0162985	0.0162915		1	437	3.07698e-10	437	6.15397e-10	437	1.40823e-12	1.4085e-12
		0.5773	4627	38	4589	76	4665	0.0162915	0.0162915		1	438	3.08402e-10	438	6.16805e-10	438	1.40823e-12	1.4085e-12
		0.577	4632	39	4593	78	4671	0.0166988	0.0166489		1	439	3.09107e-10	439	6.18213e-10	439	1.40823e-12	1.4085e-12
		0.5769	4633	39	4594	78	4672	0.0166952	0.0166489		1	440	3.09811e-10	440	6.19621e-10	440	1.40823e-12	1.4085e-12
		0.5742	4635	39	4596	78	4674	0.0166881	0.0166489		1	441	3.10515e-10	441	6.2103e-10	441	1.40823e-12	1.4085e-12
		0.5705	4636	39	4597	78	4675	0.0166845	0.0166489		1	442	3.11219e-10	442	6.22438e-10	442	1.40823e-12	1.4085e-12
		0.5704	4637	39	4598	78	4676	0.0166809	0.0166489		1	443	3.11923e-10	443	6.23846e-10	443	1.40823e-12	1.4085e-12
		0.5701	4639	39	4600	78	4678	0.0166738	0.0166489		1	444	3.12627e-10	444	6.25254e-10	444	1.40823e-12	1.4085e-12
		0.5688	4642	39	4603	78	4681	0.0166631	0.0166489		1	445	3.13331e-10	445	6.26663e-10	445	1.40823e-12	1.4085e-12
		0.5685	4643	39	4604	78	4682	0.0166595	0.0166489		1	446	3.14035e-10	446	6.28071e-10	446	1.40823e-12	1.4085e-12
		0.5662	4646	39	4607	78	4685	0.0166489	0.0166489		1	447	3.1474e-10	447	6.29479e-10	447	1.40823e-12	1.4085e-12
		0.563	4646	40	4606	80	4686	0.0170721	0.0169887		1	448	3.15444e-10	448	6.30887e-10	448	1.40823e-12	1.4085e-12
		0.561	4647	40	4607	80	4687	0.0170685	0.0169887		1	449	3.16148e-10	449	6.32296e-10	449	1.40823e-12	1.4085e-12
		0.5584	4652	40	4612	80	4692	0.0170503	0.0169887		1	450	3.16852e-10	450	6.33704e-10	450	1.40823e-12	1.4085e-12
		0.5573	4653	40	4613	80	4693	0.0170467	0.0169887		1	451	3.17556e-10	451	6.35112e-10	451	1.40823e-12	1.4085e-12
		0.5558	4658	40	4618	80	4698	0.0170285	0.0169887		1	452	3.1826e-10	452	6.3652e-10	452	1.40823e-12	1.4085e-12
		0.5508	4661	40	4621	80	4701	0.0170177	0.0169887		1	453	3.18964e-10	453	6.37929e-10	453	1.40823e-12	1.4085e-12
		0.5466	4662	40	4622	80	4702	0.017014	0.0169887		1	454	3.19668e-10	454	6.39337e-10	454	1.40823e-12	1.4085e-12
		0.5444	4665	40	4625	80	4705	0.0170032	0.0169887		1	455	3.20372e-10	455	6.40745e-10	455	1.40823e-12	1.4085e-12
		0.5443	4667	40	4627	80	4707	0.016996	0.0169887		1	456	3.21077e-10	456	6.42153e-10	456	1.40823e-12	1.4085e-12
		0.5433	4668	40	4628	80	4708	0.0169924	0.0169887		1	457	3.21781e-10	457	6.43561e-10	457	1.40823e-12	1.4085e-12
		0.5416	4669	40	4629	80	4709	0.0169887	0.0169887		1	458	3.22485e-10	458	6.4497e-10	458	1.40823e-12	1.4085e-12
		0.5384	4669	41	4628	82	4710	0.0174098	0.0174098		1	459	3.23189e-10	459	6.46378e-10	459	1.40823e-12	1.4085e-12
		0.5377	4686	42	4644	84	4728	0.0177665	0.0177365		1	460	3.23893e-10	460	6.47786e-10	460	1.40823e-12	1.4085e-12
		0.536	4687	42	4645	84	4729	0.0177627	0.0177365		1	461	3.24597e-10	461	6.49194e-10	461	1.40823e-12	1.4085e-12
		0.535	4692	42	4650	84	4734	0.017744	0.0177365		1	462	3.25301e-10	462	6.50603e-10	462	1.40823e-12	1.4085e-12
		0.5345	4693	42	4651	84	4735	0.0177402	0.0177365		1	463	3.26005e-10	463	6.52011e-10	463	1.40823e-12	1.4085e-12
		0.5336	4694	42	4652	84	4736	0.0177365	0.0177365		1	464	3.2671e-10	464	6.53419e-10	464	1.40823e-12	1.4085e-12
		0.5312	4696	43	4653	86	4739	0.0181473	0.0181473		1	465	3.27414e-10	465	6.54827e-10	465	1.40823e-12	1.4085e-12
		0.5264	4699	44	4655	88	4743	0.0185537	0.0185185		1	466	3.28118e-10	466	6.56236e-10	466	1.40823e-12	1.4085e-12
		0.5241	4700	44	4656	88	4744	0.0185497	0.0185185		1	467	3.28822e-10	467	6.57644e-10	467	1.40823e-12	1.4085e-12
		0.5203	4706	44	4662	88	4750	0.0185263	0.0185185		1	468	3.29526e-10	468	6.59052e-10	468	1.40823e-12	1.4085e-12
		0.5194	4707	44	4663	88	4751	0.0185224	0.0185185		1	469	3.3023e-10	469	6.6046e-10	469	1.40823e-12	1.4085e-12
		0.5182	4708	44	4664	88	4752	0.0185185	0.0185185		1	470	3.30934e-10	470	6.61869e-10	470	1.40823e-12	1.4085e-12
		0.5171	4714	46	4668	92	4760	0.0193277	0.0193237		1	471	3.31638e-10	471	6.63277e-10	471	1.40823e-12	1.4085e-12
		0.5147	4715	46	4669	92	4761	0.0193237	0.0193237		1	472	3.32343e-10	472	6.64685e-10	472	1.40823e-12	1.4085e-12
		0.5133	4715	47	4668	94	4762	0.0197396	0.019723		1	473	3.33047e-10	473	6.66093e-10	473	1.40823e-12	1.4085e-12
		0.5124	4719	47	4672	94	4766	0.019723	0.019723		1	474	3.33751e-10	474	6.67502e-10	474	1.40823e-12	1.4085e-12
		0.5101	4719	48	4671	96	4767	0.0201385	0.0200795		1	475	3.34455e-10	475	6.6891e-10	475	1.40823e-12	1.4085e-12
		0.5079	4725	48	4677	96	4773	0.0201131	0.0200795		1	476	3.35159e-10	476	6.70318e-10	476	1.40823e-12	1.4085e-12
		0.5056	4726	48	4678	96	4774	0.0201089	0.0200795		1	477	3.35863e-10	477	6.71726e-10	477	1.40823e-12	1.4085e-12
		0.5052	4728	48	4680	96	4776	0.0201005	0.0200795		1	478	3.36567e-10	478	6.73134e-10	478	1.40823e-12	1.4085e-12
		0.5033	4730	48	4682	96	4778	0.0200921	0.0200795		1	479	3.37271e-10	479	6.74543e-10	479	1.40823e-12	1.4085e-12
		0.5011	4731	48	4683	96	4779	0.0200879	0.0200795		1	480	3.37975e-10	480	6.75951e-10	480	1.40823e-12	1.4085e-12
		0.4994	4733	48	4685	96	4781	0.0200795	0.0200795		1	481	3.3868e-10	481	6.77359e-10	481	1.40823e-12	1.4085e-12
		0.4987	4739	50	4689	100	4789	0.0208812	0.0208681		1	482	3.39384e-10	482	6.78767e-10	482	1.40823e-12	1.4085e-12
		0.4969	4742	50	4692	100	4792	0.0208681	0.0208681		1	483	3.40088e-10	483	6.80176e-10	483	1.40823e-12	1.4085e-12
		0.4966	4742	51	4691	102	4793	0.021281	0.02125		1	484	3.40792e-10	484	6.81584e-10	484	1.40823e-12	1.4085e-12
		0.4944	4749	51	4698	102	4800	0.02125	0.02125		1	485	3.41496e-10	485	6.82992e-10	485	1.40823e-12	1.4085e-12
		0.4926	4750	52	4698	104	4802	0.0216576	0.0216486		1	486	3.422e-10	486	6.844e-10	486	1.40823e-12	1.4085e-12
		0.4923	4751	52	4699	104	4803	0.0216531	0.0216486		1	487	3.42904e-10	487	6.85809e-10	487	1.40823e-12	1.4085e-12
		0.49	4752	52	4700	104	4804	0.0216486	0.0216486		1	488	3.43608e-10	488	6.87217e-10	488	1.40823e-12	1.4085e-12
		0.4858	4756	53	4703	106	4809	0.022042	0.02201		1	489	3.44313e-10	489	6.88625e-10	489	1.40823e-12	1.4085e-12
		0.4857	4757	53	4704	106	4810	0.0220374	0.02201		1	490	3.45017e-10	490	6.90033e-10	490	1.40823e-12	1.4085e-12
		0.4856	4759	53	4706	106	4812	0.0220283	0.02201		1	491	3.45721e-10	491	6.91442e-10	491	1.40823e-12	1.4085e-12
		0.4834	4760	53	4707	106	4813	0.0220237	0.02201		1	492	3.46425e-10	492	6.9285e-10	492	1.40823e-12	1.4085e-12
		0.4794	4761	53	4708	106	4814	0.0220191	0.02201		1	493	3.47129e-10	493	6.94258e-10	493	1.40823e-12	1.4085e-12
		0.4791	4762	53	4709	106	4815	0.0220145	0.02201		1	494	3.47833e-10	494	6.95666e-10	494	1.40823e-12	1.4085e-12
		0.4789	4763	53	4710	106	4816	0.02201	0.02201		1	495	3.48537e-10	495	6.97075e-10	495	1.40823e-12	1.4085e-12
		0.4749	4763	54	4709	108	4817	0.0224206	0.0224206		1	496	3.49241e-10	496	6.98483e-10	496	1.40823e-12	1.4085e-12
		0.4731	4766	55	4711	110	4821	0.0228168	0.0228074		1	497	3.49946e-10	497	6.99891e-10	497	1.40823e-12	1.4085e-12
		0.4727	4768	55	4713	110	4823	0.0228074	0.0228074		1	498	3.5065e-10	498	7.01299e-10	498	1.40823e-12	1.4085e-12
		0.4706	4768	56	4712	112	4824	0.0232172	0.0229602		1	499	3.51354e-10	499	7.02707e-10	499	1.40823e-12	1.4085e-12
		0.4692	4769	56	4713	112	4825	0.0232124	0.0229602		1	500	3.52058e-10	500	7.04116e-10	500	1.40823e-12	1.4085e-12
		0.4685	4770	56	4714	112	4826	0.0232076	0.0229602		1	501	3.52762e-10	501	7.05524e-10	501	1.40823e-12	1.4085e-12
		0.4664	4771	56	4715	112	4827	0.0232028	0.0229602		1	502	3.53466e-10	502	7.06932e-10	502	1.40823e-12	1.4085e-12
		0.4656	4777	56	4721	112	4833	0.023174	0.0229602		1	503	3.5417e-10	503	7.0834e-10	503	1.40823e-12	1.4085e-12
		0.4644	4779	56	4723	112	4835	0.0231644	0.0229602		1	504	3.54874e-10	504	7.09749e-10	504	1.40823e-12	1.4085e-12
		0.4623	4780	56	4724	112	4836	0.0231596	0.0229602		1	505	3.55578e-10	505	7.11157e-10	505	1.40823e-12	1.4085e-12
		0.4589	4781	56	4725	112	4837	0.0231548	0.0229602		1	506	3.56283e-10	506	7.12565e-10	506	1.40823e-12	1.4085e-12
		0.4582	4782	56	4726	112	4838	0.0231501	0.0229602		1	507	3.56987e-10	507	7.13973e-10	507	1.40823e-12	1.4085e-12
		0.4541	4784	56	4728	112	4840	0.0231405	0.0229602		1	508	3.57691e-10	508	7.15382e-10	508	1.40823e-12	1.4085e-12
		0.4524	4787	56	4731	112	4843	0.0231262	0.0229602		1	509	3.58395e-10	509	7.1679e-10	509	1.40823e-12	1.4085e-12
		0.4501	4788	56	4732	112	4844	0.0231214	0.0229602		1	510	3.59099e-10	510	7.18198e-10	510	1.40823e-12	1.4085e-12
		0.4498	4789	56	4733	112	4845	0.0231166	0.0229602		1	511	3.59803e-10	511	7.19606e-10	511	1.40823e-12	1.4085e-12
		0.4479	4794	56	4738	112	4850	0.0230928	0.0229602		1	512	3.60507e-10	512	7.21015e-10	512	1.40823e-12	1.4085e-12
		0.4461	4795	56	4739	112	4851	0.023088	0.0229602		1	513	3.61211e-10	513	7.22423e-10	513	1.40823e-12	1.4085e-12
		0.4459	4796	56	4740	112	4852	0.0230833	0.0229602		1	514	3.61916e-10	514	7.23831e-10	514	1.40823e-12	1.4085e-12
		0.4422	4797	56	4741	112	4853	0.0230785	0.0229602		1	515	3.6262e-10	515	7.25239e-10	515	1.40823e-12	1.4085e-12
		0.442	4800	56	4744	112	4856	0.0230643	0.0229602		1	516	3.63324e-10	516	7.26648e-10	516	1.40823e-12	1.4085e-12
		0.4417	4801	56	4745	112	4857	0.0230595	0.0229602		1	517	3.64028e-10	517	7.28056e-10	517	1.40823e-12	1.4085e-12
		0.4402	4802	56	4746	112	4858	0.0230548	0.0229602		1	518	3.64732e-10	518	7.29464e-10	518	1.40823e-12	1.4085e-12
		0.4395	4804	56	4748	112	4860	0.0230453	0.0229602		1	519	3.65436e-10	519	7.30872e-10	519	1.40823e-12	1.4085e-12
		0.4382	4805	56	4749	112	4861	0.0230405	0.0229602		1	520	3.6614e-10	520	7.3228e-10	520	1.40823e-12	1.4085e-12
		0.4363	4815	56	4759	112	4871	0.0229932	0.0229602		1	521	3.66844e-10	521	7.33689e-10	521	1.40823e-12	1.4085e-12
		0.4356	4817	56	4761	112	4873	0.0229838	0.0229602		1	522	3.67548e-10	522	7.35097e-10	522	1.40823e-12	1.4085e-12
		0.4344	4818	56	4762	112	4874	0.0229791	0.0229602		1	523	3.68253e-10	523	7.36505e-10	523	1.40823e-12	1.4085e-12
		0.4332	4819	56	4763	112	4875	0.0229744	0.0229602		1	524	3.68957e-10	524	7.37913e-10	524	1.40823e-12	1.4085e-12
		0.4325	4820	56	4764	112	4876	0.0229696	0.0229602		1	525	3.69661e-10	525	7.39322e-10	525	1.40823e-12	1.4085e-12
		0.4295	4821	56	4765	112	4877	0.0229649	0.0229602		1	526	3.70365e-10	526	7.4073e-10	526	1.40823e-12	1.4085e-12
		0.4273	4822	56	4766	112	4878	0.0229602	0.0229602		1	527	3.71069e-10	527	7.42138e-10	527	1.40823e-12	1.4085e-12
		0.4269	4825	57	4768	114	4882	0.0233511	0.0233511		1	528	3.71773e-10	528	7.43546e-10	528	1.40823e-12	1.4085e-12
		0.4267	4825	58	4767	116	4883	0.0237559	0.0236928		1	529	3.72477e-10	529	7.44955e-10	529	1.40823e-12	1.4085e-12
		0.4248	4830	58	4772	116	4888	0.0237316	0.0236928		1	530	3.73181e-10	530	7.46363e-10	530	1.40823e-12	1.4085e-12
		0.4234	4834	58	4776	116	4892	0.0237122	0.0236928		1	531	3.73886e-10	531	7.47771e-10	531	1.40823e-12	1.4085e-12
		0.423	4835	58	4777	116	4893	0.0237073	0.0236928		1	532	3.7459e-10	532	7.49179e-10	532	1.40823e-12	1.4085e-12
		0.4192	4836	58	4778	116	4894	0.0237025	0.0236928		1	533	3.75294e-10	533	7.50588e-10	533	1.40823e-12	1.4085e-12
		0.4174	4837	58	4779	116	4895	0.0236977	0.0236928		1	534	3.75998e-10	534	7.51996e-10	534	1.40823e-12	1.4085e-12
		0.4146	4838	58	4780	116	4896	0.0236928	0.0236928		1	535	3.76702e-10	535	7.53404e-10	535	1.40823e-12	1.4085e-12
		0.4137	4843	60	4783	120	4903	0.0244748	0.0244698		1	536	3.77406e-10	536	7.54812e-10	536	1.40823e-12	1.4085e-12
		0.4119	4844	60	4784	120	4904	0.0244698	0.0244698		1	537	3.7811e-10	537	7.56221e-10	537	1.40823e-12	1.4085e-12
		0.4114	4845	61	4784	122	4906	0.0248675	0.0248675		1	538	3.78814e-10	538	7.57629e-10	538	1.40823e-12	1.4085e-12
		0.4101	4845	62	4783	124	4907	0.02527	0.0252494		1	539	3.79519e-10	539	7.59037e-10	539	1.40823e-12	1.4085e-12
		0.4086	4846	62	4784	124	4908	0.0252649	0.0252494		1	540	3.80223e-10	540	7.60445e-10	540	1.40823e-12	1.4085e-12
		0.4083	4847	62	4785	124	4909	0.0252597	0.0252494		1	541	3.80927e-10	541	7.61853e-10	541	1.40823e-12	1.4085e-12
		0.4055	4849	62	4787	124	4911	0.0252494	0.0252494		1	542	3.81631e-10	542	7.63262e-10	542	1.40823e-12	1.4085e-12
		0.4047	4849	63	4786	126	4912	0.0256515	0.025641		1	543	3.82335e-10	543	7.6467e-10	543	1.40823e-12	1.4085e-12
		0.4029	4851	63	4788	126	4914	0.025641	0.025641		1	544	3.83039e-10	544	7.66078e-10	544	1.40823e-12	1.4085e-12
		0.4027	4852	64	4788	128	4916	0.0260374	0.0260163		1	545	3.83743e-10	545	7.67486e-10	545	1.40823e-12	1.4085e-12
		0.4011	4854	64	4790	128	4918	0.0260268	0.0260163		1	546	3.84447e-10	546	7.68895e-10	546	1.40823e-12	1.4085e-12
		0.3968	4855	64	4791	128	4919	0.0260215	0.0260163		1	547	3.85151e-10	547	7.70303e-10	547	1.40823e-12	1.4085e-12
		0.3959	4856	64	4792	128	4920	0.0260163	0.0260163		1	548	3.85856e-10	548	7.71711e-10	548	1.40823e-12	1.4085e-12
		0.3907	4856	65	4791	130	4921	0.0264174	0.0263638		1	549	3.8656e-10	549	7.73119e-10	549	1.40823e-12	1.4085e-12
		0.3897	4863	65	4798	130	4928	0.0263799	0.0263638		1	550	3.87264e-10	550	7.74528e-10	550	1.40823e-12	1.4085e-12
		0.389	4864	65	4799	130	4929	0.0263745	0.0263638		1	551	3.87968e-10	551	7.75936e-10	551	1.40823e-12	1.4085e-12
		0.3873	4865	65	4800	130	4930	0.0263692	0.0263638		1	552	3.88672e-10	552	7.77344e-10	552	1.40823e-12	1.4085e-12
		0.3856	4866	65	4801	130	4931	0.0263638	0.0263638		1	553	3.89376e-10	553	7.78752e-10	553	1.40823e-12	1.4085e-12
		0.3853	4866	66	4800	132	4932	0.026764	0.0267315		1	554	3.9008e-10	554	7.80161e-10	554	1.40823e-12	1.4085e-12
		0.3845	4867	66	4801	132	4933	0.0267586	0.0267315		1	555	3.90784e-10	555	7.81569e-10	555	1.40823e-12	1.4085e-12
		0.3839	4868	66	4802	132	4934	0.0267531	0.0267315		1	556	3.91489e-10	556	7.82977e-10	556	1.40823e-12	1.4085e-12
		0.3824	4869	66	4803	132	4935	0.0267477	0.0267315		1	557	3.92193e-10	557	7.84385e-10	557	1.40823e-12	1.4085e-12
		0.3822	4872	66	4806	132	4938	0.0267315	0.0267315		1	558	3.92897e-10	558	7.85794e-10	558	1.40823e-12	1.4085e-12
		0.3804	4872	67	4805	134	4939	0.027131	0.0270107		1	559	3.93601e-10	559	7.87202e-10	559	1.40823e-12	1.4085e-12
		0.3784	4873	67	4806	134	4940	0.0271255	0.0270107		1	560	3.94305e-10	560	7.8861e-10	560	1.40823e-12	1.4085e-12
		0.3772	4874	67	4807	134	4941	0.02712	0.0270107		1	561	3.95009e-10	561	7.90018e-10	561	1.40823e-12	1.4085e-12
		0.3768	4877	67	4810	134	4944	0.0271036	0.0270107		1	562	3.95713e-10	562	7.91427e-10	562	1.40823e-12	1.4085e-12
		0.3764	4878	67	4811	134	4945	0.0270981	0.0270107		1	563	3.96417e-10	563	7.92835e-10	563	1.40823e-12	1.4085e-12
		0.3756	4879	67	4812	134	4946	0.0270926	0.0270107		1	564	3.97121e-10	564	7.94243e-10	564	1.40823e-12	1.4085e-12
		0.3745	4889	67	4822	134	4956	0.0270379	0.0270107		1	565	3.97826e-10	565	7.95651e-10	565	1.40823e-12	1.4085e-12
		0.3742	4890	67	4823	134	4957	0.0270325	0.0270107		1	566	3.9853e-10	566	7.97059e-10	566	1.40823e-12	1.4085e-12
		0.3739	4891	67	4824	134	4958	0.027027	0.0270107		1	567	3.99234e-10	567	7.98468e-10	567	1.40823e-12	1.4085e-12
		0.3725	4892	67	4825	134	4959	0.0270216	0.0270107		1	568	3.99938e-10	568	7.99876e-10	568	1.40823e-12	1.4085e-12
		0.3723	4894	67	4827	134	4961	0.0270107	0.0270107		1	569	4.00642e-10	569	8.01284e-10	569	1.40823e-12	1.4085e-12
		0.3707	4895	68	4827	136	4963	0.0274028	0.0274028		1	570	4.01346e-10	570	8.02692e-10	570	1.40823e-12	1.4085e-12
		0.3706	4909	69	4840	138	4978	0.027722	0.0276997		1	571	4.0205e-10	571	8.04101e-10	571	1.40823e-12	1.4085e-12
		0.3691	4913	69	4844	138	4982	0.0276997	0.0276997		1	572	4.02754e-10	572	8.05509e-10	572	1.40823e-12	1.4085e-12
		0.3686	4913	70	4843	140	4983	0.0280955	0.0280224		1	573	4.03459e-10	573	8.06917e-10	573	1.40823e-12	1.4085e-12
		0.3667	4918	70	4848	140	4988	0.0280674	0.0280224		1	574	4.04163e-10	574	8.08325e-10	574	1.40823e-12	1.4085e-12
		0.3659	4922	70	4852	140	4992	0.0280449	0.0280224		1	575	4.04867e-10	575	8.09734e-10	575	1.40823e-12	1.4085e-12
		0.3657	4926	70	4856	140	4996	0.0280224	0.0280224		1	576	4.05571e-10	576	8.11142e-10	576	1.40823e-12	1.4085e-12
		0.3648	4926	72	4854	144	4998	0.0288115	0.0288115		1	577	4.06275e-10	577	8.1255e-10	577	1.40823e-12	1.4085e-12
		0.3644	4930	73	4857	146	5003	0.0291825	0.0291475		1	578	4.06979e-10	578	8.13958e-10	578	1.40823e-12	1.4085e-12
		0.3639	4931	73	4858	146	5004	0.0291767	0.0291475		1	579	4.07683e-10	579	8.15367e-10	579	1.40823e-12	1.4085e-12
		0.3635	4933	73	4860	146	5006	0.029165	0.0291475		1	580	4.08387e-10	580	8.16775e-10	580	1.40823e-12	1.4085e-12
		0.3627	4935	73	4862	146	5008	0.0291534	0.0291475		1	581	4.09092e-10	581	8.18183e-10	581	1.40823e-12	1.4085e-12
		0.3611	4936	73	4863	146	5009	0.0291475	0.0291475		1	582	4.09796e-10	582	8.19591e-10	582	1.40823e-12	1.4085e-12
		0.3605	4936	74	4862	148	5010	0.0295409	0.0295174		1	583	4.105e-10	583	8.21e-10	583	1.40823e-12	1.4085e-12
		0.3603	4937	74	4863	148	5011	0.029535	0.0295174		1	584	4.11204e-10	584	8.22408e-10	584	1.40823e-12	1.4085e-12
		0.3595	4938	74	4864	148	5012	0.0295291	0.0295174		1	585	4.11908e-10	585	8.23816e-10	585	1.40823e-12	1.4085e-12
		0.358	4939	74	4865	148	5013	0.0295232	0.0295174		1	586	4.12612e-10	586	8.25224e-10	586	1.40823e-12	1.4085e-12
		0.3573	4940	74	4866	148	5014	0.0295174	0.0295174		1	587	4.13316e-10	587	8.26632e-10	587	1.40823e-12	1.4085e-12
		0.3571	4946	76	4870	152	5022	0.0302668	0.0302127		1	588	4.1402e-10	588	8.28041e-10	588	1.40823e-12	1.4085e-12
		0.3564	4950	76	4874	152	5026	0.0302427	0.0302127		1	589	4.14724e-10	589	8.29449e-10	589	1.40823e-12	1.4085e-12
		0.3555	4955	76	4879	152	5031	0.0302127	0.0302127		1	590	4.15429e-10	590	8.30857e-10	590	1.40823e-12	1.4085e-12
		0.3549	4974	79	4895	158	5053	0.0312686	0.0312624		1	591	4.16133e-10	591	8.32265e-10	591	1.40823e-12	1.4085e-12
		0.3531	4975	79	4896	158	5054	0.0312624	0.0312624		1	592	4.16837e-10	592	8.33674e-10	592	1.40823e-12	1.4085e-12
		0.3518	4977	82	4895	164	5059	0.0324175	0.0323599		1	593	4.17541e-10	593	8.35082e-10	593	1.40823e-12	1.4085e-12
		0.35	4978	82	4896	164	5060	0.0324111	0.0323599		1	594	4.18245e-10	594	8.3649e-10	594	1.40823e-12	1.4085e-12
		0.3496	4979	82	4897	164	5061	0.0324047	0.0323599		1	595	4.18949e-10	595	8.37898e-10	595	1.40823e-12	1.4085e-12
		0.3488	4980	82	4898	164	5062	0.0323983	0.0323599		1	596	4.19653e-10	596	8.39307e-10	596	1.40823e-12	1.4085e-12
		0.3483	4986	82	4904	164	5068	0.0323599	0.0323599		1	597	4.20357e-10	597	8.40715e-10	597	1.40823e-12	1.4085e-12
		0.3472	4986	83	4903	166	5069	0.0327481	0.0327416		1	598	4.21062e-10	598	8.42123e-10	598	1.40823e-12	1.4085e-12
		0.3465	4987	83	4904	166	5070	0.0327416	0.0327416		1	599	4.21766e-10	599	8.43531e-10	599	1.40823e-12	1.4085e-12
		0.3452	4987	84	4903	168	5071	0.0331296	0.0331296		1	600	4.2247e-10	600	8.4494e-10	600	1.40823e-12	1.4085e-12
		0.3447	4993	85	4908	170	5078	0.0334777	0.0334382		1	601	4.23174e-10	601	8.46348e-10	601	1.40823e-12	1.4085e-12
		0.3443	4998	85	4913	170	5083	0.0334448	0.0334382		1	602	4.23878e-10	602	8.47756e-10	602	1.40823e-12	1.4085e-12
		0.343	4999	85	4914	170	5084	0.0334382	0.0334382		1	603	4.24582e-10	603	8.49164e-10	603	1.40823e-12	1.4085e-12
		0.3413	5000	86	4914	172	5086	0.0338183	0.0337453		1	604	4.25286e-10	604	8.50573e-10	604	1.40823e-12	1.4085e-12
		0.3411	5011	86	4925	172	5097	0.0337453	0.0337453		1	605	4.2599e-10	605	8.51981e-10	605	1.40823e-12	1.4085e-12
		0.3384	5015	87	4928	174	5102	0.0341043	0.0341043		1	606	4.26695e-10	606	8.53389e-10	606	1.40823e-12	1.4085e-12
		0.3369	5015	88	4927	176	5103	0.0344895	0.0344693		1	607	4.27399e-10	607	8.54797e-10	607	1.40823e-12	1.4085e-12
		0.3343	5016	88	4928	176	5104	0.0344828	0.0344693		1	608	4.28103e-10	608	8.56205e-10	608	1.40823e-12	1.4085e-12
		0.334	5018	88	4930	176	5106	0.0344693	0.0344693		1	609	4.28807e-10	609	8.57614e-10	609	1.40823e-12	1.4085e-12
		0.3326	5020	89	4931	178	5109	0.0348405	0.0348405		1	610	4.29511e-10	610	8.59022e-10	610	1.40823e-12	1.4085e-12
		0.3311	5020	90	4930	180	5110	0.035225	0.0351288		1	611	4.30215e-10	611	8.6043e-10	611	1.40823e-12	1.4085e-12
		0.331	5034	90	4944	180	5124	0.0351288	0.0351288		1	612	4.30919e-10	612	8.61838e-10	612	1.40823e-12	1.4085e-12
		0.3278	5034	91	4943	182	5125	0.0355122	0.0355122		1	613	4.31623e-10	613	8.63247e-10	613	1.40823e-12	1.4085e-12
		0.3269	5039	92	4947	184	5131	0.0358605	0.0358535		1	614	4.32327e-10	614	8.64655e-10	614	1.40823e-12	1.4085e-12
		0.3255	5040	92	4948	184	5132	0.0358535	0.0358535		1	615	4.33032e-10	615	8.66063e-10	615	1.40823e-12	1.4085e-12
		0.3241	5040	93	4947	186	5133	0.0362361	0.0361797		1	616	4.33736e-10	616	8.67471e-10	616	1.40823e-12	1.4085e-12
		0.324	5042	93	4949	186	5135	0.036222	0.0361797		1	617	4.3444e-10	617	8.6888e-10	617	1.40823e-12	1.4085e-12
		0.3227	5043	93	4950	186	5136	0.036215	0.0361797		1	618	4.35144e-10	618	8.70288e-10	618	1.40823e-12	1.4085e-12
		0.3224	5048	93	4955	186	5141	0.0361797	0.0361797		1	619	4.35848e-10	619	8.71696e-10	619	1.40823e-12	1.4085e-12
		0.3215	5048	94	4954	188	5142	0.0365616	0.0365332		1	620	4.36552e-10	620	8.73104e-10	620	1.40823e-12	1.4085e-12
		0.3199	5049	94	4955	188	5143	0.0365545	0.0365332		1	621	4.37256e-10	621	8.74513e-10	621	1.40823e-12	1.4085e-12
		0.3191	5050	94	4956	188	5144	0.0365474	0.0365332		1	622	4.3796e-10	622	8.75921e-10	622	1.40823e-12	1.4085e-12
		0.3186	5052	94	4958	188	5146	0.0365332	0.0365332		1	623	4.38665e-10	623	8.77329e-10	623	1.40823e-12	1.4085e-12
		0.3184	5056	95	4961	190	5151	0.036886	0.0367718		1	624	4.39369e-10	624	8.78737e-10	624	1.40823e-12	1.4085e-12
		0.3172	5057	95	4962	190	5152	0.0368789	0.0367718		1	625	4.40073e-10	625	8.80146e-10	625	1.40823e-12	1.4085e-12
		0.3152	5058	95	4963	190	5153	0.0368717	0.0367718		1	626	4.40777e-10	626	8.81554e-10	626	1.40823e-12	1.4085e-12
		0.3143	5065	95	4970	190	5160	0.0368217	0.0367718		1	627	4.41481e-10	627	8.82962e-10	627	1.40823e-12	1.4085e-12
		0.3121	5072	95	4977	190	5167	0.0367718	0.0367718		1	628	4.42185e-10	628	8.8437e-10	628	1.40823e-12	1.4085e-12
		0.3118	5072	96	4976	192	5168	0.0371517	0.03708		1	629	4.42889e-10	629	8.85778e-10	629	1.40823e-12	1.4085e-12
		0.3107	5080	96	4984	192	5176	0.0370943	0.03708		1	630	4.43593e-10	630	8.87187e-10	630	1.40823e-12	1.4085e-12
		0.3096	5081	96	4985	192	5177	0.0370871	0.03708		1	631	4.44297e-10	631	8.88595e-10	631	1.40823e-12	1.4085e-12
		0.3095	5082	96	4986	192	5178	0.03708	0.03708		1	632	4.45002e-10	632	8.90003e-10	632	1.40823e-12	1.4085e-12
		0.3091	5083	97	4986	194	5180	0.0374517	0.0374517		1	633	4.45706e-10	633	8.91411e-10	633	1.40823e-12	1.4085e-12
		0.3065	5084	98	4986	196	5182	0.0378232	0.0375479		1	634	4.4641e-10	634	8.9282e-10	634	1.40823e-12	1.4085e-12
		0.3059	5085	98	4987	196	5183	0.0378159	0.0375479		1	635	4.47114e-10	635	8.94228e-10	635	1.40823e-12	1.4085e-12
		0.3052	5086	98	4988	196	5184	0.0378086	0.0375479		1	636	4.47818e-10	636	8.95636e-10	636	1.40823e-12	1.4085e-12
		0.3048	5089	98	4991	196	5187	0.0377868	0.0375479		1	637	4.48522e-10	637	8.97044e-10	637	1.40823e-12	1.4085e-12
		0.3039	5090	98	4992	196	5188	0.0377795	0.0375479		1	638	4.49226e-10	638	8.98453e-10	638	1.40823e-12	1.4085e-12
		0.3023	5091	98	4993	196	5189	0.0377722	0.0375479		1	639	4.4993e-10	639	8.99861e-10	639	1.40823e-12	1.4085e-12
		0.3002	5092	98	4994	196	5190	0.0377649	0.0375479		1	640	4.50635e-10	640	9.01269e-10	640	1.40823e-12	1.4085e-12
		0.3	5098	98	5000	196	5196	0.0377213	0.0375479		1	641	4.51339e-10	641	9.02677e-10	641	1.40823e-12	1.4085e-12
		0.2998	5104	98	5006	196	5202	0.0376778	0.0375479		1	642	4.52043e-10	642	9.04086e-10	642	1.40823e-12	1.4085e-12
		0.2971	5106	98	5008	196	5204	0.0376633	0.0375479		1	643	4.52747e-10	643	9.05494e-10	643	1.40823e-12	1.4085e-12
		0.2968	5107	98	5009	196	5205	0.0376561	0.0375479		1	644	4.53451e-10	644	9.06902e-10	644	1.40823e-12	1.4085e-12
		0.2962	5108	98	5010	196	5206	0.0376489	0.0375479		1	645	4.54155e-10	645	9.0831e-10	645	1.40823e-12	1.4085e-12
		0.296	5117	98	5019	196	5215	0.0375839	0.0375479		1	646	4.54859e-10	646	9.09719e-10	646	1.40823e-12	1.4085e-12
		0.295	5118	98	5020	196	5216	0.0375767	0.0375479		1	647	4.55563e-10	647	9.11127e-10	647	1.40823e-12	1.4085e-12
		0.2937	5122	98	5024	196	5220	0.0375479	0.0375479		1	648	4.56268e-10	648	9.12535e-10	648	1.40823e-12	1.4085e-12
		0.2934	5128	101	5027	202	5229	0.0386307	0.0386012		1	649	4.56972e-10	649	9.13943e-10	649	1.40823e-12	1.4085e-12
		0.2912	5130	101	5029	202	5231	0.0386159	0.0386012		1	650	4.57676e-10	650	9.15351e-10	650	1.40823e-12	1.4085e-12
		0.2907	5131	101	5030	202	5232	0.0386086	0.0386012		1	651	4.5838e-10	651	9.1676e-10	651	1.40823e-12	1.4085e-12
		0.2903	5132	101	5031	202	5233	0.0386012	0.0386012		1	652	4.59084e-10	652	9.18168e-10	652	1.40823e-12	1.4085e-12
		0.2888	5132	102	5030	204	5234	0.0389759	0.0389462		1	653	4.59788e-10	653	9.19576e-10	653	1.40823e-12	1.4085e-12
		0.2867	5133	102	5031	204	5235	0.0389685	0.0389462		1	654	4.60492e-10	654	9.20984e-10	654	1.40823e-12	1.4085e-12
		0.2851	5134	102	5032	204	5236	0.038961	0.0389462		1	655	4.61196e-10	655	9.22393e-10	655	1.40823e-12	1.4085e-12
		0.2847	5135	102	5033	204	5237	0.0389536	0.0389462		1	656	4.619e-10	656	9.23801e-10	656	1.40823e-12	1.4085e-12
		0.2815	5136	102	5034	204	5238	0.0389462	0.0389462		1	657	4.62605e-10	657	9.25209e-10	657	1.40823e-12	1.4085e-12
		0.2788	5136	103	5033	206	5239	0.0393205	0.0392905		1	658	4.63309e-10	658	9.26617e-10	658	1.40823e-12	1.4085e-12
		0.2781	5139	103	5036	206	5242	0.039298	0.0392905		1	659	4.64013e-10	659	9.28026e-10	659	1.40823e-12	1.4085e-12
		0.2779	5140	103	5037	206	5243	0.0392905	0.0392905		1	660	4.64717e-10	660	9.29434e-10	660	1.40823e-12	1.4085e-12
		0.2756	5143	105	5038	210	5248	0.0400152	0.0400076		1	661	4.65421e-10	661	9.30842e-10	661	1.40823e-12	1.4085e-12
		0.2744	5144	105	5039	210	5249	0.0400076	0.0400076		1	662	4.66125e-10	662	9.3225e-10	662	1.40823e-12	1.4085e-12
		0.2738	5144	106	5038	212	5250	0.040381	0.040381		1	663	4.66829e-10	663	9.33659e-10	663	1.40823e-12	1.4085e-12
		0.273	5144	107	5037	214	5251	0.0407541	0.0407309		1	664	4.67533e-10	664	9.35067e-10	664	1.40823e-12	1.4085e-12
		0.2721	5145	107	5038	214	5252	0.0407464	0.0407309		1	665	4.68238e-10	665	9.36475e-10	665	1.40823e-12	1.4085e-12
		0.272	5147	107	5040	214	5254	0.0407309	0.0407309		1	666	4.68942e-10	666	9.37883e-10	666	1.40823e-12	1.4085e-12
		0.27	5151	110	5041	220	5261	0.0418171	0.0418171		1	667	4.69646e-10	667	9.39292e-10	667	1.40823e-12	1.4085e-12
		0.2698	5151	111	5040	222	5262	0.0421893	0.0421893		1	668	4.7035e-10	668	9.407e-10	668	1.40823e-12	1.4085e-12
		0.2687	5153	112	5041	224	5265	0.0425451	0.0425451		1	669	4.71054e-10	669	9.42108e-10	669	1.40823e-12	1.4085e-12
		0.2676	5153	113	5040	226	5266	0.0429168	0.0428843		1	670	4.71758e-10	670	9.43516e-10	670	1.40823e-12	1.4085e-12
		0.2671	5155	113	5042	226	5268	0.0429005	0.0428843		1	671	4.72462e-10	671	9.44925e-10	671	1.40823e-12	1.4085e-12
		0.2664	5157	113	5044	226	5270	0.0428843	0.0428843		1	672	4.73166e-10	672	9.46333e-10	672	1.40823e-12	1.4085e-12
		0.2653	5157	114	5043	228	5271	0.0432555	0.0431982		1	673	4.7387e-10	673	9.47741e-10	673	1.40823e-12	1.4085e-12
		0.2643	5164	114	5050	228	5278	0.0431982	0.0431982		1	674	4.74575e-10	674	9.49149e-10	674	1.40823e-12	1.4085e-12
		0.2642	5165	115	5050	230	5280	0.0435606	0.0435606		1	675	4.75279e-10	675	9.50557e-10	675	1.40823e-12	1.4085e-12
		0.2639	5170	116	5054	232	5286	0.0438895	0.0438895		1	676	4.75983e-10	676	9.51966e-10	676	1.40823e-12	1.4085e-12
		0.2631	5170	117	5053	234	5287	0.0442595	0.0442177		1	677	4.76687e-10	677	9.53374e-10	677	1.40823e-12	1.4085e-12
		0.2619	5171	117	5054	234	5288	0.0442511	0.0442177		1	678	4.77391e-10	678	9.54782e-10	678	1.40823e-12	1.4085e-12
		0.2616	5172	117	5055	234	5289	0.0442428	0.0442177		1	679	4.78095e-10	679	9.5619e-10	679	1.40823e-12	1.4085e-12
		0.2609	5173	117	5056	234	5290	0.0442344	0.0442177		1	680	4.78799e-10	680	9.57599e-10	680	1.40823e-12	1.4085e-12
		0.2598	5175	117	5058	234	5292	0.0442177	0.0442177		1	681	4.79503e-10	681	9.59007e-10	681	1.40823e-12	1.4085e-12
		0.2587	5178	118	5060	236	5296	0.0445619	0.0445619		1	682	4.80208e-10	682	9.60415e-10	682	1.40823e-12	1.4085e-12
		0.2585	5179	120	5059	240	5299	0.0452916	0.045062		1	683	4.80912e-10	683	9.61823e-10	683	1.40823e-12	1.4085e-12
		0.2577	5180	120	5060	240	5300	0.045283	0.045062		1	684	4.81616e-10	684	9.63232e-10	684	1.40823e-12	1.4085e-12
		0.2565	5181	120	5061	240	5301	0.0452745	0.045062		1	685	4.8232e-10	685	9.6464e-10	685	1.40823e-12	1.4085e-12
		0.2557	5182	120	5062	240	5302	0.0452659	0.045062		1	686	4.83024e-10	686	9.66048e-10	686	1.40823e-12	1.4085e-12
		0.2556	5183	120	5063	240	5303	0.0452574	0.045062		1	687	4.8373e-10	687	9.6746e-10	687	1.40824e-12	1.4085e-12
		0.2538	5186	120	5066	240	5306	0.0452318	0.045062		1	688	4.84434e-10	688	9.68868e-10	688	1.40824e-12	1.4085e-12
		0.2526	5192	120	5072	240	5312	0.0451807	0.045062		1	689	4.85138e-10	689	9.70276e-10	689	1.40824e-12	1.4085e-12
		0.2506	5193	120	5073	240	5313	0.0451722	0.045062		1	690	4.85842e-10	690	9.71685e-10	690	1.40824e-12	1.4085e-12
		0.2501	5194	120	5074	240	5314	0.0451637	0.045062		1	691	4.86546e-10	691	9.73093e-10	691	1.40824e-12	1.4085e-12
		0.25	5195	120	5075	240	5315	0.0451552	0.045062		1	692	4.87251e-10	692	9.74501e-10	692	1.40824e-12	1.4085e-12
		0.2496	5196	120	5076	240	5316	0.0451467	0.045062		1	693	4.87955e-10	693	9.75909e-10	693	1.40824e-12	1.4085e-12
		0.2473	5198	120	5078	240	5318	0.0451297	0.045062		1	694	4.88659e-10	694	9.77318e-10	694	1.40824e-12	1.4085e-12
		0.2467	5200	120	5080	240	5320	0.0451128	0.045062		1	695	4.89363e-10	695	9.78726e-10	695	1.40824e-12	1.4085e-12
		0.2462	5202	120	5082	240	5322	0.0450958	0.045062		1	696	4.90067e-10	696	9.80134e-10	696	1.40824e-12	1.4085e-12
		0.245	5205	120	5085	240	5325	0.0450704	0.045062		1	697	4.90771e-10	697	9.81542e-10	697	1.40824e-12	1.4085e-12
		0.2445	5206	120	5086	240	5326	0.045062	0.045062		1	698	4.91475e-10	698	9.82951e-10	698	1.40824e-12	1.4085e-12
		0.2439	5206	121	5085	242	5327	0.0454289	0.0453014		1	699	4.92179e-10	699	9.84359e-10	699	1.40824e-12	1.4085e-12
		0.2438	5207	121	5086	242	5328	0.0454204	0.0453014		1	700	4.92885e-10	700	9.85771e-10	700	1.40824e-12	1.4085e-12
		0.2429	5208	121	5087	242	5329	0.0454119	0.0453014		1	701	4.93589e-10	701	9.87179e-10	701	1.40824e-12	1.4085e-12
		0.2425	5209	121	5088	242	5330	0.0454034	0.0453014		1	702	4.94294e-10	702	9.88587e-10	702	1.40824e-12	1.4085e-12
		0.2417	5212	121	5091	242	5333	0.0453778	0.0453014		1	703	4.94998e-10	703	9.89995e-10	703	1.40824e-12	1.4085e-12
		0.241	5214	121	5093	242	5335	0.0453608	0.0453014		1	704	4.95702e-10	704	9.91404e-10	704	1.40824e-12	1.4085e-12
		0.2409	5215	121	5094	242	5336	0.0453523	0.0453014		1	705	4.96406e-10	705	9.92812e-10	705	1.40824e-12	1.4085e-12
		0.2407	5216	121	5095	242	5337	0.0453438	0.0453014		1	706	4.9711e-10	706	9.9422e-10	706	1.40824e-12	1.4085e-12
		0.239	5217	121	5096	242	5338	0.0453353	0.0453014		1	707	4.97814e-10	707	9.95628e-10	707	1.40824e-12	1.4085e-12
		0.2389	5218	121	5097	242	5339	0.0453268	0.0453014		1	708	4.9852e-10	708	9.9704e-10	708	1.40825e-12	1.4085e-12
		0.2383	5221	121	5100	242	5342	0.0453014	0.0453014		1	709	4.99224e-10	709	9.98448e-10	709	1.40825e-12	1.4085e-12
		0.2379	5221	122	5099	244	5343	0.0456672	0.0456672		1	710	4.99928e-10	710	9.99857e-10	710	1.40825e-12	1.4085e-12
		0.2362	5228	123	5105	246	5351	0.0459727	0.0459555		1	711	5.00632e-10	711	1.00126e-09	711	1.40825e-12	1.4085e-12
		0.2357	5229	123	5106	246	5352	0.0459641	0.0459555		1	712	5.01337e-10	712	1.00267e-09	712	1.40825e-12	1.4085e-12
		0.2335	5230	123	5107	246	5353	0.0459555	0.0459555		1	713	5.02041e-10	713	1.00408e-09	713	1.40825e-12	1.4085e-12
		0.2331	5230	124	5106	248	5354	0.0463205	0.0463205		1	714	5.02747e-10	714	1.00549e-09	714	1.40825e-12	1.4085e-12
		0.232	5230	125	5105	250	5355	0.0466853	0.0466592		1	715	5.03451e-10	715	1.0069e-09	715	1.40825e-12	1.4085e-12
		0.2308	5232	125	5107	250	5357	0.0466679	0.0466592		1	716	5.04155e-10	716	1.00831e-09	716	1.40825e-12	1.4085e-12
		0.2306	5233	125	5108	250	5358	0.0466592	0.0466592		1	717	5.04859e-10	717	1.00972e-09	717	1.40825e-12	1.4085e-12
		0.2285	5234	126	5108	252	5360	0.0470149	0.0469974		1	718	5.05565e-10	718	1.01113e-09	718	1.40826e-12	1.4085e-12
		0.2281	5236	126	5110	252	5362	0.0469974	0.0469974		1	719	5.06269e-10	719	1.01254e-09	719	1.40826e-12	1.4085e-12
		0.2269	5236	127	5109	254	5363	0.0473616	0.0473527		1	720	5.06973e-10	720	1.01395e-09	720	1.40826e-12	1.4085e-12
		0.2257	5237	127	5110	254	5364	0.0473527	0.0473527		1	721	5.07679e-10	721	1.01536e-09	721	1.40826e-12	1.4085e-12
		0.2254	5238	128	5110	256	5366	0.0477078	0.0476102		1	722	5.08383e-10	722	1.01677e-09	722	1.40826e-12	1.4085e-12
		0.2251	5239	128	5111	256	5367	0.0476989	0.0476102		1	723	5.09087e-10	723	1.01817e-09	723	1.40826e-12	1.4085e-12
		0.2245	5244	128	5116	256	5372	0.0476545	0.0476102		1	724	5.09791e-10	724	1.01958e-09	724	1.40826e-12	1.4085e-12
		0.2227	5245	128	5117	256	5373	0.0476456	0.0476102		1	725	5.10497e-10	725	1.02099e-09	725	1.40827e-12	1.4085e-12
		0.2218	5247	128	5119	256	5375	0.0476279	0.0476102		1	726	5.11202e-10	726	1.0224e-09	726	1.40827e-12	1.4085e-12
		0.2216	5248	128	5120	256	5376	0.047619	0.0476102		1	727	5.11907e-10	727	1.02381e-09	727	1.40827e-12	1.4085e-12
		0.2207	5249	128	5121	256	5377	0.0476102	0.0476102		1	728	5.12612e-10	728	1.02522e-09	728	1.40827e-12	1.4085e-12
		0.2201	5253	129	5124	258	5382	0.0479376	0.0479198		1	729	5.13316e-10	729	1.02663e-09	729	1.40827e-12	1.4085e-12
		0.2198	5255	129	5126	258	5384	0.0479198	0.0479198		1	730	5.14022e-10	730	1.02804e-09	730	1.40828e-12	1.4085e-12
		0.2188	5255	130	5125	260	5385	0.0482823	0.048166		1	731	5.14726e-10	731	1.02945e-09	731	1.40828e-12	1.4085e-12
		0.2186	5263	130	5133	260	5393	0.0482106	0.048166		1	732	5.15432e-10	732	1.03086e-09	732	1.40828e-12	1.4085e-12
		0.2174	5264	130	5134	260	5394	0.0482017	0.048166		1	733	5.16136e-10	733	1.03227e-09	733	1.40828e-12	1.4085e-12
		0.2166	5268	130	5138	260	5398	0.048166	0.048166		1	734	5.16842e-10	734	1.03368e-09	734	1.40829e-12	1.4085e-12
		0.2154	5268	131	5137	262	5399	0.0485275	0.0485185		1	735	5.17548e-10	735	1.0351e-09	735	1.40829e-12	1.4085e-12
		0.2153	5269	131	5138	262	5400	0.0485185	0.0485185		1	736	5.18252e-10	736	1.0365e-09	736	1.40829e-12	1.4085e-12
		0.2148	5270	132	5138	264	5402	0.0488708	0.0487535		1	737	5.18958e-10	737	1.03792e-09	737	1.4083e-12	1.4085e-12
		0.2144	5271	132	5139	264	5403	0.0488617	0.0487535		1	738	5.19662e-10	738	1.03932e-09	738	1.4083e-12	1.4085e-12
		0.2124	5274	132	5142	264	5406	0.0488346	0.0487535		1	739	5.20368e-10	739	1.04074e-09	739	1.4083e-12	1.4085e-12
		0.2123	5282	132	5150	264	5414	0.0487625	0.0487535		1	740	5.21074e-10	740	1.04215e-09	740	1.40831e-12	1.4085e-12
		0.2122	5283	132	5151	264	5415	0.0487535	0.0487535		1	741	5.2178e-10	741	1.04356e-09	741	1.40831e-12	1.4085e-12
		0.2103	5283	133	5150	266	5416	0.0491137	0.0491137		1	742	5.22484e-10	742	1.04497e-09	742	1.40831e-12	1.4085e-12
		0.2095	5284	134	5150	268	5418	0.0494647	0.0494647		1	743	5.2319e-10	743	1.04638e-09	743	1.40832e-12	1.4085e-12
		0.2092	5284	135	5149	270	5419	0.0498247	0.0497329		1	744	5.23896e-10	744	1.04779e-09	744	1.40832e-12	1.4085e-12
		0.2091	5285	135	5150	270	5420	0.0498155	0.0497329		1	745	5.24602e-10	745	1.0492e-09	745	1.40833e-12	1.4085e-12
		0.2067	5286	135	5151	270	5421	0.0498063	0.0497329		1	746	5.25308e-10	746	1.05062e-09	746	1.40833e-12	1.4085e-12
		0.2064	5287	135	5152	270	5422	0.0497971	0.0497329		1	747	5.26013e-10	747	1.05203e-09	747	1.40834e-12	1.4085e-12
		0.2062	5293	135	5158	270	5428	0.0497421	0.0497329		1	748	5.26719e-10	748	1.05344e-09	748	1.40834e-12	1.4085e-12
		0.2026	5294	135	5159	270	5429	0.0497329	0.0497329		1	749	5.27425e-10	749	1.05485e-09	749	1.40835e-12	1.4085e-12
		0.2015	5294	136	5158	272	5430	0.0500921	0.0500736		1	750	5.28131e-10	750	1.05626e-09	750	1.40835e-12	1.4085e-12
		0.2004	5295	136	5159	272	5431	0.0500829	0.0500736		1	751	5.28837e-10	751	1.05767e-09	751	1.40835e-12	1.4085e-12
		0.1998	5296	136	5160	272	5432	0.0500736	0.0500736		1	752	5.29543e-10	752	1.05909e-09	752	1.40836e-12	1.4085e-12
		0.199	5296	137	5159	274	5433	0.0504325	0.0504325		1	753	5.30251e-10	753	1.0605e-09	753	1.40837e-12	1.4085e-12
		0.1982	5296	138	5158	276	5434	0.0507913	0.0507913		1	754	5.30957e-10	754	1.06191e-09	754	1.40837e-12	1.4085e-12
		0.1978	5296	139	5157	278	5435	0.05115	0.0510092		1	755	5.31665e-10	755	1.06333e-09	755	1.40838e-12	1.4085e-12
		0.1975	5297	139	5158	278	5436	0.0511405	0.0510092		1	756	5.3237e-10	756	1.06474e-09	756	1.40839e-12	1.4085e-12
		0.1973	5301	139	5162	278	5440	0.0511029	0.0510092		1	757	5.33078e-10	757	1.06616e-09	757	1.4084e-12	1.4085e-12
		0.1958	5306	139	5167	278	5445	0.051056	0.0510092		1	758	5.33784e-10	758	1.06757e-09	758	1.4084e-12	1.4085e-12
		0.1948	5308	139	5169	278	5447	0.0510373	0.0510092		1	759	5.34492e-10	759	1.06898e-09	759	1.40841e-12	1.4085e-12
		0.1941	5310	139	5171	278	5449	0.0510185	0.0510092		1	760	5.352e-10	760	1.0704e-09	760	1.40842e-12	1.4085e-12
		0.1939	5311	139	5172	278	5450	0.0510092	0.0510092		1	761	5.35906e-10	761	1.07181e-09	761	1.40842e-12	1.4085e-12
		0.1933	5311	140	5171	280	5451	0.0513667	0.0513291		1	762	5.36613e-10	762	1.07323e-09	762	1.40843e-12	1.4085e-12
		0.1925	5314	140	5174	280	5454	0.0513385	0.0513291		1	763	5.37321e-10	763	1.07464e-09	763	1.40844e-12	1.4085e-12
		0.192	5315	140	5175	280	5455	0.0513291	0.0513291		1	764	5.38029e-10	764	1.07606e-09	764	1.40845e-12	1.4085e-12
		0.1917	5315	141	5174	282	5456	0.0516862	0.0516484		1	765	5.38738e-10	765	1.07748e-09	765	1.40847e-12	1.4085e-12
		0.1909	5316	141	5175	282	5457	0.0516767	0.0516484		1	766	5.39446e-10	766	1.07889e-09	766	1.40848e-12	1.4085e-12
		0.1901	5318	141	5177	282	5459	0.0516578	0.0516484		1	767	5.40154e-10	767	1.08031e-09	767	1.40848e-12	1.4085e-12
		0.1896	5319	141	5178	282	5460	0.0516484	0.0516484		1	768	5.40863e-10	768	1.08173e-09	768	1.4085e-12	1.4085e-12
		0.1892	5320	142	5178	284	5462	0.0519956	0.0519861		1	769	5.41571e-10	769	1.08314e-09	769	1.40851e-12	1.4085e-12
		0.1891	5321	142	5179	284	5463	0.0519861	0.0519861		1	770	5.42281e-10	770	1.08456e-09	770	1.40852e-12	1.4085e-12
		0.1886	5321	143	5178	286	5464	0.0523426	0.0523235		1	771	5.4299e-10	771	1.08598e-09	771	1.40854e-12	1.4085e-12
		0.187	5322	143	5179	286	5465	0.052333	0.0523235		1	772	5.437e-10	772	1.0874e-09	772	1.40855e-12	1.4085e-12
		0.1867	5323	143	5180	286	5466	0.0523235	0.0523235		1	773	5.44409e-10	773	1.08882e-09	773	1.40856e-12	1.4085e-12
		0.1862	5323	144	5179	288	5467	0.0526797	0.052622		1	774	5.45119e-10	774	1.09024e-09	774	1.40858e-12	1.4085e-12
		0.1848	5325	144	5181	288	5469	0.0526604	0.052622		1	775	5.45829e-10	775	1.09166e-09	775	1.40859e-12	1.4085e-12
		0.1847	5326	144	5182	288	5470	0.0526508	0.052622		1	776	5.4654e-10	776	1.09308e-09	776	1.40861e-12	1.4085e-12
		0.1842	5328	144	5184	288	5472	0.0526316	0.052622		1	777	5.4725e-10	777	1.0945e-09	777	1.40862e-12	1.4085e-12
		0.1841	5329	144	5185	288	5473	0.052622	0.052622		1	778	5.47961e-10	778	1.09592e-09	778	1.40864e-12	1.4085e-12
		0.1834	5329	145	5184	290	5474	0.0529777	0.0529487		1	779	5.48672e-10	779	1.09734e-09	779	1.40866e-12	1.4085e-12
		0.1832	5331	145	5186	290	5476	0.0529584	0.0529487		1	780	5.49384e-10	780	1.09877e-09	780	1.40868e-12	1.4085e-12
		0.1822	5332	145	5187	290	5477	0.0529487	0.0529487		1	781	5.50095e-10	781	1.10019e-09	781	1.40869e-12	1.4085e-12
		0.1817	5332	146	5186	292	5478	0.0533041	0.0531876		1	782	5.50808e-10	782	1.10162e-09	782	1.40872e-12	1.4085e-12
		0.1816	5333	146	5187	292	5479	0.0532944	0.0531876		1	783	5.5152e-10	783	1.10304e-09	783	1.40873e-12	1.4085e-12
		0.1809	5334	146	5188	292	5480	0.0532847	0.0531876		1	784	5.52233e-10	784	1.10447e-09	784	1.40876e-12	1.4085e-12
		0.1806	5335	146	5189	292	5481	0.0532749	0.0531876		1	785	5.52946e-10	785	1.10589e-09	785	1.40878e-12	1.4085e-12
		0.1802	5336	146	5190	292	5482	0.0532652	0.0531876		1	786	5.53661e-10	786	1.10732e-09	786	1.40881e-12	1.4085e-12
		0.1794	5337	146	5191	292	5483	0.0532555	0.0531876		1	787	5.54374e-10	787	1.10875e-09	787	1.40883e-12	1.4085e-12
		0.1793	5341	146	5195	292	5487	0.0532167	0.0531876		1	788	5.55089e-10	788	1.11018e-09	788	1.40886e-12	1.4085e-12
		0.1791	5344	146	5198	292	5490	0.0531876	0.0531876		1	789	5.55804e-10	789	1.11161e-09	789	1.40888e-12	1.4085e-12
		0.1772	5345	147	5198	294	5492	0.0535324	0.0535324		1	790	5.56519e-10	790	1.11304e-09	790	1.40891e-12	1.4085e-12
		0.1768	5345	148	5197	296	5493	0.0538868	0.0538868		1	791	5.57234e-10	791	1.11447e-09	791	1.40894e-12	1.4085e-12
		0.1767	5346	149	5197	298	5495	0.0542311	0.0541818		1	792	5.57951e-10	792	1.1159e-09	792	1.40897e-12	1.4085e-12
		0.1751	5347	149	5198	298	5496	0.0542213	0.0541818		1	793	5.58668e-10	793	1.11734e-09	793	1.409e-12	1.4085e-12
		0.1743	5348	149	5199	298	5497	0.0542114	0.0541818		1	794	5.59385e-10	794	1.11877e-09	794	1.40903e-12	1.4085e-12
		0.1736	5349	149	5200	298	5498	0.0542015	0.0541818		1	795	5.60102e-10	795	1.1202e-09	795	1.40906e-12	1.4085e-12
		0.1731	5350	149	5201	298	5499	0.0541917	0.0541818		1	796	5.6082e-10	796	1.12164e-09	796	1.4091e-12	1.4085e-12
		0.172	5351	149	5202	298	5500	0.0541818	0.0541818		1	797	5.61539e-10	797	1.12308e-09	797	1.40913e-12	1.4085e-12
		0.1719	5351	150	5201	300	5501	0.0545355	0.0545058		1	798	5.62259e-10	798	1.12452e-09	798	1.40917e-12	1.4085e-12
		0.1717	5353	150	5203	300	5503	0.0545157	0.0545058		1	799	5.62978e-10	799	1.12596e-09	799	1.40921e-12	1.4085e-12
		0.1708	5354	150	5204	300	5504	0.0545058	0.0545058		1	800	5.637e-10	800	1.1274e-09	800	1.40925e-12	1.4085e-12
		0.1697	5354	151	5203	302	5505	0.0548592	0.0547896		1	801	5.64421e-10	801	1.12884e-09	801	1.40929e-12	1.4085e-12
		0.1694	5355	151	5204	302	5506	0.0548493	0.0547896		1	802	5.65143e-10	802	1.13029e-09	802	1.40933e-12	1.4085e-12
		0.1692	5360	151	5209	302	5511	0.0547995	0.0547896		1	803	5.65865e-10	803	1.13173e-09	803	1.40938e-12	1.4085e-12
		0.1687	5361	151	5210	302	5512	0.0547896	0.0547896		1	804	5.66589e-10	804	1.13318e-09	804	1.40943e-12	1.4085e-12
		0.1675	5362	152	5210	304	5514	0.0551324	0.0551324		1	805	5.67313e-10	805	1.13463e-09	805	1.40947e-12	1.4085e-12
		0.1674	5362	153	5209	306	5515	0.055485	0.0554448		1	806	5.68037e-10	806	1.13607e-09	806	1.40952e-12	1.4085e-12
		0.1652	5363	153	5210	306	5516	0.055475	0.0554448		1	807	5.68763e-10	807	1.13753e-09	807	1.40957e-12	1.4085e-12
		0.1635	5364	153	5211	306	5517	0.0554649	0.0554448		1	808	5.69491e-10	808	1.13898e-09	808	1.40963e-12	1.4085e-12
		0.1632	5365	153	5212	306	5518	0.0554549	0.0554448		1	809	5.70219e-10	809	1.14044e-09	809	1.40969e-12	1.4085e-12
		0.163	5366	153	5213	306	5519	0.0554448	0.0554448		1	810	5.70946e-10	810	1.14189e-09	810	1.40974e-12	1.4085e-12
		0.1624	5366	154	5212	308	5520	0.0557971	0.0557466		1	811	5.71676e-10	811	1.14335e-09	811	1.40981e-12	1.4085e-12
		0.1619	5367	154	5213	308	5521	0.055787	0.0557466		1	812	5.72405e-10	812	1.14481e-09	812	1.40987e-12	1.4085e-12
		0.1609	5369	154	5215	308	5523	0.0557668	0.0557466		1	813	5.73139e-10	813	1.14628e-09	813	1.40994e-12	1.4085e-12
		0.1599	5370	154	5216	308	5524	0.0557567	0.0557466		1	814	5.7387e-10	814	1.14774e-09	814	1.41e-12	1.4085e-12
		0.1592	5371	154	5217	308	5525	0.0557466	0.0557466		1	815	5.74603e-10	815	1.14921e-09	815	1.41007e-12	1.4085e-12
		0.1588	5371	155	5216	310	5526	0.0560984	0.0560984		1	816	5.75338e-10	816	1.15068e-09	816	1.41014e-12	1.4085e-12
		0.1579	5373	156	5217	312	5529	0.0564297	0.0564093		1	817	5.76075e-10	817	1.15215e-09	817	1.41022e-12	1.4085e-12
		0.1578	5374	156	5218	312	5530	0.0564195	0.0564093		1	818	5.76812e-10	818	1.15362e-09	818	1.4103e-12	1.4085e-12
		0.1572	5375	156	5219	312	5531	0.0564093	0.0564093		1	819	5.7755e-10	819	1.1551e-09	819	1.41038e-12	1.4085e-12
		0.1569	5375	157	5218	314	5532	0.0567607	0.0566889		1	820	5.78289e-10	820	1.15658e-09	820	1.41046e-12	1.4085e-12
		0.1568	5378	157	5221	314	5535	0.0567299	0.0566889		1	821	5.79029e-10	821	1.15806e-09	821	1.41055e-12	1.4085e-12
		0.156	5379	157	5222	314	5536	0.0567197	0.0566889		1	822	5.79773e-10	822	1.15955e-09	822	1.41064e-12	1.4085e-12
		0.1559	5380	157	5223	314	5537	0.0567094	0.0566889		1	823	5.80516e-10	823	1.16103e-09	823	1.41073e-12	1.4085e-12
		0.1553	5381	157	5224	314	5538	0.0566992	0.0566889		1	824	5.81261e-10	824	1.16252e-09	824	1.41083e-12	1.4085e-12
		0.1552	5382	157	5225	314	5539	0.0566889	0.0566889		1	825	5.82009e-10	825	1.16402e-09	825	1.41093e-12	1.4085e-12
		0.1544	5386	160	5226	320	5546	0.0576992	0.0576473		1	826	5.82757e-10	826	1.16551e-09	826	1.41103e-12	1.4085e-12
		0.1538	5387	160	5227	320	5547	0.0576888	0.0576473		1	827	5.83506e-10	827	1.16701e-09	827	1.41114e-12	1.4085e-12
		0.1528	5391	160	5231	320	5551	0.0576473	0.0576473		1	828	5.84259e-10	828	1.16852e-09	828	1.41125e-12	1.4085e-12
		0.1521	5391	161	5230	322	5552	0.0579971	0.0577889		1	829	5.85012e-10	829	1.17002e-09	829	1.41137e-12	1.4085e-12
		0.1517	5395	161	5234	322	5556	0.0579554	0.0577889		1	830	5.85767e-10	830	1.17153e-09	830	1.41149e-12	1.4085e-12
		0.1515	5396	161	5235	322	5557	0.0579449	0.0577889		1	831	5.86524e-10	831	1.17305e-09	831	1.41161e-12	1.4085e-12
		0.1512	5397	161	5236	322	5558	0.0579345	0.0577889		1	832	5.87285e-10	832	1.17457e-09	832	1.41174e-12	1.4085e-12
		0.1509	5399	161	5238	322	5560	0.0579137	0.0577889		1	833	5.88045e-10	833	1.17609e-09	833	1.41187e-12	1.4085e-12
		0.1496	5407	161	5246	322	5568	0.0578305	0.0577889		1	834	5.88809e-10	834	1.17762e-09	834	1.41201e-12	1.4085e-12
		0.149	5409	161	5248	322	5570	0.0578097	0.0577889		1	835	5.89573e-10	835	1.17915e-09	835	1.41215e-12	1.4085e-12
		0.1489	5410	161	5249	322	5571	0.0577993	0.0577889		1	836	5.90342e-10	836	1.18068e-09	836	1.4123e-12	1.4085e-12
		0.1484	5411	161	5250	322	5572	0.0577889	0.0577889		1	837	5.91112e-10	837	1.18222e-09	837	1.41245e-12	1.4085e-12
		0.1478	5411	162	5249	324	5573	0.0581374	0.0581062		1	838	5.91883e-10	838	1.18377e-09	838	1.41261e-12	1.4085e-12
		0.1475	5412	162	5250	324	5574	0.058127	0.0581062		1	839	5.92658e-10	839	1.18532e-09	839	1.41277e-12	1.4085e-12
		0.1471	5413	162	5251	324	5575	0.0581166	0.0581062		1	840	5.93436e-10	840	1.18687e-09	840	1.41294e-12	1.4085e-12
		0.1466	5414	162	5252	324	5576	0.0581062	0.0581062		1	841	5.94217e-10	841	1.18843e-09	841	1.41312e-12	1.4085e-12
		0.1457	5416	163	5253	326	5579	0.0584334	0.0584229		1	842	5.94999e-10	842	1.19e-09	842	1.4133e-12	1.4085e-12
		0.1454	5417	163	5254	326	5580	0.0584229	0.0584229		1	843	5.95785e-10	843	1.19157e-09	843	1.41349e-12	1.4085e-12
		0.1453	5418	164	5254	328	5582	0.0587603	0.0587603		1	844	5.96574e-10	844	1.19315e-09	844	1.41368e-12	1.4085e-12
		0.1447	5418	165	5253	330	5583	0.059108	0.0590763		1	845	5.97365e-10	845	1.19473e-09	845	1.41388e-12	1.4085e-12
		0.144	5420	165	5255	330	5585	0.0590868	0.0590763		1	846	5.9816e-10	846	1.19632e-09	846	1.41409e-12	1.4085e-12
		0.1435	5421	165	5256	330	5586	0.0590763	0.0590763		1	847	5.98957e-10	847	1.19791e-09	847	1.4143e-12	1.4085e-12
		0.1427	5421	166	5255	332	5587	0.0594237	0.0593918		1	848	5.99759e-10	848	1.19952e-09	848	1.41453e-12	1.4085e-12
		0.1424	5422	166	5256	332	5588	0.059413	0.0593918		1	849	6.00563e-10	849	1.20113e-09	849	1.41475e-12	1.4085e-12
		0.1423	5424	166	5258	332	5590	0.0593918	0.0593918		1	850	6.01371e-10	850	1.20274e-09	850	1.41499e-12	1.4085e-12
		0.1417	5435	167	5268	334	5602	0.0596216	0.0596216		1	851	6.02184e-10	851	1.20437e-09	851	1.41524e-12	1.4085e-12
		0.1412	5435	168	5267	336	5603	0.0599679	0.0599679		1	852	6.02998e-10	852	1.206e-09	852	1.41549e-12	1.4085e-12
		0.1408	5435	169	5266	338	5604	0.0603141	0.0602496		1	853	6.03819e-10	853	1.20764e-09	853	1.41575e-12	1.4085e-12
		0.1402	5436	169	5267	338	5605	0.0603033	0.0602496		1	854	6.04641e-10	854	1.20928e-09	854	1.41602e-12	1.4085e-12
		0.14	5439	169	5270	338	5608	0.060271	0.0602496		1	855	6.0547e-10	855	1.21094e-09	855	1.4163e-12	1.4085e-12
		0.1396	5440	169	5271	338	5609	0.0602603	0.0602496		1	856	6.06301e-10	856	1.2126e-09	856	1.41659e-12	1.4085e-12
		0.1394	5441	169	5272	338	5610	0.0602496	0.0602496		1	857	6.07138e-10	857	1.21428e-09	857	1.41689e-12	1.4085e-12
		0.1392	5441	170	5271	340	5611	0.0605953	0.060509		1	858	6.07978e-10	858	1.21596e-09	858	1.4172e-12	1.4085e-12
		0.1384	5442	170	5272	340	5612	0.0605845	0.060509		1	859	6.08824e-10	859	1.21765e-09	859	1.41752e-12	1.4085e-12
		0.1383	5443	170	5273	340	5613	0.0605737	0.060509		1	860	6.09675e-10	860	1.21935e-09	860	1.41785e-12	1.4085e-12
		0.1378	5448	170	5278	340	5618	0.0605198	0.060509		1	861	6.1053e-10	861	1.22106e-09	861	1.41819e-12	1.4085e-12
		0.1377	5449	170	5279	340	5619	0.060509	0.060509		1	862	6.11392e-10	862	1.22278e-09	862	1.41854e-12	1.4085e-12
		0.1373	5449	172	5277	344	5621	0.0611991	0.0610795		1	863	6.12257e-10	863	1.22451e-09	863	1.4189e-12	1.4085e-12
		0.1371	5453	172	5281	344	5625	0.0611556	0.0610795		1	864	6.13128e-10	864	1.22626e-09	864	1.41928e-12	1.4085e-12
		0.1366	5454	172	5282	344	5626	0.0611447	0.0610795		1	865	6.14007e-10	865	1.22801e-09	865	1.41967e-12	1.4085e-12
		0.1363	5460	172	5288	344	5632	0.0610795	0.0610795		1	866	6.14889e-10	866	1.22978e-09	866	1.42007e-12	1.4085e-12
		0.1356	5460	173	5287	346	5633	0.0614238	0.0614238		1	867	6.15778e-10	867	1.23156e-09	867	1.42048e-12	1.4085e-12
		0.1353	5468	174	5294	348	5642	0.0616803	0.0615711		1	868	6.16674e-10	868	1.23335e-09	868	1.42091e-12	1.4085e-12
		0.135	5473	174	5299	348	5647	0.0616256	0.0615711		1	869	6.17576e-10	869	1.23515e-09	869	1.42135e-12	1.4085e-12
		0.1349	5475	174	5301	348	5649	0.0616038	0.0615711		1	870	6.18484e-10	870	1.23697e-09	870	1.4218e-12	1.4085e-12
		0.1338	5476	174	5302	348	5650	0.0615929	0.0615711		1	871	6.194e-10	871	1.2388e-09	871	1.42227e-12	1.4085e-12
		0.1334	5477	174	5303	348	5651	0.061582	0.0615711		1	872	6.20322e-10	872	1.24064e-09	872	1.42276e-12	1.4085e-12
		0.1321	5478	174	5304	348	5652	0.0615711	0.0615711		1	873	6.21251e-10	873	1.2425e-09	873	1.42326e-12	1.4085e-12
		0.1318	5485	175	5310	350	5660	0.0618375	0.0617938		1	874	6.22189e-10	874	1.24438e-09	874	1.42377e-12	1.4085e-12
		0.131	5486	175	5311	350	5661	0.0618265	0.0617938		1	875	6.23133e-10	875	1.24627e-09	875	1.4243e-12	1.4085e-12
		0.1308	5487	175	5312	350	5662	0.0618156	0.0617938		1	876	6.24086e-10	876	1.24817e-09	876	1.42485e-12	1.4085e-12
		0.1299	5488	175	5313	350	5663	0.0618047	0.0617938		1	877	6.25047e-10	877	1.25009e-09	877	1.42542e-12	1.4085e-12
		0.1298	5489	175	5314	350	5664	0.0617938	0.0617938		1	878	6.26017e-10	878	1.25203e-09	878	1.42601e-12	1.4085e-12
		0.1288	5490	177	5313	354	5667	0.0624669	0.0624559		1	879	6.26995e-10	879	1.25399e-09	879	1.42661e-12	1.4085e-12
		0.1284	5491	177	5314	354	5668	0.0624559	0.0624559		1	880	6.27982e-10	880	1.25596e-09	880	1.42723e-12	1.4085e-12
		0.1279	5491	178	5313	356	5669	0.0627977	0.0627866		1	881	6.28978e-10	881	1.25796e-09	881	1.42787e-12	1.4085e-12
		0.1273	5492	178	5314	356	5670	0.0627866	0.0627866		1	882	6.29985e-10	882	1.25997e-09	882	1.42854e-12	1.4085e-12
		0.1267	5492	179	5313	358	5671	0.0631282	0.0630504		1	883	6.31002e-10	883	1.262e-09	883	1.42922e-12	1.4085e-12
		0.1262	5493	179	5314	358	5672	0.0631171	0.0630504		1	884	6.32027e-10	884	1.26405e-09	884	1.42993e-12	1.4085e-12
		0.1256	5494	179	5315	358	5673	0.0631059	0.0630504		1	885	6.33063e-10	885	1.26613e-09	885	1.43065e-12	1.4085e-12
		0.1251	5495	179	5316	358	5674	0.0630948	0.0630504		1	886	6.3411e-10	886	1.26822e-09	886	1.4314e-12	1.4085e-12
		0.1242	5496	179	5317	358	5675	0.0630837	0.0630504		1	887	6.35168e-10	887	1.27034e-09	887	1.43217e-12	1.4085e-12
		0.1241	5498	179	5319	358	5677	0.0630615	0.0630504		1	888	6.36239e-10	888	1.27248e-09	888	1.43297e-12	1.4085e-12
		0.1234	5499	179	5320	358	5678	0.0630504	0.0630504		1	889	6.37321e-10	889	1.27464e-09	889	1.43379e-12	1.4085e-12
		0.123	5499	180	5319	360	5679	0.0633914	0.0633691		1	890	6.38413e-10	890	1.27683e-09	890	1.43464e-12	1.4085e-12
		0.1229	5501	180	5321	360	5681	0.0633691	0.0633691		1	891	6.3952e-10	891	1.27904e-09	891	1.43551e-12	1.4085e-12
		0.1221	5501	181	5320	362	5682	0.06371	0.0636428		1	892	6.40638e-10	892	1.28128e-09	892	1.43641e-12	1.4085e-12
		0.122	5504	181	5323	362	5685	0.0636763	0.0636428		1	893	6.4177e-10	893	1.28354e-09	893	1.43734e-12	1.4085e-12
		0.1217	5507	181	5326	362	5688	0.0636428	0.0636428		1	894	6.42915e-10	894	1.28583e-09	894	1.43829e-12	1.4085e-12
		0.1215	5509	182	5327	364	5691	0.0639606	0.0639494		1	895	6.44075e-10	895	1.28815e-09	895	1.43927e-12	1.4085e-12
		0.1212	5510	182	5328	364	5692	0.0639494	0.0639494		1	896	6.45249e-10	896	1.2905e-09	896	1.44029e-12	1.4085e-12
		0.1208	5510	183	5327	366	5693	0.0642895	0.0642895		1	897	6.46438e-10	897	1.29288e-09	897	1.44133e-12	1.4085e-12
		0.1206	5510	184	5326	368	5694	0.0646294	0.0645501		1	898	6.47641e-10	898	1.29528e-09	898	1.44241e-12	1.4085e-12
		0.1204	5512	184	5328	368	5696	0.0646067	0.0645501		1	899	6.4886e-10	899	1.29772e-09	899	1.44352e-12	1.4085e-12
		0.1202	5513	184	5329	368	5697	0.0645954	0.0645501		1	900	6.50096e-10	900	1.30019e-09	900	1.44466e-12	1.4085e-12
		0.12	5514	184	5330	368	5698	0.0645841	0.0645501		1	901	6.51348e-10	901	1.3027e-09	901	1.44583e-12	1.4085e-12
		0.1194	5515	184	5331	368	5699	0.0645727	0.0645501		1	902	6.52617e-10	902	1.30523e-09	902	1.44704e-12	1.4085e-12
		0.1188	5516	184	5332	368	5700	0.0645614	0.0645501		1	903	6.53904e-10	903	1.30781e-09	903	1.44829e-12	1.4085e-12
		0.118	5517	184	5333	368	5701	0.0645501	0.0645501		1	904	6.5521e-10	904	1.31042e-09	904	1.44958e-12	1.4085e-12
		0.1173	5518	185	5333	370	5703	0.0648781	0.0648668		1	905	6.56533e-10	905	1.31307e-09	905	1.4509e-12	1.4085e-12
		0.1172	5519	185	5334	370	5704	0.0648668	0.0648668		1	906	6.57876e-10	906	1.31575e-09	906	1.45227e-12	1.4085e-12
		0.116	5520	186	5334	372	5706	0.0651945	0.0651375		1	907	6.59237e-10	907	1.31847e-09	907	1.45367e-12	1.4085e-12
		0.1154	5522	186	5336	372	5708	0.0651717	0.0651375		1	908	6.6062e-10	908	1.32124e-09	908	1.45511e-12	1.4085e-12
		0.115	5525	186	5339	372	5711	0.0651375	0.0651375		1	909	6.62025e-10	909	1.32405e-09	909	1.4566e-12	1.4085e-12
		0.1146	5525	187	5338	374	5712	0.0654762	0.0654762		1	910	6.63449e-10	910	1.3269e-09	910	1.45813e-12	1.4085e-12
		0.1145	5527	188	5339	376	5715	0.0657918	0.0657458		1	911	6.64896e-10	911	1.32979e-09	911	1.4597e-12	1.4085e-12
		0.114	5529	188	5341	376	5717	0.0657688	0.0657458		1	912	6.66364e-10	912	1.33273e-09	912	1.46132e-12	1.4085e-12
		0.1139	5530	188	5342	376	5718	0.0657573	0.0657458		1	913	6.67857e-10	913	1.33571e-09	913	1.46299e-12	1.4085e-12
		0.1132	5531	188	5343	376	5719	0.0657458	0.0657458		1	914	6.69372e-10	914	1.33874e-09	914	1.46471e-12	1.4085e-12
		0.113	5531	189	5342	378	5720	0.0660839	0.0660724		1	915	6.70915e-10	915	1.34183e-09	915	1.46648e-12	1.4085e-12
		0.1128	5532	189	5343	378	5721	0.0660724	0.0660724		1	916	6.72481e-10	916	1.34496e-09	916	1.4683e-12	1.4085e-12
		0.1125	5534	190	5344	380	5724	0.0663871	0.0663755		1	917	6.74073e-10	917	1.34815e-09	917	1.47017e-12	1.4085e-12
		0.1118	5535	190	5345	380	5725	0.0663755	0.0663755		1	918	6.75691e-10	918	1.35138e-09	918	1.47209e-12	1.4085e-12
		0.1117	5535	191	5344	382	5726	0.0667132	0.0667132		1	919	6.77337e-10	919	1.35467e-09	919	1.47407e-12	1.4085e-12
		0.1115	5535	192	5343	384	5727	0.0670508	0.0670508		1	920	6.79012e-10	920	1.35802e-09	920	1.47611e-12	1.4085e-12
		0.1114	5535	193	5342	386	5728	0.0673883	0.0673883		1	921	6.80716e-10	921	1.36143e-09	921	1.47821e-12	1.4085e-12
		0.1112	5538	195	5343	390	5733	0.0680272	0.0679916		1	922	6.8245e-10	922	1.3649e-09	922	1.48037e-12	1.4085e-12
		0.1111	5541	195	5346	390	5736	0.0679916	0.0679916		1	923	6.84213e-10	923	1.36843e-09	923	1.48259e-12	1.4085e-12
		0.111	5541	196	5345	392	5737	0.0683284	0.0683284		1	924	6.86008e-10	924	1.37202e-09	924	1.48487e-12	1.4085e-12
		0.1109	5543	197	5346	394	5740	0.0686411	0.0686292		1	925	6.87836e-10	925	1.37567e-09	925	1.48721e-12	1.4085e-12
		0.1108	5544	197	5347	394	5741	0.0686292	0.0686292		1	926	6.89696e-10	926	1.37939e-09	926	1.48962e-12	1.4085e-12
		0.1107	5552	200	5352	400	5752	0.069541	0.069541		1	927	6.9159e-10	927	1.38318e-09	927	1.4921e-12	1.4085e-12
		0.1106	5556	207	5349	414	5763	0.0718376	0.0718376		1	928	6.93519e-10	928	1.38704e-09	928	1.49465e-12	1.4085e-12
		0.1105	5559	209	5350	418	5768	0.0724688	0.0724688		1	929	6.95485e-10	929	1.39097e-09	929	1.49728e-12	1.4085e-12
		0.1104	5563	215	5348	430	5778	0.0744202	0.0744202		1	930	6.97488e-10	930	1.39498e-09	930	1.49997e-12	1.4085e-12
		0.1103	5567	218	5349	436	5785	0.0753673	0.0753673		1	931	6.99528e-10	931	1.39906e-09	931	1.50275e-12	1.4085e-12
		0.1102	5572	221	5351	442	5793	0.076299	0.076299		1	932	7.01608e-10	932	1.40322e-09	932	1.5056e-12	1.4085e-12
		0.1101	5576	233	5343	466	5809	0.0802203	0.0802203		1	933	7.03726e-10	933	1.40745e-09	933	1.50852e-12	1.4085e-12
		0.11	5596	245	5351	490	5841	0.0838897	0.0838897		1	934	7.05887e-10	934	1.41177e-09	934	1.51154e-12	1.4085e-12
		0.1099	5603	249	5354	498	5852	0.0850991	0.08507		1	935	7.08088e-10	935	1.41618e-09	935	1.51463e-12	1.4085e-12
		0.1091	5605	249	5356	498	5854	0.08507	0.08507		1	936	7.10335e-10	936	1.42067e-09	936	1.51781e-12	1.4085e-12
		0.1089	5606	250	5356	500	5856	0.0853825	0.0853388		1	937	7.12623e-10	937	1.42525e-09	937	1.52107e-12	1.4085e-12
		0.1088	5607	250	5357	500	5857	0.0853679	0.0853388		1	938	7.14959e-10	938	1.42992e-09	938	1.52443e-12	1.4085e-12
		0.1081	5608	250	5358	500	5858	0.0853534	0.0853388		1	939	7.17342e-10	939	1.43468e-09	939	1.52788e-12	1.4085e-12
		0.1074	5609	250	5359	500	5859	0.0853388	0.0853388		1	940	7.19771e-10	940	1.43954e-09	940	1.53143e-12	1.4085e-12
		0.1071	5609	251	5358	502	5860	0.0856655	0.0856217		1	941	7.2225e-10	941	1.4445e-09	941	1.53507e-12	1.4085e-12
		0.107	5610	251	5359	502	5861	0.0856509	0.0856217		1	942	7.2478e-10	942	1.44956e-09	942	1.53881e-12	1.4085e-12
		0.1068	5611	251	5360	502	5862	0.0856363	0.0856217		1	943	7.27363e-10	943	1.45473e-09	943	1.54266e-12	1.4085e-12
		0.1062	5612	251	5361	502	5863	0.0856217	0.0856217		1	944	7.29998e-10	944	1.46e-09	944	1.5466e-12	1.4085e-12
		0.1061	5612	252	5360	504	5864	0.0859482	0.0858896		1	945	7.32687e-10	945	1.46537e-09	945	1.55066e-12	1.4085e-12
		0.1056	5615	252	5363	504	5867	0.0859042	0.0858896		1	946	7.35433e-10	946	1.47087e-09	946	1.55483e-12	1.4085e-12
		0.1052	5616	252	5364	504	5868	0.0858896	0.0858896		1	947	7.38236e-10	947	1.47647e-09	947	1.55911e-12	1.4085e-12
		0.1043	5616	253	5363	506	5869	0.0862157	0.0862157		1	948	7.41098e-10	948	1.4822e-09	948	1.5635e-12	1.4085e-12
		0.104	5618	254	5364	508	5872	0.0865123	0.0865123		1	949	7.44022e-10	949	1.48804e-09	949	1.56801e-12	1.4085e-12
		0.1034	5618	255	5363	510	5873	0.0868381	0.0868381		1	950	7.47005e-10	950	1.49401e-09	950	1.57264e-12	1.4085e-12
		0.1033	5618	257	5361	514	5875	0.0874894	0.0874447		1	951	7.50054e-10	951	1.50011e-09	951	1.5774e-12	1.4085e-12
		0.1031	5620	257	5363	514	5877	0.0874596	0.0874447		1	952	7.53168e-10	952	1.50634e-09	952	1.58229e-12	1.4085e-12
		0.1026	5621	257	5364	514	5878	0.0874447	0.0874447		1	953	7.56349e-10	953	1.5127e-09	953	1.5873e-12	1.4085e-12
		0.1025	5621	258	5363	516	5879	0.08777	0.0876805		1	954	7.59598e-10	954	1.5192e-09	954	1.59245e-12	1.4085e-12
		0.102	5622	258	5364	516	5880	0.0877551	0.0876805		1	955	7.62919e-10	955	1.52584e-09	955	1.59774e-12	1.4085e-12
		0.1017	5623	258	5365	516	5881	0.0877402	0.0876805		1	956	7.6631e-10	956	1.53262e-09	956	1.60316e-12	1.4085e-12
		0.1016	5624	258	5366	516	5882	0.0877253	0.0876805		1	957	7.69777e-10	957	1.53955e-09	957	1.60873e-12	1.4085e-12
		0.1011	5626	258	5368	516	5884	0.0876954	0.0876805		1	958	7.73319e-10	958	1.54664e-09	958	1.61444e-12	1.4085e-12
		0.1001	5627	258	5369	516	5885	0.0876805	0.0876805		1	959	7.76939e-10	959	1.55388e-09	959	1.62031e-12	1.4085e-12
		0.09998	5627	259	5368	518	5886	0.0880054	0.0880054		1	960	7.8064e-10	960	1.56128e-09	960	1.62633e-12	1.4085e-12
		0.09986	5627	260	5367	520	5887	0.0883302	0.0882852		1	961	7.84422e-10	961	1.56884e-09	961	1.63251e-12	1.4085e-12
		0.099	5628	260	5368	520	5888	0.0883152	0.0882852		1	962	7.88287e-10	962	1.57657e-09	962	1.63885e-12	1.4085e-12
		0.09888	5629	260	5369	520	5889	0.0883002	0.0882852		1	963	7.9224e-10	963	1.58448e-09	963	1.64536e-12	1.4085e-12
		0.09833	5630	260	5370	520	5890	0.0882852	0.0882852		1	964	7.96279e-10	964	1.59256e-09	964	1.65203e-12	1.4085e-12
		0.09807	5630	261	5369	522	5891	0.0886097	0.0885947		1	965	8.00409e-10	965	1.60082e-09	965	1.65888e-12	1.4085e-12
		0.09772	5631	261	5370	522	5892	0.0885947	0.0885947		1	966	8.04632e-10	966	1.60926e-09	966	1.66591e-12	1.4085e-12
		0.09753	5632	262	5370	524	5894	0.088904	0.0888136		1	967	8.08951e-10	967	1.6179e-09	967	1.67312e-12	1.4085e-12
		0.09708	5638	262	5376	524	5900	0.0888136	0.0888136		1	968	8.13367e-10	968	1.62673e-09	968	1.68051e-12	1.4085e-12
		0.097	5638	263	5375	526	5901	0.0891374	0.0891072		1	969	8.17882e-10	969	1.63576e-09	969	1.68809e-12	1.4085e-12
		0.09648	5639	263	5376	526	5902	0.0891223	0.0891072		1	970	8.22498e-10	970	1.645e-09	970	1.69587e-12	1.4085e-12
		0.09646	5640	263	5377	526	5903	0.0891072	0.0891072		1	971	8.2722e-10	971	1.65444e-09	971	1.70385e-12	1.4085e-12
		0.09611	5640	264	5376	528	5904	0.0894309	0.0894309		1	972	8.32049e-10	972	1.6641e-09	972	1.71204e-12	1.4085e-12
		0.09596	5640	265	5375	530	5905	0.0897544	0.0896482		1	973	8.36987e-10	973	1.67397e-09	973	1.72043e-12	1.4085e-12
		0.09564	5644	265	5379	530	5909	0.0896937	0.0896482		1	974	8.4204e-10	974	1.68408e-09	974	1.72903e-12	1.4085e-12
		0.09562	5645	265	5380	530	5910	0.0896785	0.0896482		1	975	8.47206e-10	975	1.69441e-09	975	1.73786e-12	1.4085e-12
		0.09521	5646	265	5381	530	5911	0.0896633	0.0896482		1	976	8.52491e-10	976	1.70498e-09	976	1.74691e-12	1.4085e-12
		0.0952	5647	265	5382	530	5912	0.0896482	0.0896482		1	977	8.57897e-10	977	1.71579e-09	977	1.75619e-12	1.4085e-12
		0.09514	5654	266	5388	532	5920	0.0898649	0.0898497		1	978	8.63426e-10	978	1.72685e-09	978	1.7657e-12	1.4085e-12
		0.09494	5655	266	5389	532	5921	0.0898497	0.0898497		1	979	8.69083e-10	979	1.73817e-09	979	1.77545e-12	1.4085e-12
		0.09479	5658	267	5391	534	5925	0.0901266	0.0900962		1	980	8.7487e-10	980	1.74974e-09	980	1.78545e-12	1.4085e-12
		0.09444	5659	267	5392	534	5926	0.0901114	0.0900962		1	981	8.8079e-10	981	1.76158e-09	981	1.7957e-12	1.4085e-12
		0.09438	5660	267	5393	534	5927	0.0900962	0.0900962		1	982	8.86846e-10	982	1.77369e-09	982	1.8062e-12	1.4085e-12
		0.09419	5660	268	5392	536	5928	0.0904184	0.0903422		1	983	8.93041e-10	983	1.78608e-09	983	1.81697e-12	1.4085e-12
		0.09394	5661	268	5393	536	5929	0.0904031	0.0903422		1	984	8.9938e-10	984	1.79876e-09	984	1.82801e-12	1.4085e-12
		0.09326	5665	268	5397	536	5933	0.0903422	0.0903422		1	985	9.05864e-10	985	1.81173e-09	985	1.83932e-12	1.4085e-12
		0.09315	5665	269	5396	538	5934	0.090664	0.0906029		1	986	9.12499e-10	986	1.825e-09	986	1.85091e-12	1.4085e-12
		0.09296	5666	269	5397	538	5935	0.0906487	0.0906029		1	987	9.19286e-10	987	1.83857e-09	987	1.86279e-12	1.4085e-12
		0.09272	5667	269	5398	538	5936	0.0906334	0.0906029		1	988	9.26231e-10	988	1.85246e-09	988	1.87496e-12	1.4085e-12
		0.09234	5668	269	5399	538	5937	0.0906182	0.0906029		1	989	9.33337e-10	989	1.86667e-09	989	1.88744e-12	1.4085e-12
		0.09193	5669	269	5400	538	5938	0.0906029	0.0906029		1	990	9.40607e-10	990	1.88121e-09	990	1.90022e-12	1.4085e-12
		0.09176	5669	270	5399	540	5939	0.0909244	0.0908785		1	991	9.48046e-10	991	1.89609e-09	991	1.91331e-12	1.4085e-12
		0.09059	5671	270	5401	540	5941	0.0908938	0.0908785		1	992	9.55657e-10	992	1.91131e-09	992	1.92673e-12	1.4085e-12
		0.09052	5672	270	5402	540	5942	0.0908785	0.0908785		1	993	9.63444e-10	993	1.92689e-09	993	1.94047e-12	1.4085e-12
		0.09036	5672	271	5401	542	5943	0.0911997	0.0911231		1	994	9.71412e-10	994	1.94282e-09	994	1.95455e-12	1.4085e-12
		0.09014	5674	271	5403	542	5945	0.091169	0.0911231		1	995	9.79564e-10	995	1.95913e-09	995	1.96897e-12	1.4085e-12
		0.08991	5675	271	5404	542	5946	0.0911537	0.0911231		1	996	9.87907e-10	996	1.97581e-09	996	1.98375e-12	1.4085e-12
		0.08968	5676	271	5405	542	5947	0.0911384	0.0911231		1	997	9.96441e-10	997	1.99288e-09	997	1.99888e-12	1.4085e-12
		0.08964	5677	271	5406	542	5948	0.0911231	0.0911231		1	998	1.00517e-09	998	2.01035e-09	998	2.01438e-12	1.4085e-12
		0.08945	5677	272	5405	544	5949	0.0914439	0.0914286		1	999	1.01411e-09	999	2.02822e-09	999	2.03025e-12	1.4085e-12
		0.08923	5678	272	5406	544	5950	0.0914286	0.0914286		1	1000	1.02325e-09	1000	2.0465e-09	1000	2.0465e-12	1.4085e-12
		0.08914	5682	274	5408	548	5956	0.0920081	0.0919617		1	1001	1.03261e-09	1001	2.06521e-09	1001	2.06315e-12	1.4085e-12
		0.089	5685	274	5411	548	5959	0.0919617	0.0919617		1	1002	1.04218e-09	1002	2.08436e-09	1002	2.0802e-12	1.4085e-12
		0.08878	5686	275	5411	550	5961	0.0922664	0.0922664		1	1003	1.05197e-09	1003	2.10394e-09	1003	2.09765e-12	1.4085e-12
		0.08877	5686	276	5410	552	5962	0.0925864	0.0925709		1	1004	1.06199e-09	1004	2.12399e-09	1004	2.11552e-12	1.4085e-12
		0.08856	5687	276	5411	552	5963	0.0925709	0.0925709		1	1005	1.07224e-09	1005	2.14449e-09	1005	2.13382e-12	1.4085e-12
		0.08725	5687	277	5410	554	5964	0.0928907	0.0928284		1	1006	1.08273e-09	1006	2.16547e-09	1006	2.15255e-12	1.4085e-12
		0.08719	5690	277	5413	554	5967	0.092844	0.0928284		1	1007	1.09347e-09	1007	2.18693e-09	1007	2.17173e-12	1.4085e-12
		0.08703	5691	277	5414	554	5968	0.0928284	0.0928284		1	1008	1.10445e-09	1008	2.20889e-09	1008	2.19136e-12	1.4085e-12
		0.08661	5692	278	5414	556	5970	0.0931323	0.0930856		1	1009	1.11568e-09	1009	2.23137e-09	1009	2.21146e-12	1.4085e-12
		0.08618	5693	278	5415	556	5971	0.0931167	0.0930856		1	1010	1.12718e-09	1010	2.25435e-09	1010	2.23203e-12	1.4085e-12
		0.08515	5694	278	5416	556	5972	0.0931011	0.0930856		1	1011	1.13894e-09	1011	2.27787e-09	1011	2.25309e-12	1.4085e-12
		0.08489	5695	278	5417	556	5973	0.0930856	0.0930856		1	1012	1.15097e-09	1012	2.30194e-09	1012	2.27464e-12	1.4085e-12
		0.08474	5695	279	5416	558	5974	0.0934048	0.0934048		1	1013	1.16328e-09	1013	2.32656e-09	1013	2.2967e-12	1.4085e-12
		0.08457	5697	280	5417	560	5977	0.0936925	0.0936455		1	1014	1.17587e-09	1014	2.35174e-09	1014	2.31927e-12	1.4085e-12
		0.08413	5698	280	5418	560	5978	0.0936768	0.0936455		1	1015	1.18875e-09	1015	2.37751e-09	1015	2.34237e-12	1.4085e-12
		0.08393	5699	280	5419	560	5979	0.0936611	0.0936455		1	1016	1.20193e-09	1016	2.40387e-09	1016	2.36601e-12	1.4085e-12
		0.08376	5700	280	5420	560	5980	0.0936455	0.0936455		1	1017	1.21542e-09	1017	2.43083e-09	1017	2.3902e-12	1.4085e-12
		0.08373	5700	281	5419	562	5981	0.0939642	0.0939485		1	1018	1.22921e-09	1018	2.45842e-09	1018	2.41495e-12	1.4085e-12
		0.08333	5701	281	5420	562	5982	0.0939485	0.0939485		1	1019	1.24332e-09	1019	2.48664e-09	1019	2.44028e-12	1.4085e-12
		0.08314	5701	282	5419	564	5983	0.0942671	0.0940627		1	1020	1.25775e-09	1020	2.51551e-09	1020	2.46619e-12	1.4085e-12
		0.08301	5702	282	5420	564	5984	0.0942513	0.0940627		1	1021	1.27252e-09	1021	2.54504e-09	1021	2.49269e-12	1.4085e-12
		0.08294	5703	282	5421	564	5985	0.0942356	0.0940627		1	1022	1.28762e-09	1022	2.57524e-09	1022	2.51981e-12	1.4085e-12
		0.08275	5704	282	5422	564	5986	0.0942198	0.0940627		1	1023	1.30307e-09	1023	2.60615e-09	1023	2.54755e-12	1.4085e-12
		0.08236	5706	282	5424	564	5988	0.0941884	0.0940627		1	1024	1.31887e-09	1024	2.63775e-09	1024	2.57592e-12	1.4085e-12
		0.08197	5707	282	5425	564	5989	0.0941726	0.0940627		1	1025	1.33504e-09	1025	2.67007e-09	1025	2.60495e-12	1.4085e-12
		0.08153	5709	282	5427	564	5991	0.0941412	0.0940627		1	1026	1.35157e-09	1026	2.70314e-09	1026	2.63464e-12	1.4085e-12
		0.08122	5710	282	5428	564	5992	0.0941255	0.0940627		1	1027	1.36848e-09	1027	2.73696e-09	1027	2.66501e-12	1.4085e-12
		0.08079	5711	282	5429	564	5993	0.0941098	0.0940627		1	1028	1.38578e-09	1028	2.77155e-09	1028	2.69606e-12	1.4085e-12
		0.0801	5712	282	5430	564	5994	0.0940941	0.0940627		1	1029	1.40347e-09	1029	2.80693e-09	1029	2.72782e-12	1.4085e-12
		0.07986	5713	282	5431	564	5995	0.0940784	0.0940627		1	1030	1.42156e-09	1030	2.84311e-09	1030	2.7603e-12	1.4085e-12
		0.07934	5714	282	5432	564	5996	0.0940627	0.0940627		1	1031	1.44006e-09	1031	2.88012e-09	1031	2.79352e-12	1.4085e-12
		0.0792	5714	283	5431	566	5997	0.0943805	0.0943805		1	1032	1.45898e-09	1032	2.91796e-09	1032	2.82748e-12	1.4085e-12
		0.07911	5714	284	5430	568	5998	0.0946982	0.0946667		1	1033	1.47833e-09	1033	2.95666e-09	1033	2.86221e-12	1.4085e-12
		0.07902	5715	284	5431	568	5999	0.0946824	0.0946667		1	1034	1.49812e-09	1034	2.99624e-09	1034	2.89772e-12	1.4085e-12
		0.07862	5716	284	5432	568	6000	0.0946667	0.0946667		1	1035	1.51836e-09	1035	3.03671e-09	1035	2.93402e-12	1.4085e-12
		0.07832	5716	285	5431	570	6001	0.0949842	0.0949683		1	1036	1.53905e-09	1036	3.0781e-09	1036	2.97114e-12	1.4085e-12
		0.07797	5717	285	5432	570	6002	0.0949683	0.0949683		1	1037	1.56021e-09	1037	3.12042e-09	1037	3.00908e-12	1.4085e-12
		0.07791	5717	286	5431	572	6003	0.0952857	0.095254		1	1038	1.58185e-09	1038	3.16369e-09	1038	3.04787e-12	1.4085e-12
		0.07779	5718	286	5432	572	6004	0.0952698	0.095254		1	1039	1.60397e-09	1039	3.20794e-09	1039	3.08753e-12	1.4085e-12
		0.07764	5719	286	5433	572	6005	0.095254	0.095254		1	1040	1.62659e-09	1040	3.25318e-09	1040	3.12806e-12	1.4085e-12
		0.07762	5719	287	5432	574	6006	0.0955711	0.0954598		1	1041	1.64972e-09	1041	3.29944e-09	1041	3.16949e-12	1.4085e-12
		0.07755	5722	287	5435	574	6009	0.0955234	0.0954598		1	1042	1.67337e-09	1042	3.34673e-09	1042	3.21184e-12	1.4085e-12
		0.07728	5723	287	5436	574	6010	0.0955075	0.0954598		1	1043	1.69754e-09	1043	3.39509e-09	1043	3.25512e-12	1.4085e-12
		0.07691	5726	287	5439	574	6013	0.0954598	0.0954598		1	1044	1.72226e-09	1044	3.44452e-09	1044	3.29935e-12	1.4085e-12
		0.07677	5727	288	5439	576	6015	0.0957606	0.0957129		1	1045	1.74753e-09	1045	3.49506e-09	1045	3.34455e-12	1.4085e-12
		0.0765	5728	288	5440	576	6016	0.0957447	0.0957129		1	1046	1.77336e-09	1046	3.54673e-09	1046	3.39075e-12	1.4085e-12
		0.07627	5729	288	5441	576	6017	0.0957288	0.0957129		1	1047	1.79977e-09	1047	3.59954e-09	1047	3.43795e-12	1.4085e-12
		0.0762	5730	288	5442	576	6018	0.0957129	0.0957129		1	1048	1.82677e-09	1048	3.65353e-09	1048	3.48619e-12	1.4085e-12
		0.07549	5737	289	5448	578	6026	0.0959177	0.0959018		1	1049	1.85436e-09	1049	3.70872e-09	1049	3.53548e-12	1.4085e-12
		0.07545	5738	289	5449	578	6027	0.0959018	0.0959018		1	1050	1.88257e-09	1050	3.76513e-09	1050	3.58584e-12	1.4085e-12
		0.07479	5738	290	5448	580	6028	0.0962177	0.0962177		1	1051	1.9114e-09	1051	3.82279e-09	1051	3.63729e-12	1.4085e-12
		0.07432	5738	291	5447	582	6029	0.0965334	0.0964534		1	1052	1.94087e-09	1052	3.88173e-09	1052	3.68986e-12	1.4085e-12
		0.0741	5741	291	5450	582	6032	0.0964854	0.0964534		1	1053	1.97099e-09	1053	3.94197e-09	1053	3.74356e-12	1.4085e-12
		0.07385	5742	291	5451	582	6033	0.0964694	0.0964534		1	1054	2.00177e-09	1054	4.00354e-09	1054	3.79842e-12	1.4085e-12
		0.07341	5743	291	5452	582	6034	0.0964534	0.0964534		1	1055	2.03323e-09	1055	4.06646e-09	1055	3.85447e-12	1.4085e-12
		0.07339	5744	292	5452	584	6036	0.0967528	0.0967528		1	1056	2.06539e-09	1056	4.13077e-09	1056	3.91171e-12	1.4085e-12
		0.07308	5744	293	5451	586	6037	0.0970681	0.0970359		1	1057	2.09825e-09	1057	4.19649e-09	1057	3.97019e-12	1.4085e-12
		0.07271	5745	293	5452	586	6038	0.097052	0.0970359		1	1058	2.13183e-09	1058	4.26365e-09	1058	4.02992e-12	1.4085e-12
		0.07232	5746	293	5453	586	6039	0.0970359	0.0970359		1	1059	2.16614e-09	1059	4.33228e-09	1059	4.09092e-12	1.4085e-12
		0.07203	5746	294	5452	588	6040	0.097351	0.097351		1	1060	2.20121e-09	1060	4.40242e-09	1060	4.15322e-12	1.4085e-12
		0.07173	5746	296	5450	592	6042	0.0979808	0.0979808		1	1061	2.23704e-09	1061	4.47408e-09	1061	4.21685e-12	1.4085e-12
		0.071	5746	297	5449	594	6043	0.0982955	0.0982955		1	1062	2.27365e-09	1062	4.5473e-09	1062	4.28183e-12	1.4085e-12
		0.07074	5746	298	5448	596	6044	0.0986102	0.0985939		1	1063	2.31106e-09	1063	4.62212e-09	1063	4.34818e-12	1.4085e-12
		0.07057	5747	298	5449	596	6045	0.0985939	0.0985939		1	1064	2.34928e-09	1064	4.69856e-09	1064	4.41594e-12	1.4085e-12
		0.07037	5747	299	5448	598	6046	0.0989084	0.0989084		1	1065	2.38833e-09	1065	4.77666e-09	1065	4.48513e-12	1.4085e-12
		0.07014	5747	300	5447	600	6047	0.0992228	0.0992228		1	1066	2.42823e-09	1066	4.85646e-09	1066	4.55578e-12	1.4085e-12
		0.07009	5750	302	5448	604	6052	0.0998017	0.0997852		1	1067	2.46899e-09	1067	4.93797e-09	1067	4.6279e-12	1.4085e-12
		0.07004	5751	302	5449	604	6053	0.0997852	0.0997852		1	1068	2.51063e-09	1068	5.02125e-09	1068	4.70155e-12	1.4085e-12
		0.06986	5751	303	5448	606	6054	0.100099	0.100017		1	1069	2.55316e-09	1069	5.10633e-09	1069	4.77673e-12	1.4085e-12
		0.06971	5752	303	5449	606	6055	0.100083	0.100017		1	1070	2.59662e-09	1070	5.19324e-09	1070	4.85349e-12	1.4085e-12
		0.06959	5753	303	5450	606	6056	0.100066	0.100017		1	1071	2.641e-09	1071	5.28201e-09	1071	4.93185e-12	1.4085e-12
		0.06938	5754	303	5451	606	6057	0.10005	0.100017		1	1072	2.68635e-09	1072	5.37269e-09	1072	5.01184e-12	1.4085e-12
		0.06917	5756	303	5453	606	6059	0.100017	0.100017		1	1073	2.73266e-09	1073	5.46531e-09	1073	5.09349e-12	1.4085e-12
		0.06904	5756	304	5452	608	6060	0.10033	0.10028		1	1074	2.77996e-09	1074	5.55992e-09	1074	5.17683e-12	1.4085e-12
		0.06876	5757	304	5453	608	6061	0.100313	0.10028		1	1075	2.82827e-09	1075	5.65654e-09	1075	5.2619e-12	1.4085e-12
		0.06873	5758	304	5454	608	6062	0.100297	0.10028		1	1076	2.87761e-09	1076	5.75522e-09	1076	5.34872e-12	1.4085e-12
		0.06849	5759	304	5455	608	6063	0.10028	0.10028		1	1077	2.92801e-09	1077	5.85601e-09	1077	5.43734e-12	1.4085e-12
		0.06841	5759	305	5454	610	6064	0.100594	0.100428		1	1078	2.97947e-09	1078	5.95894e-09	1078	5.52777e-12	1.4085e-12
		0.06818	5760	305	5455	610	6065	0.100577	0.100428		1	1079	3.03202e-09	1079	6.06405e-09	1079	5.62006e-12	1.4085e-12
		0.06776	5761	305	5456	610	6066	0.100561	0.100428		1	1080	3.0857e-09	1080	6.17139e-09	1080	5.71425e-12	1.4085e-12
		0.0677	5762	305	5457	610	6067	0.100544	0.100428		1	1081	3.1405e-09	1081	6.281e-09	1081	5.81036e-12	1.4085e-12
		0.06756	5769	305	5464	610	6074	0.100428	0.100428		1	1082	3.19646e-09	1082	6.39292e-09	1082	5.90843e-12	1.4085e-12
		0.06744	5769	306	5463	612	6075	0.100741	0.100641		1	1083	3.2536e-09	1083	6.50721e-09	1083	6.0085e-12	1.4085e-12
		0.06718	5770	306	5464	612	6076	0.100724	0.100641		1	1084	3.31195e-09	1084	6.6239e-09	1084	6.11061e-12	1.4085e-12
		0.06712	5771	306	5465	612	6077	0.100708	0.100641		1	1085	3.37152e-09	1085	6.74304e-09	1085	6.21478e-12	1.4085e-12
		0.06705	5774	306	5468	612	6080	0.100658	0.100641		1	1086	3.43234e-09	1086	6.86468e-09	1086	6.32107e-12	1.4085e-12
		0.06654	5775	306	5469	612	6081	0.100641	0.100641		1	1087	3.49443e-09	1087	6.98886e-09	1087	6.4295e-12	1.4085e-12
		0.06641	5775	307	5468	614	6082	0.100954	0.100954		1	1088	3.55782e-09	1088	7.11565e-09	1088	6.54012e-12	1.4085e-12
		0.06633	5776	309	5467	618	6085	0.101561	0.101561		1	1089	3.62254e-09	1089	7.24508e-09	1089	6.65297e-12	1.4085e-12
		0.06629	5776	310	5466	620	6086	0.101873	0.101856		1	1090	3.68861e-09	1090	7.37721e-09	1090	6.76808e-12	1.4085e-12
		0.06542	5777	310	5467	620	6087	0.101856	0.101856		1	1091	3.75604e-09	1091	7.51209e-09	1091	6.8855e-12	1.4085e-12
		0.0653	5777	311	5466	622	6088	0.102168	0.102135		1	1092	3.82488e-09	1092	7.64977e-09	1092	7.00528e-12	1.4085e-12
		0.06512	5778	311	5467	622	6089	0.102151	0.102135		1	1093	3.89515e-09	1093	7.7903e-09	1093	7.12745e-12	1.4085e-12
		0.06506	5779	311	5468	622	6090	0.102135	0.102135		1	1094	3.96687e-09	1094	7.93374e-09	1094	7.25205e-12	1.4085e-12
		0.06493	5779	312	5467	624	6091	0.102446	0.102329		1	1095	4.04008e-09	1095	8.08015e-09	1095	7.37913e-12	1.4085e-12
		0.06481	5780	312	5468	624	6092	0.102429	0.102329		1	1096	4.11479e-09	1096	8.22958e-09	1096	7.50874e-12	1.4085e-12
		0.06459	5781	312	5469	624	6093	0.102413	0.102329		1	1097	4.19104e-09	1097	8.38208e-09	1097	7.64091e-12	1.4085e-12
		0.06452	5782	312	5470	624	6094	0.102396	0.102329		1	1098	4.26886e-09	1098	8.53773e-09	1098	7.77571e-12	1.4085e-12
		0.06446	5785	312	5473	624	6097	0.102345	0.102329		1	1099	4.34828e-09	1099	8.69656e-09	1099	7.91316e-12	1.4085e-12
		0.0641	5786	312	5474	624	6098	0.102329	0.102329		1	1100	4.42933e-09	1100	8.85865e-09	1100	8.05332e-12	1.4085e-12
		0.06375	5786	313	5473	626	6099	0.10264	0.102606		1	1101	4.51203e-09	1101	9.02406e-09	1101	8.19624e-12	1.4085e-12
		0.06352	5787	313	5474	626	6100	0.102623	0.102606		1	1102	4.59642e-09	1102	9.19284e-09	1102	8.34196e-12	1.4085e-12
		0.06335	5788	313	5475	626	6101	0.102606	0.102606		1	1103	4.68254e-09	1103	9.36507e-09	1103	8.49054e-12	1.4085e-12
		0.06318	5788	314	5474	628	6102	0.102917	0.1029		1	1104	4.7704e-09	1104	9.5408e-09	1104	8.64203e-12	1.4085e-12
		0.06262	5789	314	5475	628	6103	0.1029	0.1029		1	1105	4.86005e-09	1105	9.72011e-09	1105	8.79648e-12	1.4085e-12
		0.06239	5789	316	5473	632	6105	0.103522	0.103403		1	1106	4.95152e-09	1106	9.90305e-09	1106	8.95393e-12	1.4085e-12
		0.06228	5790	316	5474	632	6106	0.103505	0.103403		1	1107	5.04484e-09	1107	1.00897e-08	1107	9.11444e-12	1.4085e-12
		0.0622	5791	316	5475	632	6107	0.103488	0.103403		1	1108	5.14005e-09	1108	1.02801e-08	1108	9.27807e-12	1.4085e-12
		0.06217	5792	316	5476	632	6108	0.103471	0.103403		1	1109	5.23718e-09	1109	1.04744e-08	1109	9.44488e-12	1.4085e-12
		0.06206	5793	316	5477	632	6109	0.103454	0.103403		1	1110	5.33627e-09	1110	1.06725e-08	1110	9.6149e-12	1.4085e-12
		0.06163	5796	316	5480	632	6112	0.103403	0.103403		1	1111	5.43735e-09	1111	1.08747e-08	1111	9.78821e-12	1.4085e-12
		0.06153	5796	317	5479	634	6113	0.103713	0.103679		1	1112	5.54046e-09	1112	1.10809e-08	1112	9.96485e-12	1.4085e-12
		0.06152	5798	317	5481	634	6115	0.103679	0.103679		1	1113	5.64563e-09	1113	1.12913e-08	1113	1.01449e-11	1.4085e-12
		0.06131	5798	318	5480	636	6116	0.10399	0.103973		1	1114	5.75291e-09	1114	1.15058e-08	1114	1.03284e-11	1.4085e-12
		0.06122	5799	318	5481	636	6117	0.103973	0.103973		1	1115	5.86234e-09	1115	1.17247e-08	1115	1.05154e-11	1.4085e-12
		0.06109	5799	319	5480	638	6118	0.104282	0.104231		1	1116	5.97394e-09	1116	1.19479e-08	1116	1.0706e-11	1.4085e-12
		0.06107	5800	319	5481	638	6119	0.104265	0.104231		1	1117	6.08777e-09	1117	1.21755e-08	1117	1.09002e-11	1.4085e-12
		0.06092	5801	319	5482	638	6120	0.104248	0.104231		1	1118	6.20386e-09	1118	1.24077e-08	1118	1.10981e-11	1.4085e-12
		0.06088	5802	319	5483	638	6121	0.104231	0.104231		1	1119	6.32225e-09	1119	1.26445e-08	1119	1.12998e-11	1.4085e-12
		0.06067	5803	320	5483	640	6123	0.104524	0.104473		1	1120	6.44298e-09	1120	1.2886e-08	1120	1.15053e-11	1.4085e-12
		0.06062	5804	320	5484	640	6124	0.104507	0.104473		1	1121	6.5661e-09	1121	1.31322e-08	1121	1.17147e-11	1.4085e-12
		0.06057	5805	320	5485	640	6125	0.10449	0.104473		1	1122	6.69165e-09	1122	1.33833e-08	1122	1.19281e-11	1.4085e-12
		0.06051	5806	320	5486	640	6126	0.104473	0.104473		1	1123	6.81968e-09	1123	1.36394e-08	1123	1.21455e-11	1.4085e-12
		0.06026	5806	321	5485	642	6127	0.104782	0.104748		1	1124	6.95022e-09	1124	1.39004e-08	1124	1.23669e-11	1.4085e-12
		0.06016	5808	321	5487	642	6129	0.104748	0.104748		1	1125	7.08333e-09	1125	1.41667e-08	1125	1.25926e-11	1.4085e-12
		0.06003	5808	322	5486	644	6130	0.105057	0.104971		1	1126	7.21904e-09	1126	1.44381e-08	1126	1.28225e-11	1.4085e-12
		0.05996	5809	322	5487	644	6131	0.10504	0.104971		1	1127	7.35741e-09	1127	1.47148e-08	1127	1.30566e-11	1.4085e-12
		0.05941	5813	322	5491	644	6135	0.104971	0.104971		1	1128	7.49848e-09	1128	1.4997e-08	1128	1.32952e-11	1.4085e-12
		0.05856	5814	324	5490	648	6138	0.105572	0.105452		1	1129	7.6423e-09	1129	1.52846e-08	1129	1.35382e-11	1.4085e-12
		0.05739	5815	324	5491	648	6139	0.105555	0.105452		1	1130	7.78892e-09	1130	1.55778e-08	1130	1.37857e-11	1.4085e-12
		0.05726	5817	324	5493	648	6141	0.10552	0.105452		1	1131	7.9384e-09	1131	1.58768e-08	1131	1.40378e-11	1.4085e-12
		0.05682	5818	324	5494	648	6142	0.105503	0.105452		1	1132	8.09076e-09	1132	1.61815e-08	1132	1.42946e-11	1.4085e-12
		0.05621	5819	324	5495	648	6143	0.105486	0.105452		1	1133	8.24608e-09	1133	1.64922e-08	1133	1.45562e-11	1.4085e-12
		0.0557	5820	324	5496	648	6144	0.105469	0.105452		1	1134	8.4044e-09	1134	1.68088e-08	1134	1.48226e-11	1.4085e-12
		0.05568	5821	324	5497	648	6145	0.105452	0.105452		1	1135	8.56578e-09	1135	1.71316e-08	1135	1.50939e-11	1.4085e-12
		0.0554	5821	325	5496	650	6146	0.10576	0.105743		1	1136	8.73027e-09	1136	1.74605e-08	1136	1.53702e-11	1.4085e-12
		0.05455	5822	325	5497	650	6147	0.105743	0.105743		1	1137	8.89791e-09	1137	1.77958e-08	1137	1.56516e-11	1.4085e-12
		0.05417	5823	326	5497	652	6149	0.106034	0.105999		1	1138	9.06878e-09	1138	1.81376e-08	1138	1.59381e-11	1.4085e-12
		0.054	5825	326	5499	652	6151	0.105999	0.105999		1	1139	9.24292e-09	1139	1.84858e-08	1139	1.62299e-11	1.4085e-12
		0.0518	5825	327	5498	654	6152	0.106307	0.106307		1	1140	9.42039e-09	1140	1.88408e-08	1140	1.6527e-11	1.4085e-12
		0.05122	5826	328	5498	656	6154	0.106597	0.106597		1	1141	9.60125e-09	1141	1.92025e-08	1141	1.68295e-11	1.4085e-12
		0.05099	5826	329	5497	658	6155	0.106905	0.106801		1	1142	9.78556e-09	1142	1.95711e-08	1142	1.71376e-11	1.4085e-12
		0.05019	5828	329	5499	658	6157	0.10687	0.106801		1	1143	9.97337e-09	1143	1.99467e-08	1143	1.74512e-11	1.4085e-12
		0.04992	5830	329	5501	658	6159	0.106836	0.106801		1	1144	1.01648e-08	1144	2.03295e-08	1144	1.77706e-11	1.4085e-12
		0.04932	5831	329	5502	658	6160	0.106818	0.106801		1	1145	1.03598e-08	1145	2.07195e-08	1145	1.80957e-11	1.4085e-12
		0.04886	5832	329	5503	658	6161	0.106801	0.106801		1	1146	1.05585e-08	1146	2.11169e-08	1146	1.84267e-11	1.4085e-12
		0.04808	5832	330	5502	660	6162	0.107108	0.107108		1	1147	1.07609e-08	1147	2.15219e-08	1147	1.87636e-11	1.4085e-12
		0.04748	5836	331	5505	662	6167	0.107346	0.107293		1	1148	1.09672e-08	1148	2.19344e-08	1148	1.91066e-11	1.4085e-12
		0.04705	5837	331	5506	662	6168	0.107328	0.107293		1	1149	1.11774e-08	1149	2.23547e-08	1149	1.94558e-11	1.4085e-12
		0.04703	5838	331	5507	662	6169	0.107311	0.107293		1	1150	1.13915e-08	1150	2.2783e-08	1150	1.98113e-11	1.4085e-12
		0.0468	5839	331	5508	662	6170	0.107293	0.107293		1	1151	1.16096e-08	1151	2.32192e-08	1151	2.01731e-11	1.4085e-12
		0.04658	5839	332	5507	664	6171	0.1076	0.107548		1	1152	1.18318e-08	1152	2.36637e-08	1152	2.05414e-11	1.4085e-12
		0.04629	5840	332	5508	664	6172	0.107583	0.107548		1	1153	1.20582e-08	1153	2.41164e-08	1153	2.09162e-11	1.4085e-12
		0.04614	5842	332	5510	664	6174	0.107548	0.107548		1	1154	1.22888e-08	1154	2.45776e-08	1154	2.12978e-11	1.4085e-12
		0.04603	5842	333	5509	666	6175	0.107854	0.107854		1	1155	1.25237e-08	1155	2.50474e-08	1155	2.16861e-11	1.4085e-12
		0.04578	5842	334	5508	668	6176	0.108161	0.108143		1	1156	1.2763e-08	1156	2.5526e-08	1156	2.20813e-11	1.4085e-12
		0.04527	5843	334	5509	668	6177	0.108143	0.108143		1	1157	1.30067e-08	1157	2.60134e-08	1157	2.24835e-11	1.4085e-12
		0.04525	5843	335	5508	670	6178	0.108449	0.108449		1	1158	1.32549e-08	1158	2.65099e-08	1158	2.28928e-11	1.4085e-12
		0.04477	5844	336	5508	672	6180	0.108738	0.108703		1	1159	1.35078e-08	1159	2.70155e-08	1159	2.33093e-11	1.4085e-12
		0.04438	5845	336	5509	672	6181	0.10872	0.108703		1	1160	1.37653e-08	1160	2.75305e-08	1160	2.37332e-11	1.4085e-12
		0.04403	5846	336	5510	672	6182	0.108703	0.108703		1	1161	1.40275e-08	1161	2.8055e-08	1161	2.41645e-11	1.4085e-12
		0.04268	5846	337	5509	674	6183	0.109009	0.108991		1	1162	1.42946e-08	1162	2.85892e-08	1162	2.46034e-11	1.4085e-12
		0.04231	5847	337	5510	674	6184	0.108991	0.108991		1	1163	1.45666e-08	1163	2.91332e-08	1163	2.505e-11	1.4085e-12
		0.04207	5847	338	5509	676	6185	0.109297	0.109244		1	1164	1.48436e-08	1164	2.96871e-08	1164	2.55044e-11	1.4085e-12
		0.04184	5848	338	5510	676	6186	0.109279	0.109244		1	1165	1.51256e-08	1165	3.02512e-08	1165	2.59667e-11	1.4085e-12
		0.04183	5849	338	5511	676	6187	0.109261	0.109244		1	1166	1.54128e-08	1166	3.08257e-08	1166	2.64371e-11	1.4085e-12
		0.04142	5850	338	5512	676	6188	0.109244	0.109244		1	1167	1.57053e-08	1167	3.14106e-08	1167	2.69157e-11	1.4085e-12
		0.0402	5850	339	5511	678	6189	0.109549	0.10932		1	1168	1.60031e-08	1168	3.20061e-08	1168	2.74025e-11	1.4085e-12
		0.03979	5852	339	5513	678	6191	0.109514	0.10932		1	1169	1.63063e-08	1169	3.26125e-08	1169	2.78978e-11	1.4085e-12
		0.03939	5853	339	5514	678	6192	0.109496	0.10932		1	1170	1.6615e-08	1170	3.323e-08	1170	2.84017e-11	1.4085e-12
		0.03899	5854	339	5515	678	6193	0.109478	0.10932		1	1171	1.69293e-08	1171	3.38586e-08	1171	2.89142e-11	1.4085e-12
		0.03742	5860	339	5521	678	6199	0.109372	0.10932		1	1172	1.72493e-08	1172	3.44986e-08	1172	2.94356e-11	1.4085e-12
		0.03665	5862	339	5523	678	6201	0.109337	0.10932		1	1173	1.75751e-08	1173	3.51501e-08	1173	2.9966e-11	1.4085e-12
		0.03627	5863	339	5524	678	6202	0.10932	0.10932		1	1174	1.79067e-08	1174	3.58134e-08	1174	3.05055e-11	1.4085e-12
		0.03513	5864	341	5523	682	6205	0.109911	0.109911		1	1175	1.82443e-08	1175	3.64887e-08	1175	3.10542e-11	1.4085e-12
		0.03476	5864	342	5522	684	6206	0.110216	0.110216		1	1176	1.8588e-08	1176	3.71761e-08	1176	3.16123e-11	1.4085e-12
		0.03439	5865	343	5522	686	6208	0.110503	0.110485		1	1177	1.89379e-08	1177	3.78758e-08	1177	3.21799e-11	1.4085e-12
		0.03365	5866	343	5523	686	6209	0.110485	0.110485		1	1178	1.9294e-08	1178	3.8588e-08	1178	3.27572e-11	1.4085e-12
		0.03329	5866	344	5522	688	6210	0.110789	0.110753		1	1179	1.96565e-08	1179	3.9313e-08	1179	3.33444e-11	1.4085e-12
		0.03256	5867	344	5523	688	6211	0.110771	0.110753		1	1180	2.00255e-08	1180	4.0051e-08	1180	3.39415e-11	1.4085e-12
		0.03185	5868	344	5524	688	6212	0.110753	0.110753		1	1181	2.0401e-08	1181	4.08021e-08	1181	3.45487e-11	1.4085e-12
		0.02975	5868	345	5523	690	6213	0.111057	0.110986		1	1182	2.07833e-08	1182	4.15665e-08	1182	3.51663e-11	1.4085e-12
		0.02738	5872	345	5527	690	6217	0.110986	0.110986		1	1183	2.11723e-08	1183	4.23445e-08	1183	3.57942e-11	1.4085e-12
		0.02705	5872	346	5526	692	6218	0.11129	0.11129		1	1184	2.15682e-08	1184	4.31364e-08	1184	3.64327e-11	1.4085e-12
		0.02607	5872	347	5525	694	6219	0.111594	0.111486		1	1185	2.19711e-08	1185	4.39422e-08	1185	3.7082e-11	1.4085e-12
		0.02575	5873	347	5526	694	6220	0.111576	0.111486		1	1186	2.23811e-08	1186	4.47623e-08	1186	3.77422e-11	1.4085e-12
		0.02479	5875	347	5528	694	6222	0.11154	0.111486		1	1187	2.27984e-08	1187	4.55968e-08	1187	3.84135e-11	1.4085e-12
		0.02416	5878	347	5531	694	6225	0.111486	0.111486		1	1188	2.3223e-08	1188	4.64461e-08	1188	3.9096e-11	1.4085e-12
		0.02385	5879	348	5531	696	6227	0.111771	0.111735		1	1189	2.36551e-08	1189	4.73102e-08	1189	3.97899e-11	1.4085e-12
		0.02353	5880	348	5532	696	6228	0.111753	0.111735		1	1190	2.40948e-08	1190	4.81896e-08	1190	4.04954e-11	1.4085e-12
		0.02322	5881	348	5533	696	6229	0.111735	0.111735		1	1191	2.45422e-08	1191	4.90843e-08	1191	4.12127e-11	1.4085e-12
		0.01992	5881	349	5532	698	6230	0.112039	0.112039		1	1192	2.49973e-08	1192	4.99947e-08	1192	4.19419e-11	1.4085e-12
		0.01962	5881	350	5531	700	6231	0.112342	0.112342		1	1193	2.54605e-08	1193	5.0921e-08	1193	4.26831e-11	1.4085e-12
		0.01847	5881	351	5530	702	6232	0.112644	0.112608		1	1194	2.59317e-08	1194	5.18634e-08	1194	4.34367e-11	1.4085e-12
		0.01819	5882	351	5531	702	6233	0.112626	0.112608		1	1195	2.64111e-08	1195	5.28222e-08	1195	4.42027e-11	1.4085e-12
		0.01678	5883	351	5532	702	6234	0.112608	0.112608		1	1196	2.68989e-08	1196	5.37977e-08	1196	4.49814e-11	1.4085e-12
		0.01623	5883	352	5531	704	6235	0.112911	0.112694		1	1197	2.73951e-08	1197	5.47901e-08	1197	4.57729e-11	1.4085e-12
		0.01596	5886	352	5534	704	6238	0.112857	0.112694		1	1198	2.78999e-08	1198	5.57997e-08	1198	4.65774e-11	1.4085e-12
		0.01488	5890	352	5538	704	6242	0.112784	0.112694		1	1199	2.84134e-08	1199	5.68267e-08	1199	4.73951e-11	1.4085e-12
		0.01434	5891	352	5539	704	6243	0.112766	0.112694		1	1200	2.89358e-08	1200	5.78715e-08	1200	4.82263e-11	1.4085e-12
		0.01382	5893	352	5541	704	6245	0.11273	0.112694		1	1201	2.94671e-08	1201	5.89343e-08	1201	4.9071e-11	1.4085e-12
		0.01175	5894	352	5542	704	6246	0.112712	0.112694		1	1202	3.00076e-08	1202	6.00153e-08	1202	4.99295e-11	1.4085e-12
		0.0115	5895	352	5543	704	6247	0.112694	0.112694		1	1203	3.05574e-08	1203	6.11149e-08	1203	5.0802e-11	1.4085e-12
		0.011	5895	353	5542	706	6248	0.112996	0.11296		1	1204	3.11166e-08	1204	6.22333e-08	1204	5.16888e-11	1.4085e-12
		0.0105	5897	353	5544	706	6250	0.11296	0.11296		1	1205	3.16854e-08	1205	6.33708e-08	1205	5.25899e-11	1.4085e-12
		0.01001	5897	354	5543	708	6251	0.113262	0.113262		1	1206	3.22639e-08	1206	6.45278e-08	1206	5.35057e-11	1.4085e-12
		0.009042	5897	355	5542	710	6252	0.113564	0.113564		1	1207	3.28523e-08	1207	6.57045e-08	1207	5.44362e-11	1.4085e-12
		0.008564	5897	356	5541	712	6253	0.113865	0.113738		1	1208	3.34506e-08	1208	6.69013e-08	1208	5.53818e-11	1.4085e-12
		0.00809	5898	356	5542	712	6254	0.113847	0.113738		1	1209	3.40592e-08	1209	6.81183e-08	1209	5.63427e-11	1.4085e-12
		0.007854	5899	356	5543	712	6255	0.113829	0.113738		1	1210	3.4678e-08	1210	6.93561e-08	1210	5.73191e-11	1.4085e-12
		0.007387	5900	356	5544	712	6256	0.113811	0.113738		1	1211	3.53074e-08	1211	7.06148e-08	1211	5.83111e-11	1.4085e-12
		0.006923	5901	356	5545	712	6257	0.113793	0.113738		1	1212	3.59474e-08	1212	7.18947e-08	1212	5.93191e-11	1.4085e-12
		0.006693	5902	356	5546	712	6258	0.113774	0.113738		1	1213	3.65981e-08	1213	7.31963e-08	1213	6.03432e-11	1.4085e-12
		0.005334	5903	356	5547	712	6259	0.113756	0.113738		1	1214	3.72599e-08	1214	7.45198e-08	1214	6.13837e-11	1.4085e-12
		0.004889	5904	356	5548	712	6260	0.113738	0.113738		1	1215	3.79328e-08	1215	7.58656e-08	1215	6.24408e-11	1.4085e-12
		0.00401	5904	357	5547	714	6261	0.114039	0.114039		1	1216	3.8617e-08	1216	7.72339e-08	1216	6.35148e-11	1.4085e-12
		0.003577	5904	358	5546	716	6262	0.11434	0.11434		1	1217	3.93126e-08	1217	7.86252e-08	1217	6.46058e-11	1.4085e-12
		0.003148	5904	359	5545	718	6263	0.114642	0.114514		1	1218	4.00199e-08	1218	8.00398e-08	1218	6.57142e-11	1.4085e-12
		0.00251	5905	359	5546	718	6264	0.114623	0.114514		1	1219	4.0739e-08	1219	8.14781e-08	1219	6.68401e-11	1.4085e-12
		0.0023	5906	359	5547	718	6265	0.114605	0.114514		1	1220	4.14702e-08	1220	8.29403e-08	1220	6.79839e-11	1.4085e-12
		0.001882	5907	359	5548	718	6266	0.114587	0.114514		1	1221	4.22134e-08	1221	8.44269e-08	1221	6.91457e-11	1.4085e-12
		0.001674	5908	359	5549	718	6267	0.114568	0.114514		1	1222	4.29691e-08	1222	8.59382e-08	1222	7.03258e-11	1.4085e-12
		0.001467	5909	359	5550	718	6268	0.11455	0.114514		1	1223	4.37373e-08	1223	8.74746e-08	1223	7.15246e-11	1.4085e-12
		0.0008517	5911	359	5552	718	6270	0.114514	0.114514		1	1224	4.45182e-08	1224	8.90364e-08	1224	7.27422e-11	1.4085e-12
											1	1225	4.5312e-08	1225	9.06241e-08	1225	7.39788e-11	1.4085e-12
											1	1226	4.6119e-08	1226	9.2238e-08	1226	7.52349e-11	1.4085e-12
											1	1227	4.69392e-08	1227	9.38785e-08	1227	7.65106e-11	1.4085e-12
											1	1228	4.7773e-08	1228	9.5546e-08	1228	7.78062e-11	1.4085e-12
											1	1229	4.86204e-08	1229	9.72409e-08	1229	7.9122e-11	1.4085e-12
											1	1230	4.94818e-08	1230	9.89636e-08	1230	8.04582e-11	1.4085e-12
											1	1231	5.03573e-08	1231	1.00715e-07	1231	8.18152e-11	1.4085e-12
											1	1232	5.1247e-08	1232	1.02494e-07	1232	8.31932e-11	1.4085e-12
											1	1233	5.21513e-08	1233	1.04303e-07	1233	8.45926e-11	1.4085e-12
											1	1234	5.30704e-08	1234	1.06141e-07	1234	8.60136e-11	1.4085e-12
											1	1235	5.40044e-08	1235	1.08009e-07	1235	8.74565e-11	1.4085e-12
											1	1236	5.49535e-08	1236	1.09907e-07	1236	8.89216e-11	1.4085e-12
											1	1237	5.59181e-08	1237	1.11836e-07	1237	9.04092e-11	1.4085e-12
											1	1238	5.68983e-08	1238	1.13797e-07	1238	9.19196e-11	1.4085e-12
											1	1239	5.78943e-08	1239	1.15789e-07	1239	9.34532e-11	1.4085e-12
											1	1240	5.89064e-08	1240	1.17813e-07	1240	9.50102e-11	1.4085e-12
											1	1241	5.99347e-08	1241	1.19869e-07	1241	9.6591e-11	1.4085e-12
											1	1242	6.09797e-08	1242	1.21959e-07	1242	9.81959e-11	1.4085e-12
											1	1243	6.20414e-08	1243	1.24083e-07	1243	9.98252e-11	1.4085e-12
											1	1244	6.31201e-08	1244	1.2624e-07	1244	1.01479e-10	1.4085e-12
											1	1245	6.42161e-08	1245	1.28432e-07	1245	1.03158e-10	1.4085e-12
											1	1246	6.53296e-08	1246	1.30659e-07	1246	1.04863e-10	1.4085e-12
											1	1247	6.64608e-08	1247	1.32922e-07	1247	1.06593e-10	1.4085e-12
											1	1248	6.76101e-08	1248	1.3522e-07	1248	1.08349e-10	1.4085e-12
											1	1249	6.87776e-08	1249	1.37555e-07	1249	1.10132e-10	1.4085e-12
											1	1250	6.99637e-08	1250	1.39927e-07	1250	1.11942e-10	1.4085e-12
											1	1251	7.11685e-08	1251	1.42337e-07	1251	1.13779e-10	1.4085e-12
											1	1252	7.23925e-08	1252	1.44785e-07	1252	1.15643e-10	1.4085e-12
											1	1253	7.36357e-08	1253	1.47271e-07	1253	1.17535e-10	1.4085e-12
											1	1254	7.48986e-08	1254	1.49797e-07	1254	1.19455e-10	1.4085e-12
											1	1255	7.61813e-08	1255	1.52363e-07	1255	1.21404e-10	1.4085e-12
											1	1256	7.74842e-08	1256	1.54968e-07	1256	1.23382e-10	1.4085e-12
											1	1257	7.88075e-08	1257	1.57615e-07	1257	1.2539e-10	1.4085e-12
											1	1258	8.01516e-08	1258	1.60303e-07	1258	1.27427e-10	1.4085e-12
											1	1259	8.15167e-08	1259	1.63033e-07	1259	1.29494e-10	1.4085e-12
											1	1260	8.29031e-08	1260	1.65806e-07	1260	1.31592e-10	1.4085e-12
											1	1261	8.43111e-08	1261	1.68622e-07	1261	1.33721e-10	1.4085e-12
											1	1262	8.57411e-08	1262	1.71482e-07	1262	1.35881e-10	1.4085e-12
											1	1263	8.71932e-08	1263	1.74386e-07	1263	1.38073e-10	1.4085e-12
											1	1264	8.86679e-08	1264	1.77336e-07	1264	1.40297e-10	1.4085e-12
											1	1265	9.01654e-08	1265	1.80331e-07	1265	1.42554e-10	1.4085e-12
											1	1266	9.16861e-08	1266	1.83372e-07	1266	1.44844e-10	1.4085e-12
											1	1267	9.32302e-08	1267	1.8646e-07	1267	1.47167e-10	1.4085e-12
											1	1268	9.47982e-08	1268	1.89596e-07	1268	1.49524e-10	1.4085e-12
											1	1269	9.63903e-08	1269	1.92781e-07	1269	1.51915e-10	1.4085e-12
											1	1270	9.80068e-08	1270	1.96014e-07	1270	1.54341e-10	1.4085e-12
											1	1271	9.96481e-08	1271	1.99296e-07	1271	1.56803e-10	1.4085e-12
											1	1272	1.01315e-07	1272	2.02629e-07	1272	1.593e-10	1.4085e-12
											1	1273	1.03007e-07	1273	2.06013e-07	1273	1.61833e-10	1.4085e-12
											1	1274	1.04724e-07	1274	2.09449e-07	1274	1.64402e-10	1.4085e-12
											1	1275	1.06468e-07	1275	2.12936e-07	1275	1.67009e-10	1.4085e-12
											1	1276	1.08239e-07	1276	2.16477e-07	1276	1.69653e-10	1.4085e-12
											1	1277	1.10036e-07	1277	2.20072e-07	1277	1.72335e-10	1.4085e-12
											1	1278	1.11861e-07	1278	2.23721e-07	1278	1.75056e-10	1.4085e-12
											1	1279	1.13713e-07	1279	2.27426e-07	1279	1.77815e-10	1.4085e-12
											1	1280	1.15593e-07	1280	2.31186e-07	1280	1.80614e-10	1.4085e-12
											1	1281	1.17502e-07	1281	2.35004e-07	1281	1.83453e-10	1.4085e-12
											1	1282	1.19439e-07	1282	2.38878e-07	1282	1.86333e-10	1.4085e-12
											1	1283	1.21406e-07	1283	2.42812e-07	1283	1.89253e-10	1.4085e-12
											1	1284	1.23402e-07	1284	2.46804e-07	1284	1.92215e-10	1.4085e-12
											1	1285	1.25428e-07	1285	2.50856e-07	1285	1.95218e-10	1.4085e-12
											1	1286	1.27484e-07	1286	2.54968e-07	1286	1.98265e-10	1.4085e-12
											1	1287	1.29571e-07	1287	2.59143e-07	1287	2.01354e-10	1.4085e-12
											1	1288	1.31689e-07	1288	2.63379e-07	1288	2.04487e-10	1.4085e-12
											1	1289	1.33839e-07	1289	2.67679e-07	1289	2.07664e-10	1.4085e-12
											1	1290	1.36021e-07	1290	2.72042e-07	1290	2.10885e-10	1.4085e-12
											1	1291	1.38235e-07	1291	2.7647e-07	1291	2.14152e-10	1.4085e-12
											1	1292	1.40482e-07	1292	2.80965e-07	1292	2.17465e-10	1.4085e-12
											1	1293	1.42763e-07	1293	2.85525e-07	1293	2.20824e-10	1.4085e-12
											1	1294	1.45077e-07	1294	2.90153e-07	1294	2.2423e-10	1.4085e-12
											1	1295	1.47425e-07	1295	2.94849e-07	1295	2.27683e-10	1.4085e-12
											1	1296	1.49807e-07	1296	2.99615e-07	1296	2.31184e-10	1.4085e-12
											1	1297	1.52225e-07	1297	3.0445e-07	1297	2.34734e-10	1.4085e-12
											1	1298	1.54679e-07	1298	3.09357e-07	1298	2.38334e-10	1.4085e-12
											1	1299	1.57168e-07	1299	3.14336e-07	1299	2.41983e-10	1.4085e-12
											1	1300	1.59694e-07	1300	3.19387e-07	1300	2.45682e-10	1.4085e-12
											1	1301	1.62256e-07	1301	3.24512e-07	1301	2.49433e-10	1.4085e-12
											1	1302	1.64856e-07	1302	3.29713e-07	1302	2.53235e-10	1.4085e-12
											1	1303	1.67494e-07	1303	3.34988e-07	1303	2.5709e-10	1.4085e-12
											1	1304	1.70171e-07	1304	3.40341e-07	1304	2.60998e-10	1.4085e-12
											1	1305	1.72886e-07	1305	3.45772e-07	1305	2.64959e-10	1.4085e-12
											1	1306	1.7564e-07	1306	3.51281e-07	1306	2.68975e-10	1.4085e-12
											1	1307	1.78435e-07	1307	3.5687e-07	1307	2.73045e-10	1.4085e-12
											1	1308	1.8127e-07	1308	3.6254e-07	1308	2.77171e-10	1.4085e-12
[truncated: 4,962 more rows]

## Sheet: Search Summary
	ProteinPilot™ Software Report
[truncated: 41 more rows]

[truncated: 12 more sheets: Advanced Metadata, Speed and Distribution Analysis, Single Results Table, Protein FDR Summary, Distinct Peptide FDR Summary, Spectrum FDR Summary, PDST Controls, Protein Summary, Peptide Summary, Distinct Peptide Summary, Feature Summary, Single Column Summary]
